# Supplementary material for: Genome-wide chromatin profiling reveals a nonlimiting role for RXR in macrophage-like cells stimulated with multiple nuclear receptor agonists
Source: J Biol Chem. 2026 Apr 22;302(6):111486. doi: 10.1016/j.jbc.2026.111486 (PMC13241730; doi:10.1016/j.jbc.2026.111486)
Supplement: Supplementary Table S1 meta analysed datasets [file mmc3.xlsx]

## Sheet: Sheet1
#	Bio Project	publication	ChIP antibody	species	cell type	# of consensus peaks	ratio of medians of RPKM values (ligand/control)	SRA Run accession	treatment
1	PRJNA194083	PMID: 25030696 (Daniel et al., 2014)	RXRα/β/γ	Mouse	primary bone marrow-derived macrophages	6736	1.392	SRR1514095	control
								SRR1514096	ligand
2	PRJNA681598	PMID: 33713676 (Tang et al., 2021)	RARα	Human	NTera2	10471	0.956	SRR13169298	control
								SRR13169297	ligand
3	PRJNA121283	PMID: 20159609 (Martens et al., 2010)	RARα	Human	NB4	5606	0.073	SRR032018	control
	PRJNA121283	PMID: 20159609 ( Martens JH 2010)						SRR032060	ligand
4	PRJNA1032483	PMID: 40167329 (Mianesaz et al., 2025)	RARα	Human	THP-1	7130	1.15334	SRR26536329	control
						7130	1.15334	SRR26536328	control
						7130	1.15334	SRR26536327	ligand
						7130	1.15334	SRR26536326	ligand
5	PRJNA244877	PMID: 25897113 (Chatagnon et al., 2015)	RARα/β/γ	Mouse	F9	26561	0.884	SRR1248747	control
						26561	0.884	SRR1248753	ligand
6	PRJNA961790	PMID: 37330071 (Oda et al., 2023)	VDR	Human	primary keratinocyte	4747	2.87066	SRR24302502	control
		PMID: 37330071 (Oda Y 2023)				4747	2.87066	SRR24302501	control
		PMID: 37330071 (Oda Y 2023)				4747	2.87066	SRR24302497	control
		PMID: 37330071 (Oda Y 2023)				4747	2.87066	SRR24302496	ligand
		PMID: 37330071 (Oda Y 2023)				4747	2.87066	SRR24302498	ligand
		PMID: 37330071 (Oda Y 2023)				4747	2.87066	SRR24302495	ligand
7	PRJNA512526	PMID: 33458620 (McCray et al., 2021)	VDR	Human	primary prostate epithelial	3879	2.646	SRR8385293	control
		PMID: 33458620 (McCray T 2021)				3879	2.646	SRR8385295	ligand
8	PRJNA145015	PMID: 22108803 (Meyer et al., 2012)	VDR	Human	LS180	4348	8.39	SRR342260 & SRR342261	control
	PRJNA145015	PMID: 22108803 ( Meyer MB 2012)				4348	8.39	SRR342262 & SRR342263 & SRR342264	ligand
9	PRJNA632899	PMID: 32513869 (Fadel et al., 2020)	VDR	Human	THP-1	10940	0.972223	SRR11794185	control
		PMID: 32513869 ( Fadel L 2020)				10940	0.972223	SRR11794184	control
		PMID: 32513869 ( Fadel L 2020)	VDR	Human		10940	0.972223	SRR11794183	ligand
		PMID: 32513869 ( Fadel L 2020)				10940	0.972223	SRR11794182	ligand
10	PRJNA1032483	PMID: 40167329 (Mianesaz et al., 2025)	VDR	Human	THP-1	15179	2.03493	SRR26536325	control
	PRJNA1032483					15179	2.03493	SRR26536324	control
	PRJNA1032483		VDR	Human		15179	2.03493	SRR26536323	ligand
	PRJNA1032483					15179	2.03493	SRR26536322	ligand
11	PRJNA317059	PMID: 27402842 (Meyer et al., 2016)	VDR	Mouse	primary mesenchymal stem cell	14119	2.3259	SRR3319630	control
						14119	2.3259	SRR3319631	control
						14119	2.3259	SRR3319632	ligand
						14119	2.3259	SRR3319633	ligand
12	PRJNA284757	PMID: 26041780 (Lee et al., 2015)	VDR	Mouse	primary intestine	38356	1.83281	SRR2038286	control
		PMID: 26041780 (Lee SM 2015)				38356	1.83281	SRR2038287	control
		PMID: 26041780 (Lee SM 2015)				38356	1.83281	SRR2038288	control
		PMID: 26041780 (Lee SM 2015)				38356	1.83281	SRR2038289	ligand
		PMID: 26041780 (Lee SM 2015)				38356	1.83281	SRR2038290	ligand
		PMID: 26041780 (Lee SM 2015)				38356	1.83281	SRR2038291	ligand
13	PRJNA237623	PMID: 24877565 (St John et al., 2014)	VDR	Mouse	IDGSW3	2037	3.45264	SRR1164926	control
		PMID: 24877565 (St John HC 2014)				2037	3.45264	SRR1164927	control
		PMID: 24877565 (St John HC 2014)				2037	3.45264	SRR1164928	ligand
		PMID: 24877565 (St John HC 2014)				2037	3.45264	SRR1164929	ligand
14	PRJNA224720	PMID: 24891508 (Meyer et al., 2014)	VDR	Mouse	MC3T3	48903	1.933	SRR1106829 & SRR1106830	control
		PMID: 24891508 ( Meyer MB 2014)				48903	1.933	SRR1106831 & SRR1106832	ligand
15	PRJNA852168	PMID: 36183832 (Meyer et al., 2022)	VDR	Mouse	primary kidney	41520	1.804	SRR19796265	control
		PMID: 36183832 (Meyer MB 2022)				45055	1.86928	SRR19796264	control
		PMID: 36183832 (Meyer MB 2022)				45055	1.86928	SRR19796263	control
		PMID: 36183832 (Meyer MB 2022)				45055	1.86928	SRR19796135	ligand
		PMID: 36183832 (Meyer MB 2022)				45055	1.86928	SRR19796267	ligand
		PMID: 36183832 (Meyer MB 2022)				45055	1.86928	SRR19796266	ligand
16	PRJNA285031	PMID: 27576532 (Ratman et al., 2016)	PPARα	Mouse	primary hepatocyte	3748	1.027	SRR2043161	control
		PMID: 27576532 (Ratman D 2016)	PPAR	Mouse		3748	1.027	SRR2043163	ligand
17	PRJNA213884	PMID: 23885096 (Haakonsson et al., 2013)	PPARγ	Mouse	3T3-L1	16682	1.06854	SRR946274 & SRR946275 & SRR946276 & SRR946277	control
		PMID: 23885096 (Haakonsson AK 2013)	PPAR	Mouse		16682	1.06854	SRR946282 & SRR946283	control
		PMID: 23885096 (Haakonsson AK 2013)	PPAR	Mouse		16682	1.06854	SRR946278 & SRR946279 & SRR946280 & SRR946281	ligand
		PMID: 23885096 (Haakonsson AK 2013)	PPAR	Mouse		16682	1.06854	SRR946284 & SRR946285	ligand
18	PRJNA315821	PMID: 28041958 (Oishi et al., 2017) - PMID: 36776855 (Cheng et al., 2023) - PMID: 38259495 (Oishi et al., 2023)	LXRα/β	Mouse	primary macrophages	23967	1.706	SRR3270259	control
		PMID: 28041958 (Oishi Y 2017) - PMID: 36776855 (Cheng Y 2023) - PMID: 38259495 (Oishi Y 2023)				23967	1.706	SRR3270260	ligand
19	PRJNA1193002	PMID: 40734674 (Dong et al., 2025)	ERα	Human	MCF7	3615	6.529	SRR33724328	control
		pre-proof-article (Dong L 2025) https://doi.org/10.1016/j.isci.2025.113084	ER	Human		3841	6.40913	SRR33724320	control
		pre-proof-article (Dong L 2025) https://doi.org/10.1016/j.isci.2025.113085	ER	Human		3841	6.40913	SRR33724327	ligand
		pre-proof-article (Dong L 2025) https://doi.org/10.1016/j.isci.2025.113086	ER	Human		3841	6.40913	SRR33724319	ligand
20	PRJNA905674	PMID: 36791099 (Guo et al., 2023)	ERα	Human	T47D	2978	1.313	SRR22414996	control
	PRJNA905674	PMID: 36791099 (Guo C 2023)	ER	Human		4143	1.47235	SRR22414995	control
	PRJNA905674	PMID: 36791099 (Guo C 2023)	ER	Human		4143	1.47235	SRR22414994	ligand
	PRJNA905674	PMID: 36791099 (Guo C 2023)	ER	Human		4143	1.47235	SRR22414993	ligand
21	PRJNA860584	PMID: 36230857 (Jehanno et al., 2022)	ERα	Human	MCF7	24770	3.052	SRR20330993	control
		PMID: 36230857 (Jehanno C 2022)	ER	Human		24770	3.052	SRR20330992	ligand
22	PRJNA715164	PMID: 34373577 (Sun et al., 2021)	ERα	Human	MCF7	31614	5.80785	SRR13988013	control
	PRJNA715164	PMID: 34373577 (Sun J 2021)	ER	Human		31614	5.80785	SRR13988014	control
	PRJNA715164	PMID: 34373577 (Sun J 2021)	ER	Human		31614	5.80785	SRR13988015	ligand
	PRJNA715164	PMID: 34373577 (Sun J 2021)	ER	Human		31614	5.80785	SRR13988016	ligand
23	PRJNA389287	PMID: 31110002 (Chi et al., 2019)	ERα	Human	MCF7	14952	2.83252	SRR8548524	control
	PRJNA389287	PMID: 31110002 (Chi D 2019)	ER	Human		14952	2.83252	SRR8548526	control
	PRJNA389287	PMID: 31110002 (Chi D 2019)	ER	Human		14952	2.83252	SRR8548523	ligand
	PRJNA389287	PMID: 31110002 (Chi D 2019)	ER	Human		14952	2.83252	SRR8548525	ligand
24	PRJNA508098	PMID: 31913353 (Nagarajan et al., 2020)	ERα	Human	MCF7	27164	1.30933	SRR8273213 & SRR8273214 & SRR8273215 & SRR8273216 & SRR8273217 & SRR8273218 & SRR8273219 & SRR8273220	control
		PMID: 31913353 (Nagarajan S 2020)	ER	Human		27164	1.30933	SRR8273221 & SRR8273222 & SRR8273223 & SRR8273224 & SRR8273225 & SRR8273226 & SRR8273227 & SRR8273228	control
		PMID: 31913353 (Nagarajan S 2020)	ER	Human		27164	1.30933	SRR8273237 & SRR8273238 & SRR8273239 & SRR8273240 & SRR8273241 & SRR8273242 & SRR8273243 & SRR8273244	ligand
		PMID: 31913353 (Nagarajan S 2020)	ER	Human		27164	1.30933	SRR8273245 & SRR8273246 & SRR8273247 & SRR8273248 & SRR8273249 & SRR8273250 & SRR8273251 & SRR8273252	ligand
25	PRJNA487952	PMID: 30457555 (Holding et al., 2018)	ERα	Human	MCF7	70453	0.865655	SRR7755825	control
		PMID: 30457555 (Holding AN 2018)	ER	Human		70453	0.865655	SRR7755829	control
		PMID: 30457555 (Holding AN 2018)	ER	Human		70453	0.865655	SRR7755835	control
		PMID: 30457555 (Holding AN 2018)	ER	Human		70453	0.865655	SRR7755816	ligand
		PMID: 30457555 (Holding AN 2018)	ER	Human		70453	0.865655	SRR7755834	ligand
		PMID: 30457555 (Holding AN 2018)	ER	Human		70453	0.865655	SRR7755786	ligand
26	PRJNA482473	PMID: 30455249 (Helzer et al., 2019)	ERα	Human	MCF7	61234	2.6795	SRR7585357	control
		PMID: 30455249 (Helzer KT 2019)	ER	Human		61234	2.6795	SRR7585358	control
		PMID: 30455249 (Helzer KT 2019)	ER	Human		61234	2.6795	SRR7585359	control
		PMID: 30455249 (Helzer KT 2019)	ER	Human		61234	2.6795	SRR7585354	ligand
		PMID: 30455249 (Helzer KT 2019)	ER	Human		61234	2.6795	SRR7585355	ligand
		PMID: 30455249 (Helzer KT 2019)	ER	Human		61234	2.6795	SRR7585356	ligand
27	PRJNA429300	PMID: 30257941 (Reese et al., 2018) - PMID: 35177654 (Aspros et al., 2022)	ERβ	Human	MDA-MB-231-ERβ	5045	5.6445	SRR6456051 & SRR6456052 & SRR6456053	control
		PMID: 30257941 (Reese JM 2018) - PMID: 35177654 (Aspros KGM 2022)	ER	Human		5045	5.6445	SRR6456054 & SRR6456055 & SRR6456056	control
		PMID: 30257941 (Reese JM 2018) - PMID: 35177654 (Aspros KGM 2022)	ER	Human		5045	5.6445	SRR6456057 & SRR6456058 & SRR6456059	control
		PMID: 30257941 (Reese JM 2018) - PMID: 35177654 (Aspros KGM 2022)	ER	Human		5045	5.6445	SRR6456075 & SRR6456076 & SRR6456077	ligand
		PMID: 30257941 (Reese JM 2018) - PMID: 35177654 (Aspros KGM 2022)	ER	Human		5045	5.6445	SRR6456078 & SRR6456079 & SRR6456080	ligand
		PMID: 30257941 (Reese JM 2018) - PMID: 35177654 (Aspros KGM 2022)	ER	Human		5045	5.6445	SRR6456081 & SRR6456082 & SRR6456083	ligand
28	PRJNA421277	PMID: 29672735 (Guertin et al., 2018)	ERα	Human	MCF7	84847	0.909544	SRR6350620	control
		PMID: 29672735 (Guertin MJ 2018)	ER	Human		84847	0.909544	SRR6350621	control
		PMID: 29672735 (Guertin MJ 2018)	ER	Human		84847	0.909544	SRR6350623	control
		PMID: 29672735 (Guertin MJ 2018)	ER	Human		84847	0.909544	SRR6350628	ligand
		PMID: 29672735 (Guertin MJ 2018)	ER	Human		84847	0.909544	SRR6350629	ligand
		PMID: 29672735 (Guertin MJ 2018)	ER	Human		84847	0.909544	SRR6350624	ligand
29	PRJNA916720	PMID: 37070193 (Mayayo-Peralta et al., 2023)	GR	Human	A549	20355	14.2792	SRR22926942	control
		PMID: 37070193 Mayayo-Peralta I 2023	GR	Human		20355	14.2792	SRR22926941	control
		PMID: 37070193 Mayayo-Peralta I 2023	GR	Human		20355	14.2792	SRR22926940	control
		PMID: 37070193 Mayayo-Peralta I 2023	GR	Human		20355	14.2792	SRR22926939	ligand
		PMID: 37070193 Mayayo-Peralta I 2023	GR	Human		20355	14.2792	SRR22926938	ligand
		PMID: 37070193 Mayayo-Peralta I 2023	GR	Human		20355	14.2792	SRR22926937	ligand
30	PRJNA270853	PMID: 33524141 (Paakinaho et al., 2021)	GR	Human	HEK293	7415	12.488	SRR13193845	control
		PMID: 33524141 Paakinaho V 2021	GR	Human		7415	12.488	SRR13193846	control
		PMID: 33524141 Paakinaho V 2021	GR	Human		7415	12.488	SRR13193847	ligand
		PMID: 33524141 Paakinaho V 2021	GR	Human		7415	12.488	SRR13193848	ligand
31	PRJNA684576	PMID: 34233159 (Hu et al., 2021)	GR	Human	hiPSC derived HLCs	8679	6.35523	SRR13242543	control
		PMID: 34233159 Hu W2021	GR	Human		8679	6.35523	SRR13242544	control
		PMID: 34233159 Hu W2021	GR	Human		8679	6.35523	SRR13242521	ligand
		PMID: 34233159 Hu W2021	GR	Human		8679	6.35523	SRR13242522	ligand
32	PRJNA923381	PMID: 37902007 (Prekovic et al., 2023)	GR	Human	MCF7	25689	10.7703	SRR23071689	control
		PMID: 37902007 Prekovic S 2023	GR	Human		25689	10.7703	SRR23071687	control
		PMID: 37902007 Prekovic S 2023	GR	Human		25689	10.7703	SRR23071685	control
		PMID: 37902007 Prekovic S 2023	GR	Human		25689	10.7703	SRR23071688	ligand
		PMID: 37902007 Prekovic S 2023	GR	Human		25689	10.7703	SRR23071686	ligand
		PMID: 37902007 Prekovic S 2023	GR	Human		25689	10.7703	SRR23071684	ligand
33	PRJNA397550	PMID: 29036586 (Enuka et al., 2017)	GR	Human	MCF10A	3390	2.78036	SRR5909007	control
		PMID: 29036586 Enuka Y 2017	GR	Human		3390	2.78036	SRR5909008	control
		PMID: 29036586 Enuka Y 2017	GR	Human		3390	2.78036	SRR5909011	ligand
		PMID: 29036586 Enuka Y 2017	GR	Human		3390	2.78036	SRR5909012	ligand
34	PRJNA389909	PMID: 29170386 (Rollins et al., 2017)	GR	Human	THP-1	6774	8.96237	SRR5664966	control
	PRJNA389909	PMID: 29170386 Rollins DA 2017	GR	Human		6774	8.96237	SRR5664967	control
	PRJNA389909	PMID: 29170386 Rollins DA 2017	GR	Human		6774	8.96237	SRR5664968	ligand
	PRJNA389909	PMID: 29170386 Rollins DA 2017	GR	Human		6774	8.96237	SRR5664969	ligand
35	PRJNA1062036	PMID: 38622413 (Hauck et al., 2024)	GR	Mouse	primary liver	16705	1.571	SRR27448998	control
	PRJNA1062036	PMID: 38622413 Hauck AK 2024	GR	Mouse		17839	1.55227	SRR27448997	control
	PRJNA1062036	PMID: 38622413 Hauck AK 2024	GR	Mouse		17839	1.55227	SRR27448994	ligand
	PRJNA1062036	PMID: 38622413 Hauck AK 2024	GR	Mouse		17839	1.55227	SRR27448993	ligand
36	PRJNA685415	PMID: 34699114 (Vanderhaeghen et al., 2022)	GR	Mouse	primary liver	16831	2.02816	SRR13255919	control
		PMID: 34699114 Vanderhaeghen T 2022	GR	Mouse		16831	2.02816	SRR13255920	control
		PMID: 34699114 Vanderhaeghen T 2022	GR	Mouse		16831	2.02816	SRR13255921	control
		PMID: 34699114 Vanderhaeghen T 2022	GR	Mouse		16831	2.02816	SRR13255937	ligand
		PMID: 34699114 Vanderhaeghen T 2022	GR	Mouse		16831	2.02816	SRR13255938	ligand
		PMID: 34699114 Vanderhaeghen T 2022	GR	Mouse		16831	2.02816	SRR13255918	ligand
37	PRJNA675862	PMID: 34302744 (Vandewalle et al., 2021)	GR	Mouse	primary liver	7399	2.42011	SRR13019383	control
	PRJNA675862	PMID: 34302744 Vandewalle J 2021	GR	Mouse		7399	2.42011	SRR13019384	control
	PRJNA675862	PMID: 34302744 Vandewalle J 2021	GR	Mouse		7399	2.42011	SRR13019385	control
	PRJNA675862	PMID: 34302744 Vandewalle J 2021	GR	Mouse		7399	2.42011	SRR13019380	ligand
	PRJNA675862	PMID: 34302744 Vandewalle J 2021	GR	Mouse		7399	2.42011	SRR13019381	ligand
	PRJNA675862	PMID: 34302744 Vandewalle J 2021	GR	Mouse		7399	2.42011	SRR13019382	ligand
38	PRJNA429743	PMID: 29424686 (Sacta et al., 2018)	GR	Mouse	primary bone marrow-derived macrophages	10655	1.72996	SRR6467095	control
		PMID: 29424686 Sacta MA 2017	GR	Mouse		10655	1.72996	SRR6467096	control
		PMID: 29424686 Sacta MA 2017	GR	Mouse		10655	1.72996	SRR6467089	ligand
		PMID: 29424686 Sacta MA 2017	GR	Mouse		10655	1.72996	SRR6467090	ligand
39	PRJNA1294280	PMID: 40791379 (Phoenix et al., 2025)	AR	Human	CWR-R1	17082	5.383	SRR34641505	control
		https://doi.org/10.1101/2025.07.18.664790 John T 2025	AR	Human		8570	9.128	SRR34641504	ligand
40	PRJNA1199461	PMID: 40646276 (Eickhoff et al., 2025)	AR	Human	LNCaP	43435	4.688	SRR31751477 & SRR31751478	control
		PMID: 40646276 Eickhoff N 2025	AR	Human		43641	4.63401	SRR31751475 & SRR31751476	control
		PMID: 40646276 Eickhoff N 2025	AR	Human		43641	4.63401	SRR31751474	control
		PMID: 40646276 Eickhoff N 2025	AR	Human		43641	4.63401	SRR31751473	ligand
		PMID: 40646276 Eickhoff N 2025	AR	Human		43641	4.63401	SRR31751472	ligand
		PMID: 40646276 Eickhoff N 2025	AR	Human		43641	4.63401	SRR31751471	ligand
41	PRJNA1093098	PMID: 39227594 (Safi et al., 2024)	AR	Human	LNCaP	48418	7.081	SRR28491387	control
		PMID: 39227594 Safi R 2024	AR	Human		46790	6.94371	SRR28491388	control
		PMID: 39227594 Safi R 2024	AR	Human		46790	6.94371	SRR28491383	ligand
		PMID: 39227594 Safi R 2024	AR	Human		46790	6.94371	SRR28491384	ligand
42	PRJNA989628	PMID: 37486978 (Habault et al., 2023)	AR	Human	LNCaP	71517	4.422	SRR25099415	control
		PMID: 37486978 Habault J 2023	AR	Human		37301	6.89	SRR25099409	ligand
43	PRJNA744543	PMID: 35121110 (Han et al., 2022)	AR	Human	C4-2	6089	4.79973	SRR15065550	control
		PMID: 35121110 Han W 2022	AR	Human		6089	4.79973	SRR15065551	control
		PMID: 35121110 Han W 2022	AR	Human		6089	4.79973	SRR15065552	ligand
		PMID: 35121110 Han W 2022	AR	Human		6089	4.79973	SRR15065553	ligand
44	PRJNA728353	PMID: 35785414 (Chen et al., 2022)	AR	Human	LNCaP	21288	6.62811	SRR14472225	control
	PRJNA728353	PMID: 35785414 Chen M 2022	AR	Human		21288	6.62811	SRR14472229	control
	PRJNA728353	PMID: 35785414 Chen M 2022	AR	Human		21288	6.62811	SRR14472226	ligand
	PRJNA728353	PMID: 35785414 Chen M 2022	AR	Human		21288	6.62811	SRR14472230	ligand
45	PRJNA675844	PMID: 33640491 (Vélot et al., 2021)	AR	Human	LAPC4	85316	2.369	SRR13019050	control
	PRJNA675844	PMID: 33640491 Vélot L 2021	AR	Human		55491	2.56968	SRR13019051	control
	PRJNA675844	PMID: 33640491 Vélot L 2021	AR	Human		55491	2.56968	SRR13019052	ligand
	PRJNA675844	PMID: 33640491 Vélot L 2021	AR	Human		55491	2.56968	SRR13019053	ligand
46	PRJNA675818	PMID: 33513133 (Weber et al., 2021)	AR	Human	LNCaP	143307	1.55163	SRR13017706	control
		PMID: 33513133 Weber H 2021	AR	Human		143307	1.55163	SRR13017707	control
		PMID: 33513133 Weber H 2021	AR	Human		143307	1.55163	SRR13017708	control
		PMID: 33513133 Weber H 2021	AR	Human		143307	1.55163	SRR13017709	ligand
		PMID: 33513133 Weber H 2021	AR	Human		143307	1.55163	SRR13017710	ligand
		PMID: 33513133 Weber H 2021	AR	Human		143307	1.55163	SRR13017711	ligand
47	PRJNA560945	PMID: 34127815 (Launonen et al., 2021)	AR	Human	VCaP	43424	8.52502	SRR10004310	control
	PRJNA560945	PMID: 34127815 Launonen KM 2021	AR	Human		43424	8.52502	SRR10004311	control
	PRJNA560945	PMID: 34127815 Launonen KM 2021	AR	Human		43424	8.52502	SRR10004312	ligand
	PRJNA560945	PMID: 34127815 Launonen KM 2021	AR	Human		43424	8.52502	SRR10004313	ligand
48	PRJNA624051	PMID: 32333502 (Baumgart et al., 2020)	AR	Human	LAPC4	4402	5.32854	SRR11518255	control
	PRJNA624051	PMID: 32333502 Baumgart SJ 2022	AR	Human		4402	5.32854	SRR11518256	control
	PRJNA624051	PMID: 32333502 Baumgart SJ 2022	AR	Human		4402	5.32854	SRR11518257	control
	PRJNA624051	PMID: 32333502 Baumgart SJ 2022	AR	Human		4402	5.32854	SRR11518258	ligand
	PRJNA624051	PMID: 32333502 Baumgart SJ 2022	AR	Human		4402	5.32854	SRR11518259	ligand
	PRJNA624051	PMID: 32333502 Baumgart SJ 2022	AR	Human		4402	5.32854	SRR11518260	ligand
49	PRJNA282508	PMID: 26153859 (Mohammed et al., 2015)	PR	Human	MCF7	15097	7.80065	SRR2000779 & SRR2000780	control
		PMID: 26153859 (Mohammed H 2015)	PR	Human		15097	7.80065	SRR2000781 & SRR2000782	control
		PMID: 26153859 (Mohammed H 2015)	PR	Human		15097	7.80065	SRR2000795 & SRR2000796	ligand
		PMID: 26153859 (Mohammed H 2015)	PR	Human		15097	7.80065	SRR2000797 & SRR2000798	ligand
50	PRJNA523539	PMID: 31598691 (Ogara et al., 2019)	PR	Human	T47D	35281	5.289	SRR8601869	control
		PMID: 31598691 Ogara MF 2019	PR	Human		35281	5.289	SRR8601870	ligand
51	PRJNA548573	PMID: 31373033 (Nacht et al., 2019)	PR	Human	T47D	8702	8.469	SRR9289111	control
	PRJNA548573	PMID: 31373033 Nacht AS 2019	PR	Human		8702	8.469	SRR9289108	ligand
52	PRJNA453376	PMID: 30203004 (Davaadelger et al., 2018)	PR	Human	T47D	22305	10.3236	SRR7060044	control
		PMID: 30203004 Davaadelger B 2018	PR	Human		22305	10.3236	SRR7060046	control
		PMID: 30203004 Davaadelger B 2018	PR	Human		22305	10.3236	SRR7060048	control
		PMID: 30203004 Davaadelger B 2018	PR	Human		22305	10.3236	SRR7060050	ligand
		PMID: 30203004 Davaadelger B 2018	PR	Human		22305	10.3236	SRR7060052	ligand
		PMID: 30203004 Davaadelger B 2018	PR	Human		22305	10.3236	SRR7060054	ligand
53	PRJNA150993	PMID: 22638070 (Rubel et al., 2012)	PR	Mouse	primary uterus	40148	1.441	SRR396853	control
	PRJNA150993	PMID: 22638070 Rubel CA 2012				40148	1.441	SRR396854	ligand
54	PRJNA245958	PMID: 25198545 (Zhan et al., 2014)	FXR	Human	primary hepatocytes	2402	1.319	SRR1266977	control
		PMID: 25198545 Zhan L 2014	FXR	Human				SRR1266979	ligand
55	PRJNA195916	PMID: 22278336 (Lee et al., 2012)	FXR	Mouse	primary liver	39737	1.515	SRR823516	control
	PRJNA195916	PMID: 22278336 Lee J 2012	FXR	Mouse				SRR823517	ligand
