# Supplementary material for: Genome-wide chromatin profiling reveals a nonlimiting role for RXR in macrophage-like cells stimulated with multiple nuclear receptor agonists
Source: J Biol Chem. 2026 Apr 22;302(6):111486. doi: 10.1016/j.jbc.2026.111486 (PMC13241730; doi:10.1016/j.jbc.2026.111486)
Supplement: Supplementary Table S2 list of human nuclear receptors and features [file mmc4.xlsx]

## Sheet: Sheet1
#	HGNC ID	approved symbol	alias symbol	approved name	RXR and partners (according to Lefebvre et al., 2010)	primary endogenous ligand(s) (according to Alexander et al., 2023; Evans and Mangelsdorf, 2014; Nagy et al., 2012; Rühl et al., 2015 and Moore et al., 2006)
1	HGNC:644	AR	NR3C4	androgen receptor	no	dihydrotestosterone, testosterone
2	HGNC:3467	ESR1	NR3A1	estrogen receptor 1	no	estrogens
3	HGNC:3468	ESR2	NR3A2	estrogen receptor 2	no	estrogens
4	HGNC:3471	ESRRA	NR3B1	estrogen related receptor α	no	not identified / controversial
5	HGNC:3473	ESRRB	NR3B2	estrogen related receptor beta	no	not identified / controversial
6	HGNC:3474	ESRRG	NR3B3	estrogen related receptor gamma	no	not identified / controversial
7	HGNC:5024	HNF4A	NR2A1	hepatocyte nuclear factor 4 alpha	no	linoleic acid
8	HGNC:5026	HNF4G	NR2A2	hepatocyte nuclear factor 4 gamma	no	not identified / controversial
9	HGNC:7960	NR0B1	DAX-1	nuclear receptor subfamily 0 group B member 1	no	not identified / controversial
10	HGNC:7962	NR1D1	REVERBalpha	nuclear receptor subfamily 1 group D member 1	no	heme
11	HGNC:7963	NR1D2	REVERBbeta	nuclear receptor subfamily 1 group D member 2	no	heme
12	HGNC:7971	NR2C1	TR2	nuclear receptor subfamily 2 group C member 1	no	not identified / controversial
13	HGNC:7972	NR2C2	TR4	nuclear receptor subfamily 2 group C member 2	no	retinol, all-trans retinoic acid
14	HGNC:7973	NR2E1	TLX	nuclear receptor subfamily 2 group E member 1	no	not identified / controversial
15	HGNC:7975	NR2F1	COUP-TFI	nuclear receptor subfamily 2 group F member 1	no	not identified / controversial
16	HGNC:7976	NR2F2	COUP-TFII	nuclear receptor subfamily 2 group F member 2	no	not identified / controversial
17	HGNC:7978	NR3C1	GR	nuclear receptor subfamily 3 group C member 1	no	cortisol, corticosterone
18	HGNC:7979	NR3C2	MR	nuclear receptor subfamily 3 group C member 2	no	deoxycorticosterone, aldosterone, cortisol, corticosterone
19	HGNC:7982	NR4A3	NOR1	nuclear receptor subfamily 4 group A member 3	no	not identified / controversial
20	HGNC:7983	NR5A1	SF1	nuclear receptor subfamily 5 group A member 1	no	not identified / controversial
21	HGNC:7984	NR5A2	LRH1	nuclear receptor subfamily 5 group A member 2	no	not identified / controversial
22	HGNC:7985	NR6A1	GCNF1	nuclear receptor subfamily 6 group A member 1	no	not identified / controversial
23	HGNC:8910	PGR	NR3C3	progesterone receptor	no	progesterone
24	HGNC:10258	RORA	NR1F1	RAR related orphan receptor A	no	cholesterol
25	HGNC:10259	RORB	NR1F2	RAR related orphan receptor B	no	not identified / controversial
26	HGNC:10260	RORC	NR1F3	RAR related orphan receptor C	no	not identified / controversial
27	HGNC:7961	NR0B2	SHP	nuclear receptor subfamily 0 group B member 2	yes	not identified / controversial
28	HGNC:7965	NR1H2	LXRb	nuclear receptor subfamily 1 group H member 2	yes	oxysterols
29	HGNC:7966	NR1H3	LXRa	nuclear receptor subfamily 1 group H member 3	yes	oxysterols
30	HGNC:7967	NR1H4	FXR	nuclear receptor subfamily 1 group H member 4	yes	chenodeoxycholic acid, lithocholic acid, deoxycholic acid
31	HGNC:7968	NR1I2	PXR	nuclear receptor subfamily 1 group I member 2	yes	lithocholic acid
32	HGNC:7969	NR1I3	CAR	nuclear receptor subfamily 1 group I member 3	yes	not identified / controversial
33	HGNC:7974	NR2E3	PNR	nuclear receptor subfamily 2 group E member 3	yes	not identified / controversial
34	HGNC:7977	NR2F6	EAR2	nuclear receptor subfamily 2 group F member 6	yes	not identified / controversial
35	HGNC:7980	NR4A1	NUR77	nuclear receptor subfamily 4 group A member 1	yes	not identified / controversial
36	HGNC:7981	NR4A2	NURR1	nuclear receptor subfamily 4 group A member 2	yes	not identified / controversial
37	HGNC:9232	PPARA	NR1C1	peroxisome proliferator activated receptor alpha	yes	polyunsaturated and oxidized fatty acids
38	HGNC:9235	PPARD	NR1C2	peroxisome proliferator activated receptor delta	yes	polyunsaturated and oxidized fatty acids
39	HGNC:9236	PPARG	NR1C3	peroxisome proliferator activated receptor gamma	yes	polyunsaturated and oxidized fatty acids
40	HGNC:9864	RARA	NR1B1	retinoic acid receptor alpha	yes	9-cis retinoic acid, all-trans retinoic acid
41	HGNC:9865	RARB	NR1B2	retinoic acid receptor beta	yes	9-cis retinoic acid, all-trans retinoic acid
42	HGNC:9866	RARG	NR1B3	retinoic acid receptor gamma	yes	9-cis retinoic acid, all-trans retinoic acid
43	HGNC:10477	RXRA	NR2B1	retinoid X receptor alpha	yes	9-cis retinoic acid, doxosahexonoic acid, 9-cis-13,14-dihydroretinoic acid
44	HGNC:10478	RXRB	NR2B2	retinoid X receptor beta	yes	9-cis retinoic acid, doxosahexonoic acid, 9-cis-13,14-dihydroretinoic acid
45	HGNC:10479	RXRG	NR2B3	retinoid X receptor gamma	yes	9-cis retinoic acid, doxosahexonoic acid, 9-cis-13,14-dihydroretinoic acid
46	HGNC:11796	THRA	NR1A1	thyroid hormone receptor alpha	yes	3,3′,5-Triiodo-L-thyronine (T3) and 3,5,3',5'-tetraiodo-L-thyronine (T4)
47	HGNC:11799	THRB	NR1A2	thyroid hormone receptor beta	yes	3,3′,5-Triiodo-L-thyronine (T3) and 3,5,3',5'-tetraiodo-L-thyronine (T4)
48	HGNC:12679	VDR	NR1I1	vitamin D receptor	yes	1α,25-dihydroxyvitamin D3
