# Supplementary material for: Genome-wide chromatin profiling reveals a nonlimiting role for RXR in macrophage-like cells stimulated with multiple nuclear receptor agonists
Source: J Biol Chem. 2026 Apr 22;302(6):111486. doi: 10.1016/j.jbc.2026.111486 (PMC13241730; doi:10.1016/j.jbc.2026.111486)
Supplement: Supplementary Table S3 exploratory RXR peak sets [file mmc5.xlsx]

## Sheet: LG268_vs_vehicle
Chr	Start	End	fold change	FDR
NC_000023.11	142507381	142507781	8.83947	1.10135e-08
NC_000002.12	227256479	227256879	8.45307	9.89349e-05
NC_000002.12	227762004	227762404	7.76558	3.45766e-10
NC_000011.10	111148992	111149392	7.62344	7.1222e-05
NC_000010.11	107616724	107617124	7.46679	7.75077e-06
NC_000012.12	11662408	11662808	7.0931	4.11405e-09
NC_000004.12	27234011	27234411	6.83507	3.26101e-05
NC_000009.12	104866247	104866647	6.13116	1.21537e-18
NC_000002.12	71943346	71943746	6.10198	3.40839e-12
NC_000012.12	6292574	6292974	6.06434	6.51283e-08
NC_000004.12	188094945	188095345	6.03861	5.1347e-06
NC_000004.12	38125701	38126101	5.74635	5.06691e-08
NC_000008.11	81488689	81489089	5.62112	5.16862e-14
NC_000004.12	9492189	9492589	5.58244	0.00481294
NC_000023.11	100658872	100659272	5.47085	3.01756e-05
NC_000002.12	202135433	202135833	5.46138	8.89966e-07
NC_000001.11	170910331	170910731	5.3633	2.00311e-07
NC_000014.9	88026798	88027198	5.35698	7.59698e-07
NC_000024.10	8381375	8381775	5.33175	1.62331e-05
NC_000019.10	33289351	33289751	5.32869	6.08878e-11
NC_000012.12	11711678	11712078	5.26806	8.07691e-09
NC_000011.10	42830082	42830482	5.25486	4.0887e-05
NC_000003.12	18739032	18739432	5.22509	2.08158e-08
NC_000015.10	48592430	48592830	5.22143	1.85463e-06
NC_000015.10	58109394	58109794	5.13619	1.22227e-07
NC_000007.14	76807642	76808042	5.07173	0.000113251
NC_000007.14	34762787	34763187	5.03747	3.26172e-05
NC_000023.11	97408867	97409267	5.0229	0.000200649
NC_000011.10	111846561	111846961	4.99566	3.82313e-11
NC_000003.12	157871193	157871593	4.98391	0.000122063
NC_000005.10	68320069	68320469	4.95908	5.88643e-09
NC_000021.9	21286416	21286816	4.93993	0.000480193
NC_000024.10	15176090	15176490	4.93496	2.60992e-07
NC_000002.12	223578926	223579326	4.84532	1.2105e-07
NC_000011.10	107198558	107198958	4.83027	1.50301e-08
NC_000009.12	32253623	32254023	4.81263	2.59593e-07
NC_000001.11	174968710	174969110	4.80952	1.83745e-13
NC_000020.11	10565581	10565981	4.8065	0.000184876
NC_000021.9	15224415	15224815	4.77961	8.8484e-12
NC_000007.14	80708086	80708486	4.76	1.86872e-07
NC_000010.11	86112882	86113282	4.7446	0.000945718
NC_000006.12	21005788	21006188	4.73667	7.56756e-05
NC_000010.11	52639649	52640049	4.73642	0.000936615
NC_000002.12	145445063	145445463	4.73532	0.000256421
NC_000009.12	83307261	83307661	4.72881	3.62924e-07
NC_000009.12	15295137	15295537	4.7184	1.82388e-13
NC_000001.11	100414676	100415076	4.66641	2.07105e-10
NC_000008.11	81483364	81483764	4.62407	6.7027e-11
NC_000004.12	123497528	123497928	4.60903	5.06691e-08
NC_000021.9	43588945	43589345	4.59321	4.33718e-05
NC_000019.10	19597865	19598265	4.57349	3.40893e-14
NC_000016.10	26334314	26334714	4.52437	0.00120848
NC_000010.11	105621625	105622025	4.50853	0.000372244
NC_000007.14	89056731	89057131	4.50619	0.000402621
NC_000021.9	15206498	15206898	4.505	6.97955e-14
NC_000023.11	28498243	28498643	4.49941	0.0001004
NC_000001.11	82143110	82143510	4.49156	0.00133726
NC_000011.10	108758459	108758859	4.47828	0.000558525
NC_000020.11	1964227	1964627	4.47767	5.7321e-09
NC_000013.11	98473338	98473738	4.4668	1.33496e-10
NC_000010.11	7025312	7025712	4.46218	1.09635e-07
NC_000003.12	2523391	2523791	4.45391	1.40373e-07
NC_000013.11	100156789	100157189	4.45156	0.000142089
NC_000019.10	56149095	56149495	4.41894	0.00592988
NC_000012.12	89180026	89180426	4.4171	1.84363e-06
NC_000022.11	34070824	34071224	4.39124	0.000411818
NC_000021.9	15275864	15276264	4.38172	0.00136056
NC_000021.9	15210194	15210594	4.37056	1.21537e-18
NC_000005.10	22938588	22938988	4.35876	0.00169629
NC_000002.12	203022711	203023111	4.34663	5.4704e-06
NC_000005.10	96297931	96298331	4.33865	5.9726e-11
NC_000002.12	70531719	70532119	4.33462	4.13031e-11
NC_000007.14	118844793	118845193	4.32398	0.000114997
NC_000005.10	150542012	150542412	4.27678	4.38936e-09
NC_000011.10	116918967	116919367	4.27191	0.00143972
NC_000006.12	51531956	51532356	4.26352	0.000299113
NC_000006.12	47292997	47293397	4.262	0.000156876
NC_000004.12	21967397	21967797	4.25892	0.000445389
NC_000004.12	100165800	100166200	4.24235	5.56144e-06
NC_000023.11	100479294	100479694	4.21781	1.61809e-05
NC_000021.9	15414076	15414476	4.21583	7.53856e-07
NC_000007.14	72053312	72053712	4.21242	1.66456e-07
NC_000023.11	23732607	23733007	4.20524	0.00243538
NC_000006.12	24117035	24117435	4.20412	5.22592e-11
NC_000003.12	177694159	177694559	4.18518	0.000849362
NC_000004.12	53019824	53020224	4.17471	0.000380568
NC_000005.10	68405011	68405411	4.15478	1.62466e-07
NC_000004.12	157664722	157665122	4.15211	0.000366918
NC_000008.11	79437838	79438238	4.14357	7.75077e-06
NC_000018.10	32383100	32383500	4.13925	6.77111e-06
NC_000011.10	96259482	96259882	4.13686	3.76535e-06
NC_000002.12	71888731	71889131	4.1362	1.9584e-08
NC_000023.11	112051660	112052060	4.12631	1.66456e-07
NC_000006.12	21384167	21384567	4.12424	0.000202873
NC_000006.12	142693313	142693713	4.10886	1.59839e-08
NC_000013.11	65965464	65965864	4.09139	0.000147477
NC_000003.12	105823474	105823874	4.08595	5.05744e-08
NC_000003.12	98977562	98977962	4.07371	0.000287224
NC_000001.11	144992896	144993296	4.06225	0.0722351
NC_000004.12	88162618	88163018	4.04356	2.12141e-14
NC_000006.12	140073459	140073859	4.02211	0.000350549
NC_000008.11	60769158	60769558	4.01184	2.00305e-06
NC_000003.12	177589914	177590314	4.0005	4.33361e-13
NC_000004.12	77581773	77582173	3.99802	1.19089e-06
NC_000013.11	40298847	40299247	3.98666	2.61436e-05
NC_000004.12	26701787	26702187	3.98653	0.00108827
NC_000003.12	64342918	64343318	3.97962	6.15731e-05
NC_000007.14	45416897	45417297	3.95657	1.65551e-08
NC_000007.14	118868245	118868645	3.95324	7.5083e-07
NC_000003.12	75150867	75151267	3.95117	0.000164441
NC_000023.11	29662036	29662436	3.9484	1.48172e-05
NC_000009.12	104920532	104920932	3.94456	1.08346e-05
NC_000007.14	16067176	16067576	3.94248	2.93963e-05
NC_000005.10	66739125	66739525	3.93402	3.51888e-10
NC_000005.10	118548730	118549130	3.91317	3.98196e-05
NC_000015.10	35320826	35321226	3.9129	1.50301e-08
NC_000015.10	72562787	72563187	3.91221	2.87217e-08
NC_000009.12	109011183	109011583	3.90816	8.31197e-06
NC_000001.11	76906201	76906601	3.90754	4.45917e-07
NC_000016.10	18989180	18989580	3.88959	2.15907e-05
NC_000017.11	12845797	12846197	3.88011	3.26101e-05
NC_000003.12	188819980	188820380	3.8609	2.55466e-06
NC_000002.12	227653453	227653853	3.85763	7.51785e-08
NC_000009.12	131942057	131942457	3.85345	0.00044598
NC_000007.14	42965007	42965407	3.84493	0.00126774
NC_000011.10	82869673	82870073	3.84207	0.00167169
NC_000004.12	100206823	100207223	3.83312	3.00063e-05
NC_000001.11	186958506	186958906	3.81605	0.00337504
NC_000023.11	100600500	100600900	3.81255	0.00325679
NC_000007.14	95525404	95525804	3.80852	4.85897e-05
NC_000017.11	74539296	74539696	3.80643	1.23097e-05
NC_000014.9	45906254	45906654	3.79957	1.27891e-05
NC_000007.14	20164440	20164840	3.78888	0.000175958
NC_000004.12	114890773	114891173	3.77434	5.88643e-09
NC_000006.12	161128665	161129065	3.77193	2.5263e-06
NC_000005.10	115532587	115532987	3.76992	6.09857e-06
NC_000003.12	123655408	123655808	3.76896	1.15417e-07
NC_000004.12	165308169	165308569	3.76111	0.00110469
NC_000010.11	62352557	62352957	3.75663	0.00279854
NC_000011.10	21912290	21912690	3.75335	2.19805e-07
NC_000010.11	63666908	63667308	3.74678	2.86656e-05
NC_000002.12	26290030	26290430	3.74596	0.000227795
NC_000002.12	144415396	144415796	3.74542	1.93692e-08
NC_000003.12	120498907	120499307	3.74427	0.000804212
NC_000005.10	58842832	58843232	3.7437	4.67284e-05
NC_000007.14	95631624	95632024	3.74057	0.00082405
NC_000001.11	222892071	222892471	3.73515	7.85566e-05
NC_000003.12	106013987	106014387	3.73481	0.000638959
NC_000005.10	108637105	108637505	3.72841	4.03025e-07
NC_000009.12	83239225	83239625	3.72388	5.97462e-09
NC_000009.12	10150	10550	3.71879	0.0554021
NC_000006.12	75427606	75428006	3.71722	3.23574e-08
NC_000001.11	10328457	10328857	3.71086	7.58793e-11
NC_000002.12	71927729	71928129	3.71003	7.67524e-06
NC_000011.10	14898344	14898744	3.70757	6.43608e-07
NC_000017.11	12856454	12856854	3.70412	3.99787e-08
NC_000012.12	75838276	75838676	3.70285	2.63534e-05
NC_000002.12	215903147	215903547	3.70064	5.54359e-11
NC_000015.10	50132311	50132711	3.69397	1.75699e-12
NC_000021.9	15334042	15334442	3.69256	1.26812e-06
NC_000015.10	58140023	58140423	3.684	1.49025e-06
NC_000003.12	105764464	105764864	3.67965	2.19435e-08
NC_000002.12	144666035	144666435	3.67378	1.49025e-06
NC_000007.14	36272824	36273224	3.6726	2.45059e-10
NC_000023.11	95636342	95636742	3.67185	0.000964626
NC_000003.12	31010473	31010873	3.66786	0.00100023
NC_000008.11	46643220	46643620	3.66729	0.00060746
NC_000003.12	188271542	188271942	3.66584	3.60738e-10
NC_000010.11	31959783	31960183	3.6647	1.21537e-18
NC_000012.12	11729451	11729851	3.65121	5.44413e-06
NC_000010.11	52757506	52757906	3.64556	8.11115e-07
NC_000020.11	34491248	34491648	3.64379	8.13671e-05
NC_000003.12	63396031	63396431	3.64378	0.00103941
NC_000003.12	192833328	192833728	3.6426	0.00017334
NC_000007.14	34260308	34260708	3.63247	2.44007e-06
NC_000006.12	53460921	53461321	3.62754	3.59778e-07
NC_000004.12	89463374	89463774	3.62727	0.00366172
NC_000005.10	68961745	68962145	3.62394	5.45651e-05
NC_000003.12	161336625	161337025	3.61835	4.39391e-10
NC_000001.11	238950765	238951165	3.61031	0.00118537
NC_000003.12	188431461	188431861	3.60509	9.26041e-10
NC_000011.10	104962639	104963039	3.60118	0.0006066
NC_000006.12	142854794	142855194	3.59828	6.11541e-09
NC_000009.12	124047190	124047590	3.59734	0.00243434
NC_000006.12	139763812	139764212	3.5925	1.27015e-09
NC_000012.12	90404062	90404462	3.59187	0.00122376
NC_000010.11	35035607	35036007	3.5912	6.31953e-07
NC_000009.12	7105108	7105508	3.58943	1.02655e-07
NC_000003.12	106120307	106120707	3.58889	0.00431918
NC_000006.12	161109023	161109423	3.58486	1.9727e-07
NC_000004.12	54398974	54399374	3.57811	3.64099e-05
NC_000023.11	46637923	46638323	3.57602	6.1523e-08
NC_000008.11	127307568	127307968	3.57518	6.91745e-13
NC_000024.10	17300743	17301143	3.57264	0.00130422
NC_000010.11	4333397	4333797	3.56766	5.44052e-05
NC_000002.12	71743721	71744121	3.56441	5.07508e-05
NC_000007.14	123712515	123712915	3.56247	0.00109972
NC_000002.12	223586222	223586622	3.56109	4.41294e-07
NC_000010.11	5841015	5841415	3.55993	0.00108532
NC_000010.11	5581634	5582034	3.55898	0.00214502
NC_000011.10	111836722	111837122	3.55772	7.17206e-06
NC_000003.12	60953973	60954373	3.55421	0.00172604
NC_000003.12	123749638	123750038	3.55316	0.000920055
NC_000003.12	99639564	99639964	3.55057	0.00200457
NC_000004.12	168498227	168498627	3.54978	0.000143074
NC_000007.14	116232802	116233202	3.54819	0.000315505
NC_000002.12	43144296	43144696	3.54706	1.27821e-05
NC_000002.12	136214321	136214721	3.54145	3.20811e-05
NC_000005.10	125536071	125536471	3.54026	7.1329e-05
NC_000008.11	96790978	96791378	3.53962	1.80005e-07
NC_000003.12	182802956	182803356	3.5382	3.43395e-06
NC_000004.12	102901718	102902118	3.53695	1.03627e-05
NC_000023.11	133552297	133552697	3.52964	0.000449023
NC_000010.11	90167640	90168040	3.52926	6.12282e-05
NC_000004.12	176545871	176546271	3.52825	0.00391896
NC_000023.11	95662186	95662586	3.52067	0.00395073
NC_000012.12	24770822	24771222	3.51407	0.000374189
NC_000002.12	143125658	143126058	3.51365	0.000714453
NC_000006.12	75528508	75528908	3.51169	4.48262e-08
NC_000005.10	95841920	95842320	3.50776	1.07626e-06
NC_000010.11	33876572	33876972	3.50478	7.12513e-07
NC_000001.11	12448717	12449117	3.50386	0.000402333
NC_000013.11	39777523	39777923	3.50104	0.00547377
NC_000007.14	29160264	29160664	3.49876	0.00870425
NC_000014.9	92397320	92397720	3.48805	1.10267e-07
NC_000012.12	11856994	11857394	3.48504	1.41215e-05
NC_000002.12	21330993	21331393	3.48451	4.01032e-05
NC_000007.14	17546575	17546975	3.48211	2.07105e-10
NC_000008.11	133049654	133050054	3.48069	4.29216e-06
NC_000023.11	49019585	49019985	3.47812	5.6547e-05
NC_000010.11	123323533	123323933	3.4781	0.000210674
NC_000002.12	136022715	136023115	3.47709	0.000389172
NC_000001.11	55420847	55421247	3.47706	0.000207456
NC_000016.10	82199350	82199750	3.46789	8.73391e-08
NC_000011.10	110919540	110919940	3.46787	0.00353007
NC_000009.12	82904920	82905320	3.46275	0.00156015
NC_000010.11	123485606	123486006	3.46005	5.06209e-06
NC_000014.9	88044703	88045103	3.45636	1.24494e-07
NC_000006.12	44966724	44967124	3.45408	5.2993e-05
NC_000002.12	187553096	187553496	3.45312	0.00496454
NC_000020.11	39939414	39939814	3.44855	0.000208753
NC_000002.12	205543444	205543844	3.4411	1.56944e-07
NC_000002.12	24276376	24276776	3.43618	0.00060465
NC_000001.11	222974489	222974889	3.43063	4.59266e-06
NC_000001.11	105351765	105352165	3.42668	0.0375105
NC_000004.12	123819648	123820048	3.42484	0.00219314
NC_000008.11	74232946	74233346	3.42165	6.67451e-05
NC_000012.12	75862738	75863138	3.41946	1.40264e-05
NC_000014.9	75170753	75171153	3.41446	1.45437e-06
NC_000003.12	190281258	190281658	3.41279	4.19851e-05
NC_000001.11	118815984	118816384	3.41159	7.54284e-12
NC_000006.12	48036129	48036529	3.40931	0.000139014
NC_000003.12	177603264	177603664	3.40826	0.00169343
NC_000007.14	135950933	135951333	3.40774	5.9979e-06
NC_000010.11	89355492	89355892	3.40724	7.98323e-07
NC_000006.12	143146421	143146821	3.40522	0.000654541
NC_000003.12	12413837	12414237	3.4016	2.07105e-10
NC_000020.11	39312699	39313099	3.39992	0.00141408
NC_000009.12	107208083	107208483	3.39709	7.53856e-07
NC_000011.10	21909136	21909536	3.39635	4.73923e-09
NC_000008.11	127080768	127081168	3.39541	0.000542792
NC_000001.11	120087989	120088389	3.39515	0.061227
NC_000008.11	60534531	60534931	3.39145	0.00107001
NC_000010.11	116771260	116771660	3.3895	0.000759266
NC_000003.12	188518957	188519357	3.38804	0.000158325
NC_000004.12	87807424	87807824	3.3873	3.01756e-05
NC_000010.11	31967095	31967495	3.38263	3.72047e-05
NC_000021.9	27954865	27955265	3.3818	0.000128251
NC_000011.10	25458152	25458552	3.37938	8.35401e-05
NC_000003.12	191290209	191290609	3.37832	0.000457197
NC_000001.11	238341134	238341534	3.37568	2.93657e-10
NC_000001.11	202479575	202479975	3.37446	1.04298e-05
NC_000003.12	12342148	12342548	3.3655	2.52516e-05
NC_000008.11	50000650	50001050	3.3645	0.000393378
NC_000016.10	66538867	66539267	3.3632	1.78744e-07
NC_000006.12	109579342	109579742	3.36222	0.000521082
NC_000010.11	15495105	15495505	3.36087	0.000177076
NC_000014.9	68664199	68664599	3.36048	9.1524e-08
NC_000001.11	221192944	221193344	3.36021	0.000381095
NC_000012.12	75816922	75817322	3.3534	1.61039e-05
NC_000018.10	56162824	56163224	3.35337	7.51503e-05
NC_000009.12	27499512	27499912	3.34838	0.00132463
NC_000004.12	75566887	75567287	3.3408	0.00122476
NC_000001.11	66521673	66522073	3.3327	0.000195713
NC_000003.12	87998009	87998409	3.33095	5.6545e-06
NC_000003.12	155254429	155254829	3.3291	1.68945e-06
NC_000001.11	192527056	192527456	3.3269	0.000106302
NC_000009.12	18317870	18318270	3.31817	1.31693e-06
NC_000005.10	148437254	148437654	3.31735	1.40228e-05
NC_000003.12	114709117	114709517	3.31613	0.000854446
NC_000006.12	130769743	130770143	3.31572	0.00529222
NC_000020.11	58252060	58252460	3.3146	0.00113025
NC_000021.9	43591649	43592049	3.31127	1.24971e-06
NC_000001.11	39384319	39384719	3.3085	4.8957e-05
NC_000009.12	37568543	37568943	3.30362	0.000901113
NC_000021.9	34568031	34568431	3.30133	1.20617e-11
NC_000011.10	130582975	130583375	3.29653	4.07749e-07
NC_000009.12	5846403	5846803	3.29511	1.31784e-08
NC_000020.11	52675356	52675756	3.29424	5.17164e-10
NC_000002.12	144701245	144701645	3.29319	2.24827e-06
NC_000009.12	87853303	87853703	3.29309	0.000193667
NC_000008.11	121163097	121163497	3.29263	1.40228e-05
NC_000012.12	96362982	96363382	3.29257	9.65677e-11
NC_000001.11	33548310	33548710	3.29151	3.29028e-05
NC_000004.12	113057908	113058308	3.28958	0.00749754
NC_000008.11	90008988	90009388	3.28941	4.13031e-11
NC_000013.11	110304185	110304585	3.28924	0.000266123
NC_000007.14	125423760	125424160	3.28904	5.52961e-06
NC_000007.14	156065020	156065420	3.28626	0.00741864
NC_000007.14	40382176	40382576	3.28273	0.000241089
NC_000023.11	126872743	126873143	3.28113	0.00101673
NC_000008.11	129446538	129446938	3.28085	0.000259933
NC_000005.10	53291584	53291984	3.27952	0.000223951
NC_000005.10	68726331	68726731	3.27732	0.000183048
NC_000005.10	108529325	108529725	3.27671	3.23574e-08
NC_000010.11	44940063	44940463	3.27659	8.76802e-06
NC_000007.14	71429082	71429482	3.27249	2.13961e-06
NC_000003.12	177811835	177812235	3.27207	0.00218699
NC_000001.11	72827317	72827717	3.27078	0.00285268
NC_000001.11	76465042	76465442	3.27008	2.86019e-07
NC_000012.12	132866363	132866763	3.26978	0.0103674
NC_000003.12	145959956	145960356	3.26932	0.00340453
NC_000021.9	15164636	15165036	3.26879	6.78289e-07
NC_000006.12	53464890	53465290	3.26273	2.93657e-10
NC_000002.12	113104144	113104544	3.26201	1.75699e-12
NC_000006.12	2497008	2497408	3.26129	0.00191598
NC_000005.10	127848077	127848477	3.25705	0.00189156
NC_000012.12	61846839	61847239	3.25139	0.000388265
NC_000015.10	85010687	85011087	3.24939	3.04869e-08
NC_000004.12	168711820	168712220	3.24923	0.00287622
NC_000004.12	88985334	88985734	3.24732	0.0044263
NC_000021.9	15222757	15223157	3.24677	3.23878e-08
NC_000005.10	93054778	93055178	3.24576	6.76594e-06
NC_000013.11	113916200	113916600	3.24557	8.98673e-09
NC_000012.12	106296386	106296786	3.24553	0.00252256
NC_000002.12	201149106	201149506	3.23708	0.000465796
NC_000008.11	128296186	128296586	3.23483	2.26857e-08
NC_000001.11	154737975	154738375	3.23084	0.000324084
NC_000008.11	129269127	129269527	3.22714	1.26441e-07
NC_000003.12	12393958	12394358	3.22637	6.08455e-06
NC_000022.11	45698117	45698517	3.22624	4.57137e-05
NC_000006.12	85493390	85493790	3.22515	2.51404e-07
NC_000001.11	59218890	59219290	3.22481	7.67892e-05
NC_000012.12	90280018	90280418	3.22305	3.33342e-05
NC_000008.11	97303350	97303750	3.22182	0.00124195
NC_000005.10	93886968	93887368	3.22089	0.000706884
NC_000002.12	71889964	71890364	3.21823	0.000112492
NC_000010.11	15472084	15472484	3.21534	0.000220004
NC_000002.12	210873579	210873979	3.20736	0.00129083
NC_000023.11	26255820	26256220	3.20394	0.00621959
NC_000009.12	104958050	104958450	3.20251	3.22652e-07
NC_000020.11	37999503	37999903	3.19953	0.00513128
NC_000005.10	103929579	103929979	3.19448	0.000265071
NC_000001.11	206721490	206721890	3.19418	5.56962e-06
NC_000002.12	161166843	161167243	3.19347	1.72307e-05
NC_000004.12	21290576	21290976	3.19161	4.53352e-08
NC_000006.12	90037834	90038234	3.18782	0.00151165
NC_000012.12	92581393	92581793	3.18576	8.92425e-08
NC_000007.14	82527862	82528262	3.18551	0.000103284
NC_000003.12	69823752	69824152	3.18504	6.44139e-05
NC_000001.11	227567883	227568283	3.18482	6.58913e-09
NC_000009.12	72734707	72735107	3.18338	0.000335632
NC_000011.10	11882488	11882888	3.18266	0.00242868
NC_000003.12	44158591	44158991	3.18121	0.0047447
NC_000008.11	71769302	71769702	3.17916	0.00171632
NC_000003.12	18576677	18577077	3.17772	2.88932e-06
NC_000010.11	17984124	17984524	3.17647	0.000106458
NC_000007.14	16999863	17000263	3.17533	0.00175905
NC_000004.12	83552977	83553377	3.17531	4.83246e-10
NC_000013.11	30681876	30682276	3.17401	2.98194e-05
NC_000014.9	86712209	86712609	3.1738	4.99121e-05
NC_000016.10	51577628	51578028	3.17345	3.79904e-05
NC_000012.12	69908152	69908552	3.17333	0.00193898
NC_000010.11	91596830	91597230	3.17307	0.000669414
NC_000001.11	149755335	149755735	3.17143	0.00986842
NC_000012.12	124664724	124665124	3.1703	2.28703e-05
NC_000005.10	39447011	39447411	3.16735	0.003126
NC_000005.10	15009366	15009766	3.16477	0.000590999
NC_000007.14	95684372	95684772	3.16233	8.93064e-05
NC_000002.12	38184944	38185344	3.16148	0.000142939
NC_000013.11	45189506	45189906	3.16118	3.83242e-06
NC_000015.10	70045021	70045421	3.15941	1.82275e-05
NC_000011.10	41102501	41102901	3.15665	2.00305e-06
NC_000005.10	39980011	39980411	3.15536	5.13525e-05
NC_000018.10	77487026	77487426	3.15444	0.0106511
NC_000003.12	177820743	177821143	3.15288	8.66328e-08
NC_000005.10	150567044	150567444	3.15163	1.81738e-09
NC_000011.10	128291798	128292198	3.15046	1.80005e-07
NC_000001.11	239242776	239243176	3.15001	0.000362092
NC_000012.12	92585205	92585605	3.14558	5.70563e-06
NC_000002.12	229313587	229313987	3.14485	6.41575e-05
NC_000002.12	196959954	196960354	3.1442	0.00481437
NC_000009.12	29439929	29440329	3.14366	0.0027524
NC_000015.10	50134612	50135012	3.14141	1.02549e-10
NC_000004.12	152815067	152815467	3.14022	0.000491153
NC_000001.11	221298654	221299054	3.13721	0.00936433
NC_000016.10	53034443	53034843	3.13664	0.00439139
NC_000006.12	79332608	79333008	3.13453	0.000506749
NC_000008.11	91187122	91187522	3.13283	0.00124157
NC_000010.11	17476124	17476524	3.13247	0.00748628
NC_000002.12	44616502	44616902	3.13167	0.00373969
NC_000008.11	129477480	129477880	3.13165	0.000313521
NC_000008.11	19740810	19741210	3.13155	0.00423086
NC_000010.11	48759107	48759507	3.13154	1.84756e-05
NC_000005.10	68425073	68425473	3.13054	1.51914e-13
NC_000003.12	23372269	23372669	3.1288	0.00178114
NC_000006.12	153989957	153990357	3.12689	1.89823e-05
NC_000020.11	40214357	40214757	3.12139	0.00444048
NC_000015.10	70151436	70151836	3.12072	1.97513e-06
NC_000008.11	133504192	133504592	3.11827	1.62474e-09
NC_000005.10	159601223	159601623	3.11675	5.00291e-05
NC_000012.12	89126724	89127124	3.11448	0.000950382
NC_000004.12	89024026	89024426	3.11192	0.00834022
NC_000008.11	58557464	58557864	3.11174	1.85376e-06
NC_000015.10	46174170	46174570	3.11119	0.000190831
NC_000005.10	92853634	92854034	3.11115	0.00210722
NC_000023.11	152306022	152306422	3.10985	0.000565622
NC_000006.12	52767926	52768326	3.10917	7.67524e-06
NC_000002.12	100070071	100070471	3.10904	0.000964626
NC_000002.12	172672932	172673332	3.10821	0.00152328
NC_000002.12	225010790	225011190	3.10772	0.000290607
NC_000003.12	177727028	177727428	3.10756	1.66456e-07
NC_000002.12	144382834	144383234	3.10397	1.28485e-09
NC_000021.9	34570287	34570687	3.10316	1.93692e-08
NC_000001.11	66624432	66624832	3.10268	0.00278735
NC_000010.11	104246797	104247197	3.10197	5.74578e-07
NC_000006.12	130731247	130731647	3.10111	0.00317515
NC_000009.12	33814801	33815201	3.10031	4.96122e-10
NC_000006.12	116392553	116392953	3.09958	0.000177661
NC_000009.12	93456490	93456890	3.09715	1.14054e-06
NC_000015.10	73655294	73655694	3.09661	0.000254447
NC_000004.12	55121197	55121597	3.09457	5.73617e-06
NC_000002.12	37918793	37919193	3.09389	0.000203775
NC_000023.11	31413372	31413772	3.09251	0.000196839
NC_000002.12	60622050	60622450	3.09179	5.17045e-06
NC_000001.11	216665389	216665789	3.09076	0.00133231
NC_000003.12	41419127	41419527	3.08852	1.52349e-07
NC_000003.12	167162098	167162498	3.082	0.00399377
NC_000004.12	66594551	66594951	3.08194	0.00557817
NC_000005.10	66696325	66696725	3.0805	0.00298397
NC_000009.12	81234883	81235283	3.07935	2.711e-05
NC_000005.10	131067689	131068089	3.07743	5.53147e-09
NC_000002.12	4709146	4709546	3.07695	0.00796912
NC_000018.10	25310995	25311395	3.07617	3.16256e-05
NC_000002.12	181863220	181863620	3.07615	0.00376422
NC_000002.12	34808361	34808761	3.07561	1.78302e-05
NC_000002.12	71713831	71714231	3.07561	8.98673e-09
NC_000005.10	33311935	33312335	3.0732	7.0015e-05
NC_000002.12	156455336	156455736	3.07306	0.000338679
NC_000001.11	12385046	12385446	3.0683	1.65221e-06
NC_000004.12	25760480	25760880	3.06759	4.53112e-05
NC_000002.12	28231407	28231807	3.06553	4.79079e-08
NC_000009.12	104855241	104855641	3.06299	0.000104959
NC_000015.10	85005706	85006106	3.06241	7.17206e-06
NC_000003.12	18092718	18093118	3.06119	0.0103174
NC_000010.11	118511704	118512104	3.06064	1.0885e-06
NC_000023.11	39314108	39314508	3.06048	0.000370657
NC_000001.11	66490800	66491200	3.06024	2.711e-05
NC_000005.10	95008175	95008575	3.05898	0.000200099
NC_000018.10	9950629	9951029	3.05719	8.71917e-06
NC_000008.11	93359187	93359587	3.05583	0.000128239
NC_000009.12	123527981	123528381	3.05573	0.000480193
NC_000009.12	2553396	2553796	3.055	0.000500343
NC_000008.11	129440084	129440484	3.0508	5.28725e-08
NC_000018.10	49734103	49734503	3.04973	2.90204e-06
NC_000010.11	13886809	13887209	3.04846	0.000229363
NC_000001.11	66732634	66733034	3.04818	4.53352e-08
NC_000012.12	33529803	33530203	3.04705	0.00353513
NC_000005.10	171830737	171831137	3.04676	0.00128184
NC_000008.11	100266895	100267295	3.04537	0.00593437
NC_000021.9	18350237	18350637	3.04526	4.45365e-09
NC_000004.12	73844317	73844717	3.04426	0.000996807
NC_000023.11	109847190	109847590	3.04253	3.66304e-05
NC_000003.12	12350393	12350793	3.04151	3.74325e-09
NC_000003.12	18747417	18747817	3.04108	1.67121e-07
NC_000003.12	135970555	135970955	3.03862	0.000138166
NC_000008.11	126898089	126898489	3.03816	3.45766e-10
NC_000003.12	183844591	183844991	3.03733	0.00193122
NC_000018.10	22705350	22705750	3.03647	0.0017773
NC_000011.10	130616607	130617007	3.03534	0.00562111
NC_000001.11	185964573	185964973	3.03482	0.00129083
NC_000004.12	102390446	102390846	3.03342	4.99869e-05
NC_000001.11	241600503	241600903	3.03138	0.00104093
NC_000005.10	154300559	154300959	3.03108	0.000592477
NC_000002.12	178514722	178515122	3.03092	0.00522359
NC_000012.12	10182572	10182972	3.03004	6.18208e-06
NC_000005.10	95739859	95740259	3.02983	1.02432e-07
NC_000006.12	105805474	105805874	3.02445	5.05744e-08
NC_000008.11	133231282	133231682	3.02171	7.04364e-05
NC_000006.12	24228665	24229065	3.01944	9.48284e-07
NC_000001.11	12475142	12475542	3.01906	6.96079e-06
NC_000015.10	85545789	85546189	3.01792	4.87937e-07
NC_000005.10	95760254	95760654	3.01666	6.44139e-05
NC_000004.12	21791209	21791609	3.01489	2.43799e-06
NC_000017.11	63652154	63652554	3.01247	0.000935345
NC_000023.11	72634326	72634726	3.01205	3.78834e-05
NC_000010.11	31952025	31952425	3.01171	3.70452e-05
NC_000010.11	60809158	60809558	3.00887	4.21349e-06
NC_000002.12	156746856	156747256	3.00779	0.00264316
NC_000007.14	107968421	107968821	3.00746	5.25305e-05
NC_000001.11	43295368	43295768	3.00733	0.000199272
NC_000004.12	41938991	41939391	3.00652	7.56756e-05
NC_000023.11	9456490	9456890	3.00639	0.0092766
NC_000008.11	81492464	81492864	3.00459	1.1749e-10
NC_000005.10	154593074	154593474	3.00374	0.00925577
NC_000021.9	37415904	37416304	3.00277	1.17101e-05
NC_000002.12	236758389	236758789	3.00238	2.55849e-05
NC_000005.10	160688036	160688436	3.00046	1.257e-05
NC_000013.11	79999630	80000030	2.99767	1.93692e-08
NC_000011.10	105189663	105190063	2.99759	0.00352847
NC_000007.14	81299254	81299654	2.99742	0.000214761
NC_000009.12	105071057	105071457	2.99362	1.87531e-05
NC_000004.12	17092966	17093366	2.99244	4.36906e-05
NC_000003.12	151875694	151876094	2.99222	0.000116966
NC_000002.12	158292486	158292886	2.99089	0.00320355
NC_000004.12	69749722	69750122	2.99049	0.00477077
NC_000021.9	27768138	27768538	2.98944	8.88175e-05
NC_000004.12	115272085	115272485	2.98943	5.15544e-05
NC_000002.12	57417046	57417446	2.98895	0.0042693
NC_000003.12	149225116	149225516	2.98875	0.000964626
NC_000013.11	36332951	36333351	2.98059	0.0030385
NC_000007.14	106872093	106872493	2.97673	2.13582e-05
NC_000002.12	227943056	227943456	2.97672	5.06429e-05
NC_000013.11	60148876	60149276	2.97426	0.00505467
NC_000002.12	222668115	222668515	2.97119	6.08514e-09
NC_000012.12	88420459	88420859	2.97103	0.00172121
NC_000003.12	188720763	188721163	2.97031	0.000142627
NC_000003.12	177811143	177811543	2.96752	0.00188489
NC_000003.12	89021731	89022131	2.96521	0.00478321
NC_000018.10	42048142	42048542	2.96265	0.0102282
NC_000020.11	15310403	15310803	2.96265	0.0102282
NC_000015.10	48086886	48087286	2.96114	9.45283e-06
NC_000006.12	143224491	143224891	2.96087	0.00188999
NC_000004.12	146283274	146283674	2.96048	0.000423799
NC_000004.12	113586119	113586519	2.95932	0.000112326
NC_000004.12	53914244	53914644	2.95875	0.000271799
NC_000018.10	41655097	41655497	2.95432	6.75187e-06
NC_000004.12	83231663	83232063	2.95385	3.7138e-14
NC_000005.10	136095438	136095838	2.95345	0.00792558
NC_000006.12	111412150	111412550	2.95333	1.80005e-07
NC_000010.11	22743759	22744159	2.95222	0.00014886
NC_000002.12	62118130	62118530	2.95142	0.000483226
NC_000002.12	215611591	215611991	2.95101	5.40402e-08
NC_000009.12	84293089	84293489	2.95101	0.000426606
NC_000004.12	149173243	149173643	2.94867	0.000744095
NC_000013.11	32362594	32362994	2.94451	0.0040272
NC_000011.10	59189946	59190346	2.9443	3.2537e-05
NC_000002.12	179275628	179276028	2.94345	0.00540149
NC_000018.10	49820361	49820761	2.94299	2.1429e-06
NC_000001.11	246583531	246583931	2.94197	1.73214e-08
NC_000004.12	184861121	184861521	2.94128	4.99288e-05
NC_000008.11	96963286	96963686	2.94022	7.67524e-06
NC_000002.12	147176286	147176686	2.94016	0.00980848
NC_000013.11	61253638	61254038	2.9401	0.00255962
NC_000008.11	38605871	38606271	2.93959	5.60151e-06
NC_000021.9	38520497	38520897	2.93852	0.00787919
NC_000014.9	88049236	88049636	2.93844	1.51016e-05
NC_000006.12	139728943	139729343	2.93774	0.00237084
NC_000001.11	226951768	226952168	2.93697	0.000146837
NC_000002.12	155298036	155298436	2.93583	0.0113654
NC_000013.11	40336565	40336965	2.93583	0.0113654
NC_000006.12	71900598	71900998	2.93516	0.00583173
NC_000004.12	106676484	106676884	2.93441	0.00305787
NC_000008.11	17328797	17329197	2.93269	0.00030371
NC_000011.10	14258164	14258564	2.93087	1.44869e-09
NC_000006.12	142684035	142684435	2.93082	0.00187822
NC_000004.12	36189801	36190201	2.93075	0.00319742
NC_000005.10	142567847	142568247	2.93053	0.000652048
NC_000007.14	106883702	106884102	2.93033	0.00858384
NC_000006.12	142830344	142830744	2.92972	0.00291384
NC_000024.10	7753706	7754106	2.92972	0.00291384
NC_000007.14	80538334	80538734	2.92914	0.00765864
NC_000008.11	17845663	17846063	2.92786	1.99549e-06
NC_000008.11	138649981	138650381	2.92671	0.0102753
NC_000008.11	70211797	70212197	2.92588	0.00160413
NC_000021.9	35525355	35525755	2.92552	2.56136e-06
NC_000006.12	68122500	68122900	2.92473	0.000650637
NC_000010.11	75516172	75516572	2.92223	0.00141555
NC_000005.10	68441155	68441555	2.92151	8.21116e-06
NC_000023.11	110060970	110061370	2.91952	0.0186973
NC_000002.12	193518098	193518498	2.91761	0.00016372
NC_000008.11	117672015	117672415	2.9176	2.95239e-06
NC_000015.10	58114868	58115268	2.91715	0.000141664
NC_000005.10	93189601	93190001	2.91633	0.000888911
NC_000001.11	224730898	224731298	2.91619	5.28725e-08
NC_000002.12	112010761	112011161	2.91574	2.27344e-08
NC_000012.12	70080638	70081038	2.91452	0.00137239
NC_000005.10	132414648	132415048	2.91414	3.13002e-11
NC_000003.12	114506906	114507306	2.91364	0.00117714
NC_000023.11	113472949	113473349	2.91137	0.00285533
NC_000012.12	66453894	66454294	2.91064	0.00165916
NC_000004.12	121783203	121783603	2.90858	0.000381095
NC_000024.10	17085233	17085633	2.90676	0.00458035
NC_000006.12	120992280	120992680	2.90674	0.000148062
NC_000004.12	94507652	94508052	2.90631	4.18775e-06
NC_000019.10	47631139	47631539	2.90593	4.79351e-07
NC_000014.9	20706951	20707351	2.90465	0.00875809
NC_000021.9	29306104	29306504	2.90371	4.20424e-05
NC_000001.11	193880321	193880721	2.90323	0.000575494
NC_000002.12	27993450	27993850	2.90089	9.0746e-05
NC_000017.11	3763313	3763713	2.90076	8.31197e-06
NC_000003.12	197181736	197182136	2.89762	8.66328e-08
NC_000010.11	33506817	33507217	2.89648	2.99991e-05
NC_000004.12	25459700	25460100	2.89621	0.010355
NC_000004.12	15894828	15895228	2.89491	0.00314959
NC_000003.12	2534863	2535263	2.89318	4.88588e-06
NC_000010.11	79734160	79734560	2.89306	0.0773908
NC_000003.12	161968609	161969009	2.89299	0.00636957
NC_000011.10	128308302	128308702	2.89202	0.000971545
NC_000005.10	34586114	34586514	2.8913	9.89248e-07
NC_000001.11	51168328	51168728	2.89126	2.73777e-06
NC_000022.11	16721961	16722361	2.89088	0.000375089
NC_000011.10	104060802	104061202	2.89059	2.20054e-05
NC_000006.12	79529244	79529644	2.89048	0.00025215
NC_000010.11	34041332	34041732	2.88988	0.0107875
NC_000001.11	7621839	7622239	2.88926	3.72796e-06
NC_000010.11	61390935	61391335	2.88888	0.00119607
NC_000023.11	38271308	38271708	2.88813	0.00219141
NC_000014.9	50521414	50521814	2.88728	0.00434064
NC_000001.11	12315376	12315776	2.88644	3.23441e-05
NC_000009.12	20974453	20974853	2.88553	0.0125006
NC_000012.12	27498817	27499217	2.88553	0.0125006
NC_000013.11	52497929	52498329	2.88364	0.0800681
NC_000007.14	117086122	117086522	2.88346	0.00174824
NC_000004.12	46341426	46341826	2.8834	0.00633977
NC_000015.10	39128229	39128629	2.8828	1.26751e-06
NC_000001.11	220928386	220928786	2.88169	0.000836625
NC_000003.12	187856459	187856859	2.87987	0.0184239
NC_000008.11	127206111	127206511	2.87876	2.48492e-07
NC_000004.12	62544438	62544838	2.87843	0.00230408
NC_000004.12	73726015	73726415	2.8784	0.00227584
NC_000005.10	125914487	125914887	2.87827	1.41713e-10
NC_000017.11	64168971	64169371	2.8757	1.08103e-05
NC_000008.11	32487099	32487499	2.87559	5.78562e-07
NC_000015.10	39404782	39405182	2.87518	0.000471604
NC_000023.11	3449295	3449695	2.87453	0.013275
NC_000021.9	41887637	41888037	2.8737	0.00226796
NC_000013.11	90890124	90890524	2.8735	0.000101696
NC_000001.11	39679971	39680371	2.87182	1.93692e-08
NC_000009.12	117725571	117725971	2.86907	2.14121e-05
NC_000009.12	88791395	88791795	2.86898	1.61809e-05
NC_000009.12	20973237	20973637	2.86852	0.00139668
NC_000004.12	145065962	145066362	2.86815	0.0107909
NC_000011.10	34075401	34075801	2.86776	8.22898e-07
NC_000009.12	105509922	105510322	2.86542	0.015065
NC_000005.10	108521890	108522290	2.86539	0.00014097
NC_000009.12	1349285	1349685	2.86479	4.07749e-07
NC_000001.11	66416297	66416697	2.8623	0.00679708
NC_000002.12	224884289	224884689	2.86225	0.000487593
NC_000006.12	47188525	47188925	2.86162	0.000480969
NC_000006.12	142867964	142868364	2.8615	2.56404e-09
NC_000020.11	19737083	19737483	2.86146	2.99509e-05
NC_000003.12	61518564	61518964	2.85806	0.00221837
NC_000001.11	194055540	194055940	2.85641	0.00157392
NC_000003.12	2623462	2623862	2.85241	0.00105869
NC_000014.9	64506744	64507144	2.85134	0.000457197
NC_000006.12	4407730	4408130	2.85122	0.0014999
NC_000007.14	134254994	134255394	2.84762	0.00175501
NC_000003.12	177220149	177220549	2.84624	0.000593458
NC_000008.11	127391177	127391577	2.84559	4.01488e-05
NC_000007.14	27196207	27196607	2.84539	6.74214e-06
NC_000014.9	41717340	41717740	2.84462	0.00630202
NC_000004.12	141329079	141329479	2.84423	0.00038271
NC_000012.12	75944606	75945006	2.84422	1.1749e-10
NC_000003.12	14262231	14262631	2.84348	0.000829638
NC_000011.10	10317803	10318203	2.84344	0.00217207
NC_000004.12	102663085	102663485	2.84306	0.000351402
NC_000007.14	77226472	77226872	2.84229	0.00036575
NC_000006.12	16356041	16356441	2.84084	0.000255328
NC_000007.14	29328649	29329049	2.84063	0.00032148
NC_000023.11	150841417	150841817	2.83999	0.000142801
NC_000015.10	34335192	34335592	2.83998	3.37919e-06
NC_000011.10	95877322	95877722	2.83962	0.000189326
NC_000003.12	120299402	120299802	2.83944	0.00889141
NC_000001.11	120117617	120118017	2.83812	0.00931316
NC_000002.12	208386557	208386957	2.83671	0.00548431
NC_000004.12	165256418	165256818	2.83649	0.0151118
NC_000023.11	34218046	34218446	2.83618	9.3295e-05
NC_000012.12	27627034	27627434	2.83492	0.000347997
NC_000006.12	48733545	48733945	2.83384	0.000204239
NC_000016.10	66581576	66581976	2.83376	9.39278e-09
NC_000002.12	223108621	223109021	2.83341	0.00278806
NC_000001.11	56330397	56330797	2.83293	0.00620456
NC_000007.14	127668116	127668516	2.83273	3.59316e-06
NC_000023.11	77943207	77943607	2.83273	0.00359128
NC_000003.12	29360274	29360674	2.83262	0.000337956
NC_000002.12	227835333	227835733	2.83192	0.00288487
NC_000005.10	68460143	68460543	2.83099	2.64391e-05
NC_000012.12	27177727	27178127	2.83023	1.19776e-05
NC_000023.11	134948667	134949067	2.82968	5.26224e-05
NC_000011.10	72350784	72351184	2.82916	5.73564e-05
NC_000010.11	31745592	31745992	2.82848	0.0115159
NC_000001.11	183303878	183304278	2.82816	0.000554387
NC_000002.12	71756228	71756628	2.82273	2.67454e-05
NC_000010.11	7084270	7084670	2.82237	0.00017585
NC_000005.10	131242749	131243149	2.82124	4.02277e-06
NC_000002.12	110983153	110983553	2.82102	0.00587656
NC_000003.12	79317865	79318265	2.82085	0.0113077
NC_000001.11	215915032	215915432	2.82019	0.0131018
NC_000001.11	97350812	97351212	2.82015	0.00271886
NC_000012.12	104523351	104523751	2.81855	5.94316e-07
NC_000017.11	34354610	34355010	2.81823	0.00310103
NC_000001.11	44085249	44085649	2.81769	0.00218997
NC_000015.10	52095543	52095943	2.81662	2.1429e-06
NC_000009.12	13275347	13275747	2.81614	0.0108702
NC_000002.12	180523950	180524350	2.81511	7.02022e-05
NC_000001.11	33326700	33327100	2.81374	0.00017587
NC_000011.10	29616611	29617011	2.81348	0.00180753
NC_000017.11	64180091	64180491	2.81279	4.52599e-07
NC_000008.11	29627393	29627793	2.81074	8.26326e-08
NC_000023.11	67558222	67558622	2.81058	0.00354829
NC_000007.14	96837699	96838099	2.8105	0.00298957
NC_000008.11	129237586	129237986	2.80887	9.44175e-05
NC_000001.11	219086973	219087373	2.80874	6.33925e-05
NC_000007.14	35604605	35605005	2.80714	0.000585192
NC_000009.12	96016068	96016468	2.80666	0.0209045
NC_000002.12	22406619	22407019	2.8064	5.9633e-05
NC_000023.11	39335616	39336016	2.8062	6.44139e-05
NC_000001.11	146621021	146621421	2.80583	3.19573e-05
NC_000006.12	47278564	47278964	2.80482	4.69821e-05
NC_000009.12	98240359	98240759	2.80412	0.00438893
NC_000003.12	177335754	177336154	2.80392	3.59316e-06
NC_000001.11	158833240	158833640	2.80288	0.0021559
NC_000004.12	21882480	21882880	2.8026	4.38936e-09
NC_000013.11	33264265	33264665	2.80097	3.59316e-06
NC_000009.12	108297075	108297475	2.80048	0.000536624
NC_000003.12	104886525	104886925	2.79965	2.35824e-07
NC_000011.10	111845637	111846037	2.79903	1.77817e-08
NC_000009.12	111078539	111078939	2.79902	1.39807e-08
NC_000003.12	180433165	180433565	2.79853	0.00797671
NC_000005.10	96288569	96288969	2.79621	0.00139307
NC_000002.12	209472477	209472877	2.7949	0.000514155
NC_000009.12	19172042	19172442	2.7943	1.38515e-05
NC_000008.11	129490403	129490803	2.7936	7.44372e-06
NC_000005.10	148811690	148812090	2.79281	3.26101e-05
NC_000009.12	83066772	83067172	2.79276	7.00186e-05
NC_000008.11	49008672	49009072	2.7918	0.00426474
NC_000018.10	54852750	54853150	2.79156	0.000256778
NC_000008.11	101451679	101452079	2.78978	0.0006066
NC_000005.10	58498052	58498452	2.78773	0.000582346
NC_000023.11	126782933	126783333	2.78681	0.00408145
NC_000023.11	39497734	39498134	2.78641	0.000639678
NC_000004.12	113447716	113448116	2.78557	1.88403e-07
NC_000009.12	18429078	18429478	2.78511	0.00865794
NC_000007.14	84372745	84373145	2.78491	0.00963791
NC_000001.11	222817519	222817919	2.78486	7.44621e-06
NC_000013.11	40247711	40248111	2.78474	5.5785e-06
NC_000007.14	88278874	88279274	2.78459	2.9722e-06
NC_000011.10	107707150	107707550	2.78311	0.000174968
NC_000010.11	88707664	88708064	2.78297	0.00022284
NC_000017.11	78558373	78558773	2.78292	0.00168871
NC_000008.11	131795191	131795591	2.78114	0.00905238
NC_000004.12	61605897	61606297	2.7794	0.000588067
NC_000005.10	111237529	111237929	2.77934	0.00219678
NC_000002.12	233501122	233501522	2.77925	0.0089133
NC_000002.12	117980871	117981271	2.77781	0.00110203
NC_000021.9	34579406	34579806	2.77734	5.58899e-06
NC_000003.12	156300923	156301323	2.77724	0.00264316
NC_000009.12	91060364	91060764	2.77654	0.000168528
NC_000005.10	91332353	91332753	2.77649	4.98854e-05
NC_000010.11	46362528	46362928	2.77584	0.047776
NC_000007.14	45435800	45436200	2.77558	0.00161373
NC_000023.11	37802014	37802414	2.77538	0.00044598
NC_000003.12	153627589	153627989	2.77496	0.00950574
NC_000010.11	88853159	88853559	2.7728	1.40264e-05
NC_000005.10	107218829	107219229	2.77137	0.00126365
NC_000007.14	128448877	128449277	2.77128	0.000757777
NC_000008.11	106045633	106046033	2.76954	0.000526247
NC_000004.12	43330282	43330682	2.76917	0.00245938
NC_000015.10	82204435	82204835	2.76868	0.0109699
NC_000008.11	33925644	33926044	2.76812	0.00100937
NC_000020.11	51764293	51764693	2.76741	3.09475e-06
NC_000007.14	20230150	20230550	2.76717	1.40588e-06
NC_000008.11	116077444	116077844	2.7668	0.0171821
NC_000003.12	151384697	151385097	2.76602	2.98189e-05
NC_000002.12	183685681	183686081	2.76592	0.00241776
NC_000005.10	67178054	67178454	2.76565	2.12503e-07
NC_000013.11	44686561	44686961	2.76518	0.000184876
NC_000007.14	118793470	118793870	2.76512	5.7321e-09
NC_000023.11	53794451	53794851	2.76452	0.00242543
NC_000002.12	196167009	196167409	2.76395	1.29604e-05
NC_000012.12	16766711	16767111	2.76328	0.0137241
NC_000001.11	12435674	12436074	2.76104	2.88214e-07
NC_000023.11	13251309	13251709	2.76082	3.08603e-06
NC_000011.10	93166861	93167261	2.76009	2.90313e-09
NC_000005.10	72584426	72584826	2.75958	0.00014097
NC_000006.12	162181702	162182102	2.75856	5.07163e-07
NC_000007.14	42097844	42098244	2.75815	0.0173034
NC_000001.11	71583814	71584214	2.75624	0.0192188
NC_000007.14	17127023	17127423	2.75539	0.000597834
NC_000001.11	56417622	56418022	2.75478	0.00179598
NC_000006.12	125194954	125195354	2.75388	5.88643e-09
NC_000002.12	155194474	155194874	2.75326	0.00505571
NC_000023.11	85922811	85923211	2.75283	4.917e-05
NC_000013.11	77800186	77800586	2.75163	0.0133762
NC_000003.12	108950934	108951334	2.75143	0.000229363
NC_000011.10	128294586	128294986	2.75098	1.43397e-07
NC_000009.12	26260273	26260673	2.75089	0.000307051
NC_000004.12	40721882	40722282	2.75073	1.11266e-05
NC_000009.12	105054575	105054975	2.7499	1.81685e-07
NC_000005.10	108523962	108524362	2.74937	0.000574632
NC_000006.12	14758760	14759160	2.74799	0.020046
NC_000002.12	45128662	45129062	2.74763	3.72284e-05
NC_000023.11	55546889	55547289	2.74749	0.0134849
NC_000023.11	24480455	24480855	2.74745	0.000514949
NC_000002.12	60303629	60304029	2.74318	1.77299e-05
NC_000014.9	38143702	38144102	2.74282	0.00384966
NC_000001.11	155499274	155499674	2.74224	0.00349411
NC_000004.12	184805493	184805893	2.74156	0.00113089
NC_000005.10	160743044	160743444	2.73974	4.33787e-05
NC_000015.10	46657839	46658239	2.73973	0.0150391
NC_000003.12	32443508	32443908	2.73917	0.000868328
NC_000022.11	24335466	24335866	2.7389	0.00172549
NC_000007.14	53094848	53095248	2.73839	0.000351402
NC_000009.12	31095604	31096004	2.73796	0.00242543
NC_000017.11	59435334	59435734	2.7375	0.00393224
NC_000006.12	79335189	79335589	2.73672	5.27541e-05
NC_000013.11	60648190	60648590	2.7367	0.000182677
NC_000012.12	72275006	72275406	2.73609	5.21662e-06
NC_000013.11	89982519	89982919	2.73599	0.000434598
NC_000023.11	123256338	123256738	2.73577	0.00280327
NC_000002.12	214069244	214069644	2.73533	4.63155e-06
NC_000005.10	72282036	72282436	2.73512	0.000660652
NC_000005.10	54799728	54800128	2.73509	0.00353857
NC_000011.10	92084781	92085181	2.73423	0.00222328
NC_000002.12	38658594	38658994	2.73267	4.5917e-06
NC_000004.12	141643598	141643998	2.73266	3.29047e-08
NC_000003.12	159207008	159207408	2.73261	0.0015348
NC_000003.12	105355419	105355819	2.73226	0.000148477
NC_000024.10	13746890	13747290	2.73191	0.00658286
NC_000008.11	124017581	124017981	2.73112	0.00200633
NC_000003.12	4507112	4507512	2.73112	0.000111971
NC_000007.14	152602939	152603339	2.73082	0.00033987
NC_000016.10	27262974	27263374	2.73075	7.62745e-06
NC_000006.12	106216486	106216886	2.73058	0.000480193
NC_000006.12	121297620	121298020	2.73011	0.00810185
NC_000012.12	68958226	68958626	2.72969	0.000389172
NC_000010.11	61975227	61975627	2.72947	7.8581e-05
NC_000008.11	115606872	115607272	2.72713	0.00387588
NC_000004.12	37431267	37431667	2.72595	0.00325649
NC_000024.10	13418843	13419243	2.72476	0.000579111
NC_000003.12	105970316	105970716	2.7238	0.00149473
NC_000010.11	71638037	71638437	2.72304	4.39391e-10
NC_000023.11	113962375	113962775	2.72205	0.00107699
NC_000010.11	61486757	61487157	2.72146	0.000121665
NC_000001.11	216629401	216629801	2.72123	0.00937284
NC_000021.9	22536446	22536846	2.7207	0.00379833
NC_000001.11	74455504	74455904	2.72032	0.0134308
NC_000002.12	227886147	227886547	2.72022	0.000829436
NC_000001.11	12501588	12501988	2.72007	3.82313e-11
NC_000021.9	16870128	16870528	2.71998	0.00167992
NC_000002.12	197293641	197294041	2.71977	0.000373752
NC_000009.12	41417276	41417676	2.71892	0.165053
NC_000003.12	21672234	21672634	2.71888	2.20214e-05
NC_000006.12	71333703	71334103	2.71878	0.000194051
NC_000003.12	191139721	191140121	2.71864	0.000242466
NC_000004.12	184849261	184849661	2.71853	0.000372244
NC_000005.10	53037530	53037930	2.71724	4.01032e-05
NC_000005.10	86999927	87000327	2.71699	3.8771e-07
NC_000015.10	80437532	80437932	2.71683	0.00279373
NC_000005.10	149135444	149135844	2.71643	5.02796e-06
NC_000020.11	51351082	51351482	2.71608	0.000462583
NC_000016.10	80551250	80551650	2.71576	0.00167049
NC_000023.11	29485405	29485805	2.71555	6.85707e-05
NC_000015.10	63212462	63212862	2.7152	2.5199e-05
NC_000012.12	101806252	101806652	2.71472	0.0114849
NC_000018.10	44798479	44798879	2.71407	0.000638959
NC_000002.12	83022791	83023191	2.71373	8.49822e-07
NC_000002.12	37985353	37985753	2.71279	0.000948076
NC_000012.12	92608446	92608846	2.7126	0.00265119
NC_000015.10	96076372	96076772	2.71156	0.00168227
NC_000001.11	202530664	202531064	2.71155	2.57837e-05
NC_000009.12	84053858	84054258	2.71062	0.0246212
NC_000008.11	46566632	46567032	2.71056	0.00257465
NC_000004.12	98377622	98378022	2.71055	0.0006066
NC_000001.11	48794813	48795213	2.70954	0.000132804
NC_000008.11	123579734	123580134	2.70951	2.60992e-07
NC_000004.12	54709520	54709920	2.70839	0.00135994
NC_000023.11	118571844	118572244	2.70745	0.00339413
NC_000005.10	72488811	72489211	2.70708	0.000397864
NC_000008.11	128134971	128135371	2.70687	0.00132785
NC_000004.12	84920536	84920936	2.7058	5.75566e-06
NC_000007.14	77524717	77525117	2.70575	6.16838e-07
NC_000023.11	107574292	107574692	2.70564	1.63069e-05
NC_000001.11	204435517	204435917	2.70523	0.000242423
NC_000023.11	113954161	113954561	2.70519	0.0052849
NC_000013.11	28358066	28358466	2.70226	0.0062338
NC_000011.10	93160777	93161177	2.70197	0.021275
NC_000002.12	44578461	44578861	2.70195	1.08346e-05
NC_000006.12	141874890	141875290	2.70179	0.00149473
NC_000009.12	116633054	116633454	2.70156	0.00183012
NC_000008.11	19945512	19945912	2.70153	4.34277e-05
NC_000010.11	4130672	4131072	2.70096	2.31329e-05
NC_000011.10	96139647	96140047	2.70091	0.00871741
NC_000018.10	35811851	35812251	2.70063	8.3002e-05
NC_000011.10	10918711	10919111	2.69977	3.91614e-08
NC_000022.11	39950143	39950543	2.69962	4.92778e-07
NC_000011.10	60856453	60856853	2.69954	2.86656e-05
NC_000002.12	119551429	119551829	2.69935	0.0037984
NC_000008.11	129538581	129538981	2.69934	4.0546e-07
NC_000008.11	24310504	24310904	2.69826	0.000337956
NC_000020.11	6691163	6691563	2.6962	0.0062898
NC_000020.11	6034508	6034908	2.6959	5.40432e-05
NC_000005.10	99000854	99001254	2.69533	0.00756807
NC_000006.12	151036349	151036749	2.69529	0.000357255
NC_000004.12	21901858	21902258	2.69503	0.00180148
NC_000018.10	70363871	70364271	2.69405	0.000101732
NC_000008.11	125721747	125722147	2.69391	1.65221e-06
NC_000003.12	12395621	12396021	2.69261	6.14263e-05
NC_000001.11	206723759	206724159	2.69229	0.000914434
NC_000002.12	43808300	43808700	2.69192	0.00600057
NC_000003.12	158074615	158075015	2.69167	0.019544
NC_000023.11	133646619	133647019	2.69153	0.00017334
NC_000018.10	471070	471470	2.69119	0.0101649
NC_000003.12	192845154	192845554	2.69017	0.0037544
NC_000002.12	134934630	134935030	2.68953	0.00122376
NC_000006.12	138500895	138501295	2.68803	0.0242923
NC_000018.10	36355560	36355960	2.68681	0.0087254
NC_000017.11	14074070	14074470	2.68521	0.00816263
NC_000015.10	35705863	35706263	2.68291	1.2193e-06
NC_000006.12	68008446	68008846	2.68287	2.35824e-07
NC_000010.11	123464473	123464873	2.68262	8.98673e-09
NC_000007.14	20221090	20221490	2.68252	1.7684e-05
NC_000007.14	15820338	15820738	2.68186	0.000318768
NC_000006.12	71250257	71250657	2.68179	8.18609e-06
NC_000021.9	15252472	15252872	2.68155	5.48971e-07
NC_000004.12	25856766	25857166	2.68125	1.16112e-05
NC_000009.12	87564026	87564426	2.68085	7.13925e-05
NC_000004.12	21885269	21885669	2.67977	0.000158154
NC_000007.14	7159326	7159726	2.6797	0.00112159
NC_000018.10	69948308	69948708	2.67954	0.00110965
NC_000009.12	109956714	109957114	2.6794	0.0300278
NC_000008.11	133657832	133658232	2.67936	1.45188e-05
NC_000023.11	5650935	5651335	2.67927	2.53479e-05
NC_000014.9	88166335	88166735	2.6781	0.00271132
NC_000003.12	12303872	12304272	2.67809	1.24971e-06
NC_000004.12	88166612	88167012	2.67802	4.7972e-07
NC_000007.14	95544960	95545360	2.67746	0.0040847
NC_000004.12	104114995	104115395	2.67734	0.00190072
NC_000010.11	5033371	5033771	2.67716	0.000254447
NC_000008.11	53283965	53284365	2.6769	0.000330405
NC_000002.12	197888277	197888677	2.67594	0.000102235
NC_000004.12	155675954	155676354	2.67546	5.924e-07
NC_000002.12	169090160	169090560	2.67477	0.00034021
NC_000003.12	177725153	177725553	2.67417	4.84881e-08
NC_000023.11	66023630	66024030	2.67402	3.26101e-05
NC_000003.12	18660052	18660452	2.67353	0.00478032
NC_000015.10	94259805	94260205	2.6734	0.000458966
NC_000009.12	81052883	81053283	2.67334	0.00658738
NC_000006.12	113450978	113451378	2.67315	0.000286428
NC_000003.12	188123181	188123581	2.67312	0.00149419
NC_000013.11	110965290	110965690	2.6722	3.10419e-05
NC_000002.12	144374348	144374748	2.67205	4.63806e-06
NC_000009.12	71685323	71685723	2.67035	7.97149e-07
NC_000023.11	53371474	53371874	2.67015	0.00299533
NC_000003.12	95721895	95722295	2.66958	0.0108211
NC_000013.11	48535773	48536173	2.66937	1.97367e-09
NC_000006.12	50762799	50763199	2.66913	0.00123409
NC_000008.11	126534499	126534899	2.66815	2.80248e-06
NC_000015.10	50377956	50378356	2.66728	0.00712334
NC_000013.11	49127269	49127669	2.6672	0.00076684
NC_000020.11	51353502	51353902	2.66696	0.000162488
NC_000010.11	48748532	48748932	2.66644	5.20151e-11
NC_000005.10	65393999	65394399	2.66473	0.016279
NC_000007.14	88586225	88586625	2.66467	0.00369295
NC_000017.11	19792206	19792606	2.66426	0.0187729
NC_000006.12	16600022	16600422	2.66402	0.0244812
NC_000008.11	120862933	120863333	2.66396	0.00113968
NC_000019.10	8363768	8364168	2.66366	3.54068e-07
NC_000011.10	128374019	128374419	2.66217	0.000948076
NC_000005.10	123951595	123951995	2.66175	2.69201e-05
NC_000004.12	104516935	104517335	2.66128	0.00414543
NC_000007.14	8211695	8212095	2.66111	1.45635e-05
NC_000003.12	188217124	188217524	2.66104	0.00173414
NC_000003.12	177201716	177202116	2.66027	7.75077e-06
NC_000018.10	22822049	22822449	2.65874	6.45266e-07
NC_000018.10	10114246	10114646	2.65787	0.00554104
NC_000002.12	101169808	101170208	2.65705	2.60078e-06
NC_000012.12	14442245	14442645	2.65699	0.00816272
NC_000002.12	197185663	197186063	2.65601	0.000194405
NC_000010.11	30098645	30099045	2.65601	6.99446e-05
NC_000009.12	131658308	131658708	2.65582	8.41699e-09
NC_000020.11	44896608	44897008	2.65534	4.92778e-07
NC_000005.10	68193327	68193727	2.65516	1.93761e-06
NC_000008.11	116112482	116112882	2.65405	0.00435995
NC_000022.11	43347410	43347810	2.6533	1.43926e-08
NC_000003.12	64266155	64266555	2.653	0.00983183
NC_000002.12	149724755	149725155	2.65275	0.00315956
NC_000005.10	137501946	137502346	2.65263	0.00216366
NC_000005.10	21278453	21278853	2.6521	0.000487693
NC_000009.12	109101953	109102353	2.65204	0.0140303
NC_000001.11	110319418	110319818	2.65169	5.43375e-05
NC_000002.12	163465516	163465916	2.65105	0.000250541
NC_000001.11	70042364	70042764	2.65009	0.00106496
NC_000003.12	106345465	106345865	2.65006	3.31482e-06
NC_000002.12	69625085	69625485	2.64993	3.66071e-05
NC_000009.12	110029379	110029779	2.64988	2.89967e-05
NC_000001.11	204171714	204172114	2.64958	0.0135469
NC_000004.12	86972910	86973310	2.64952	3.31858e-06
NC_000009.12	104895485	104895885	2.64925	0.00120152
NC_000002.12	150586748	150587148	2.64804	1.4137e-06
NC_000008.11	101717024	101717424	2.64802	0.000431689
NC_000015.10	50135256	50135656	2.64704	7.27701e-06
NC_000009.12	77839808	77840208	2.64641	0.000338679
NC_000014.9	56891088	56891488	2.6459	0.0159255
NC_000012.12	62075888	62076288	2.64377	0.000222998
NC_000004.12	114272269	114272669	2.64356	0.00167457
NC_000007.14	149027185	149027585	2.64287	0.00243141
NC_000011.10	86758316	86758716	2.64283	0.0163375
NC_000005.10	93637702	93638102	2.64216	0.00139676
NC_000002.12	215598306	215598706	2.64214	0.000336908
NC_000004.12	26885854	26886254	2.64166	0.000289949
NC_000023.11	126847108	126847508	2.64163	0.00591373
NC_000008.11	127222733	127223133	2.64122	2.12537e-06
NC_000005.10	149126937	149127337	2.64119	0.00725967
NC_000004.12	147430050	147430450	2.64064	3.67436e-05
NC_000023.11	50457028	50457428	2.64057	0.0061455
NC_000003.12	129756858	129757258	2.64015	0.0016973
NC_000002.12	43456247	43456647	2.63995	5.34577e-06
NC_000004.12	168509671	168510071	2.6399	0.000158188
NC_000022.11	17339099	17339499	2.63975	0.0030882
NC_000003.12	2635699	2636099	2.63973	0.0188876
NC_000007.14	88337637	88338037	2.63944	0.00265119
NC_000017.11	34206089	34206489	2.6391	0.00161624
NC_000002.12	112940182	112940582	2.63829	3.47076e-05
NC_000002.12	68427194	68427594	2.63813	6.72759e-06
NC_000005.10	78758117	78758517	2.63778	0.000207893
NC_000019.10	57233167	57233567	2.63613	0.0171093
NC_000023.11	76961123	76961523	2.63547	0.010723
NC_000003.12	186552723	186553123	2.63489	0.00424463
NC_000004.12	113790498	113790898	2.63436	1.08346e-05
NC_000002.12	152505470	152505870	2.63297	1.17101e-05
NC_000010.11	3477682	3478082	2.63258	0.00232623
NC_000017.11	34201196	34201596	2.63209	0.00354829
NC_000002.12	229300757	229301157	2.63129	0.00160057
NC_000001.11	197174084	197174484	2.63123	0.00585707
NC_000003.12	69061088	69061488	2.63117	0.000706235
NC_000008.11	107489644	107490044	2.6307	0.000203188
NC_000005.10	68340075	68340475	2.63065	0.000349521
NC_000005.10	127963842	127964242	2.63029	0.00605697
NC_000023.11	46620497	46620897	2.62812	0.00172278
NC_000012.12	7784668	7785068	2.6279	7.0995e-05
NC_000008.11	117669685	117670085	2.62789	0.000278098
NC_000009.12	1373486	1373886	2.62788	0.00565229
NC_000004.12	138967374	138967774	2.62775	0.00173071
NC_000012.12	10167638	10168038	2.62749	2.94247e-05
NC_000006.12	60738064	60738464	2.62696	0.00876521
NC_000001.11	231523799	231524199	2.62629	0.00124195
NC_000008.11	128514757	128515157	2.62625	0.00396825
NC_000011.10	26946191	26946591	2.62616	0.00166244
NC_000005.10	92657057	92657457	2.62578	0.000388241
NC_000005.10	102048893	102049293	2.62566	0.00763279
NC_000015.10	63869979	63870379	2.62507	0.00415039
NC_000002.12	202114770	202115170	2.62484	0.00014886
NC_000012.12	31051692	31052092	2.62394	0.0193324
NC_000011.10	74938111	74938511	2.62363	5.40018e-05
NC_000013.11	78015759	78016159	2.62317	0.00680496
NC_000010.11	74050662	74051062	2.62278	0.000217295
NC_000001.11	107038877	107039277	2.62276	0.000428557
NC_000002.12	62186465	62186865	2.6222	0.0001004
NC_000016.10	25202415	25202815	2.62174	0.00332954
NC_000008.11	128076904	128077304	2.62158	1.07626e-06
NC_000012.12	62702380	62702780	2.62036	3.3781e-05
NC_000002.12	65545754	65546154	2.62015	4.06227e-09
NC_000012.12	78057327	78057727	2.61984	0.00844456
NC_000007.14	102177903	102178303	2.61976	0.000493409
NC_000012.12	16353644	16354044	2.61948	0.00603336
NC_000008.11	86706338	86706738	2.61907	0.000494467
NC_000002.12	154146896	154147296	2.61888	0.0153079
NC_000001.11	110182758	110183158	2.61819	0.00418903
NC_000023.11	133546374	133546774	2.61681	0.000290883
NC_000005.10	50717589	50717989	2.61677	0.000173189
NC_000004.12	88028894	88029294	2.61642	0.00326729
NC_000002.12	227370859	227371259	2.61613	0.000156876
NC_000002.12	114400835	114401235	2.61468	0.000417477
NC_000005.10	73391297	73391697	2.61431	0.00719126
NC_000009.12	6973739	6974139	2.61405	0.00650933
NC_000004.12	21090008	21090408	2.61331	0.0195431
NC_000007.14	13111206	13111606	2.61283	0.0306153
NC_000013.11	100095521	100095921	2.61265	0.000767607
NC_000017.11	16318275	16318675	2.61255	0.00529464
NC_000015.10	51262505	51262905	2.61245	2.94964e-05
NC_000008.11	124110795	124111195	2.61167	4.18191e-05
NC_000010.11	18293111	18293511	2.61043	0.00539967
NC_000013.11	36417932	36418332	2.61041	8.79171e-08
NC_000003.12	117622553	117622953	2.60996	0.0221139
NC_000014.9	68620164	68620564	2.60985	0.000128066
NC_000003.12	4994323	4994723	2.60984	9.02501e-05
NC_000012.12	42474354	42474754	2.60967	4.63806e-06
NC_000002.12	134290240	134290640	2.60953	0.00547377
NC_000023.11	41677320	41677720	2.60903	0.0177768
NC_000004.12	82036175	82036575	2.60897	0.00787919
NC_000017.11	67401874	67402274	2.60803	5.05744e-08
NC_000012.12	111705639	111706039	2.60751	1.27426e-05
NC_000010.11	104255708	104256108	2.60723	2.23662e-06
NC_000013.11	44172258	44172658	2.60703	3.41169e-06
NC_000011.10	95267577	95267977	2.60702	1.0652e-05
NC_000024.10	15298315	15298715	2.60678	0.0178122
NC_000008.11	41415644	41416044	2.60678	0.00173892
NC_000003.12	12268078	12268478	2.60662	6.39837e-05
NC_000008.11	66130062	66130462	2.60638	2.77785e-06
NC_000002.12	57443910	57444310	2.60544	6.1523e-08
NC_000007.14	40585021	40585421	2.60436	0.00463739
NC_000002.12	77578436	77578836	2.60388	0.0283097
NC_000004.12	38178833	38179233	2.60314	6.31953e-07
NC_000018.10	70420139	70420539	2.60262	0.000557761
NC_000016.10	31140816	31141216	2.60255	0.000394506
NC_000001.11	99465566	99465966	2.60235	0.00663551
NC_000003.12	13002576	13002976	2.60186	2.76344e-08
NC_000010.11	19931774	19932174	2.60158	0.00252137
NC_000007.14	43761915	43762315	2.60142	2.74832e-06
NC_000005.10	56544996	56545396	2.60127	0.000431369
NC_000008.11	19128211	19128611	2.60074	4.99431e-05
NC_000021.9	34522326	34522726	2.60031	4.99288e-05
NC_000017.11	32536791	32537191	2.59938	2.44007e-06
NC_000008.11	129489276	129489676	2.59902	5.26224e-05
NC_000006.12	81797597	81797997	2.59899	0.00190301
NC_000013.11	95385645	95386045	2.59898	4.9459e-06
NC_000006.12	150992410	150992810	2.59811	0.00845488
NC_000013.11	40164137	40164537	2.5978	4.03025e-07
NC_000003.12	188187105	188187505	2.59779	6.49539e-05
NC_000008.11	128240336	128240736	2.59604	3.98196e-05
NC_000007.14	37462129	37462529	2.59559	0.020804
NC_000005.10	140039674	140040074	2.59521	5.7815e-05
NC_000002.12	236767859	236768259	2.59446	3.03881e-05
NC_000001.11	201083693	201084093	2.59442	0.000302118
NC_000012.12	104863508	104863908	2.59402	0.00105065
NC_000006.12	144159719	144160119	2.59367	6.61655e-07
NC_000005.10	130616126	130616526	2.59366	1.73892e-05
NC_000006.12	111406124	111406524	2.59336	7.12513e-07
NC_000011.10	104198602	104199002	2.5931	0.00357481
NC_000011.10	36420817	36421217	2.59298	4.917e-05
NC_000015.10	84648562	84648962	2.5928	0.000200242
NC_000003.12	149452711	149453111	2.59267	0.00420688
NC_000007.14	157932774	157933174	2.59254	0.00212076
NC_000023.11	133608400	133608800	2.59223	3.35562e-06
NC_000001.11	182664237	182664637	2.59199	0.00626217
NC_000002.12	163210645	163211045	2.58988	0.025507
NC_000001.11	98285275	98285675	2.5878	0.0350592
NC_000003.12	63937617	63938017	2.58776	0.000224366
NC_000001.11	222068884	222069284	2.5876	0.00728257
NC_000001.11	53781637	53782037	2.58735	0.011486
NC_000004.12	86556773	86557173	2.58692	0.00235791
NC_000005.10	164394742	164395142	2.58588	0.00141036
NC_000008.11	31550733	31551133	2.58557	0.0230695
NC_000002.12	62217900	62218300	2.58527	0.000155257
NC_000012.12	38934684	38935084	2.58508	0.00598319
NC_000002.12	195021807	195022207	2.58502	0.00420341
NC_000010.11	110069716	110070116	2.58468	0.000389601
NC_000004.12	82090824	82091224	2.58451	0.00500237
NC_000004.12	92101976	92102376	2.58405	0.000246397
NC_000008.11	81557864	81558264	2.58335	0.000978913
NC_000020.11	50366553	50366953	2.58286	9.38945e-05
NC_000023.11	136731395	136731795	2.58198	0.0157875
NC_000010.11	63241881	63242281	2.58197	1.23712e-05
NC_000001.11	116486434	116486834	2.58185	9.17671e-05
NC_000003.12	188949987	188950387	2.58169	5.05744e-08
NC_000006.12	16345416	16345816	2.58163	0.00194496
NC_000002.12	168167173	168167573	2.5813	0.00350698
NC_000024.10	8825014	8825414	2.58129	0.0100545
NC_000002.12	12205116	12205516	2.58092	0.00461142
NC_000010.11	123129572	123129972	2.58074	6.02448e-08
NC_000002.12	71995000	71995400	2.58024	0.00785795
NC_000006.12	160207790	160208190	2.5801	0.0127053
NC_000004.12	100895596	100895996	2.5786	0.0199461
NC_000002.12	65450349	65450749	2.57847	0.00445291
NC_000005.10	148427917	148428317	2.57836	0.000353223
NC_000009.12	36539954	36540354	2.57823	0.00816533
NC_000003.12	177570102	177570502	2.57794	0.0164111
NC_000013.11	90696234	90696634	2.57769	0.00102461
NC_000007.14	123726989	123727389	2.57757	0.0065007
NC_000010.11	26455914	26456314	2.57744	1.07911e-05
NC_000001.11	50266495	50266895	2.57744	0.0047239
NC_000020.11	38109885	38110285	2.57721	6.70479e-05
NC_000002.12	37758066	37758466	2.57718	7.85904e-06
NC_000004.12	160510927	160511327	2.57649	0.0237182
NC_000015.10	63492633	63493033	2.57642	1.71555e-05
NC_000014.9	25122313	25122713	2.57546	0.0150828
NC_000021.9	22352081	22352481	2.57546	0.0150828
NC_000002.12	33219731	33220131	2.57531	0.00134612
NC_000008.11	129420510	129420910	2.57508	3.79294e-10
NC_000008.11	124930725	124931125	2.57507	0.00597259
NC_000012.12	7571454	7571854	2.57478	0.00524163
NC_000001.11	116306885	116307285	2.57462	0.0160418
NC_000012.12	15725997	15726397	2.57412	0.0365552
NC_000008.11	128127836	128128236	2.5736	0.00106126
NC_000013.11	106319009	106319409	2.57334	0.000350526
NC_000006.12	119800583	119800983	2.57322	0.0122216
NC_000010.11	123381257	123381657	2.57273	0.000156876
NC_000005.10	44546274	44546674	2.57268	0.00195699
NC_000003.12	188272530	188272930	2.57258	2.09758e-07
NC_000006.12	114024851	114025251	2.57239	0.0105793
NC_000001.11	238214952	238215352	2.57232	0.0040372
NC_000006.12	143098027	143098427	2.57101	1.30932e-08
NC_000006.12	52808150	52808550	2.57064	0.000184876
NC_000004.12	168440444	168440844	2.57045	1.35226e-05
NC_000001.11	150352891	150353291	2.57025	0.0018645
NC_000012.12	75924291	75924691	2.57013	3.62496e-05
NC_000004.12	147334360	147334760	2.56995	0.00490792
NC_000012.12	65561958	65562358	2.56912	0.000345238
NC_000006.12	14734785	14735185	2.56812	6.31053e-06
NC_000009.12	87334345	87334745	2.56812	0.00405218
NC_000020.11	6645281	6645681	2.56774	1.85463e-06
NC_000002.12	68798555	68798955	2.56705	0.00041348
NC_000023.11	38052088	38052488	2.5666	0.00244851
NC_000012.12	75790206	75790606	2.56659	2.90299e-07
NC_000001.11	73357146	73357546	2.56659	0.0042724
NC_000003.12	27454917	27455317	2.56609	0.00316087
NC_000002.12	154914602	154915002	2.56563	2.44168e-08
NC_000008.11	78197400	78197800	2.56551	0.00604286
NC_000009.12	105026413	105026813	2.56516	0.000273521
NC_000010.11	69210098	69210498	2.56515	0.000363303
NC_000013.11	96700684	96701084	2.56492	3.44641e-05
NC_000004.12	147361639	147362039	2.56437	3.04263e-06
NC_000002.12	47602995	47603395	2.56431	0.0016125
NC_000010.11	19518628	19519028	2.56406	0.00344921
NC_000006.12	11438975	11439375	2.56397	0.0115882
NC_000006.12	116386908	116387308	2.56387	0.000196062
NC_000008.11	129418605	129419005	2.56279	1.56944e-07
NC_000011.10	6129648	6130048	2.56255	0.00464067
NC_000009.12	105187765	105188165	2.56175	0.000841493
NC_000010.11	33690511	33690911	2.56128	0.000169524
NC_000006.12	121666723	121667123	2.56123	5.06691e-08
NC_000015.10	70788397	70788797	2.56044	0.0288127
NC_000007.14	66439755	66440155	2.56015	0.0353247
NC_000018.10	10304862	10305262	2.55873	0.00584279
NC_000003.12	117711178	117711578	2.55861	0.00753072
NC_000002.12	216078709	216079109	2.55815	0.000688757
NC_000004.12	146063105	146063505	2.55764	7.95294e-06
NC_000023.11	11898845	11899245	2.55761	0.00362428
NC_000006.12	88449767	88450167	2.55759	0.00783833
NC_000007.14	80941362	80941762	2.55732	8.91639e-05
NC_000003.12	107987199	107987599	2.55696	0.00194831
NC_000005.10	17896564	17896964	2.55639	0.000128721
NC_000004.12	168797172	168797572	2.55597	0.000310123
NC_000007.14	80498533	80498933	2.55582	0.00754086
NC_000007.14	80722748	80723148	2.5558	0.00232104
NC_000003.12	188797017	188797417	2.55535	3.56818e-09
NC_000013.11	46607861	46608261	2.55527	5.52173e-05
NC_000015.10	67108439	67108839	2.55518	8.41699e-09
NC_000005.10	124941350	124941750	2.55502	0.00085996
NC_000022.11	33864668	33865068	2.55421	0.00919567
NC_000003.12	188673656	188674056	2.55365	0.00153767
NC_000010.11	75159509	75159909	2.55364	0.00250639
NC_000017.11	27281946	27282346	2.55325	0.00019389
NC_000008.11	128175556	128175956	2.55271	4.5917e-06
NC_000003.12	27590438	27590838	2.55263	1.32333e-05
NC_000002.12	216780338	216780738	2.55253	0.016186
NC_000012.12	70853345	70853745	2.55204	0.00110143
NC_000001.11	76425826	76426226	2.55168	0.00106499
NC_000001.11	237874511	237874911	2.5512	0.00021515
NC_000012.12	96350982	96351382	2.55117	0.00171632
NC_000003.12	135393932	135394332	2.54993	3.59316e-06
NC_000006.12	48835389	48835789	2.54958	2.04501e-05
NC_000023.11	37618168	37618568	2.54955	0.0437005
NC_000008.11	128193775	128194175	2.54944	0.000660652
NC_000003.12	188584124	188584524	2.54916	0.00049549
NC_000006.12	80163741	80164141	2.5491	0.00380855
NC_000005.10	89535397	89535797	2.54782	1.67485e-05
NC_000021.9	42233020	42233420	2.54764	7.58021e-09
NC_000005.10	148414842	148415242	2.54754	1.42779e-05
NC_000008.11	75982126	75982526	2.5463	0.00428108
NC_000012.12	92769215	92769615	2.54579	0.00016372
NC_000013.11	40452328	40452728	2.54557	0.00114889
NC_000016.10	59053933	59054333	2.54503	7.71298e-05
NC_000002.12	24493691	24494091	2.54478	0.0111606
NC_000019.10	42497488	42497888	2.54469	0.0216073
NC_000015.10	89860429	89860829	2.5435	0.00276922
NC_000005.10	107450353	107450753	2.54282	0.00376758
NC_000014.9	86638592	86638992	2.54275	0.0126125
NC_000004.12	168437591	168437991	2.54258	0.000315703
NC_000008.11	110651578	110651978	2.54192	0.0026195
NC_000012.12	92300762	92301162	2.5418	0.00111711
NC_000012.12	89067499	89067899	2.54086	1.54081e-07
NC_000005.10	51530043	51530443	2.54003	0.0144081
NC_000013.11	48547790	48548190	2.53954	3.59316e-06
NC_000016.10	8820217	8820617	2.53681	7.52348e-06
NC_000012.12	1618423	1618823	2.53624	0.0187095
NC_000002.12	237459818	237460218	2.53598	0.000206496
NC_000013.11	21579940	21580340	2.5357	0.000955826
NC_000002.12	71778524	71778924	2.53497	0.0221738
NC_000017.11	12815764	12816164	2.53494	4.13053e-06
NC_000008.11	25418173	25418573	2.53419	0.00129983
NC_000004.12	113823182	113823582	2.53386	3.59778e-07
NC_000018.10	11320970	11321370	2.5338	0.00937767
NC_000002.12	163213696	163214096	2.53328	0.0108898
NC_000002.12	152568572	152568972	2.53259	0.000551662
NC_000003.12	188505169	188505569	2.53228	0.000180692
NC_000006.12	14720839	14721239	2.532	1.72307e-05
NC_000013.11	39786988	39787388	2.53193	0.000630598
NC_000001.11	60575483	60575883	2.53117	3.15963e-05
NC_000008.11	104654915	104655315	2.53106	2.45987e-05
NC_000020.11	63889225	63889625	2.53093	0.00157546
NC_000013.11	87122533	87122933	2.53068	6.70277e-05
NC_000012.12	110563924	110564324	2.53035	8.18609e-06
NC_000010.11	101939210	101939610	2.5294	1.80882e-05
NC_000023.11	45755744	45756144	2.52851	0.000186925
NC_000009.12	89835594	89835994	2.5284	0.0193324
NC_000011.10	128565930	128566330	2.52825	0.000633987
NC_000005.10	89120709	89121109	2.5268	0.000483507
NC_000006.12	111922754	111923154	2.52679	0.000996247
NC_000007.14	85104407	85104807	2.52672	0.00113295
NC_000001.11	12525372	12525772	2.52666	7.75806e-11
NC_000014.9	46574594	46574994	2.52645	3.15752e-05
NC_000003.12	114496924	114497324	2.52627	1.38367e-05
NC_000008.11	34769255	34769655	2.52624	0.00296132
NC_000006.12	161038464	161038864	2.52606	1.94947e-07
NC_000006.12	161118002	161118402	2.52584	0.000839194
NC_000002.12	39140364	39140764	2.52508	4.31396e-05
NC_000004.12	151798599	151798999	2.52504	0.00559228
NC_000011.10	35173196	35173596	2.52501	0.00229456
NC_000010.11	19824389	19824789	2.52471	1.96383e-05
NC_000004.12	88858778	88859178	2.52455	9.23843e-06
NC_000003.12	139989848	139990248	2.52446	0.00137516
NC_000016.10	72051825	72052225	2.52355	0.00566886
NC_000004.12	156886420	156886820	2.52351	0.00289723
NC_000005.10	160824609	160825009	2.5235	0.00021135
NC_000005.10	89302935	89303335	2.52337	0.00118399
NC_000002.12	71727531	71727931	2.52326	0.00176227
NC_000009.12	33661240	33661640	2.52278	0.00410149
NC_000012.12	92604851	92605251	2.52268	0.00263923
NC_000012.12	55605103	55605503	2.52252	0.00327652
NC_000012.12	95964798	95965198	2.52129	0.0148794
NC_000008.11	119722064	119722464	2.52101	0.0362937
NC_000016.10	76114662	76115062	2.52032	0.0217898
NC_000005.10	119515194	119515594	2.51971	0.0179481
NC_000002.12	222677932	222678332	2.51958	0.0243153
NC_000009.12	127066534	127066934	2.51874	0.00600474
NC_000008.11	81362587	81362987	2.51864	7.27701e-06
NC_000008.11	56718714	56719114	2.5183	0.00112269
NC_000001.11	12406342	12406742	2.51746	0.000123595
NC_000013.11	24279726	24280126	2.51713	0.00243538
NC_000023.11	142515343	142515743	2.51673	2.03467e-05
NC_000008.11	126642069	126642469	2.51673	0.02655
NC_000003.12	12424271	12424671	2.51672	0.000790262
NC_000002.12	173150064	173150464	2.51577	6.93378e-05
NC_000001.11	246320298	246320698	2.51563	0.00364736
NC_000017.11	64334011	64334411	2.51474	1.20458e-06
NC_000001.11	214102929	214103329	2.51452	0.00296458
NC_000008.11	121164130	121164530	2.51429	0.000217567
NC_000002.12	146986188	146986588	2.51407	0.00213353
NC_000003.12	177446207	177446607	2.51406	0.000529525
NC_000023.11	39310968	39311368	2.51382	7.01139e-05
NC_000004.12	47010966	47011366	2.51381	0.0156957
NC_000006.12	142605905	142606305	2.51366	0.00732391
NC_000004.12	48331814	48332214	2.5136	0.00516367
NC_000006.12	53439556	53439956	2.51321	0.000394506
NC_000010.11	11024583	11024983	2.51287	0.0119669
NC_000006.12	24214788	24215188	2.51286	0.0206674
NC_000013.11	102584368	102584768	2.51281	0.000615559
NC_000008.11	127273269	127273669	2.51244	0.00248898
NC_000013.11	80235090	80235490	2.51117	9.89248e-07
NC_000013.11	105914648	105915048	2.51115	8.52068e-05
NC_000002.12	230230044	230230444	2.5109	0.0033821
NC_000008.11	126583224	126583624	2.51085	0.00538113
NC_000005.10	180519085	180519485	2.51081	0.00725415
NC_000006.12	121653241	121653641	2.51081	1.84536e-06
NC_000011.10	87779764	87780164	2.51045	0.00663844
NC_000015.10	58371678	58372078	2.51018	0.0335524
NC_000008.11	129414594	129414994	2.50979	3.52678e-05
NC_000007.14	36262292	36262692	2.50959	0.00118289
NC_000005.10	53023931	53024331	2.50901	3.04708e-05
NC_000008.11	21011834	21012234	2.50844	0.0221823
NC_000014.9	81113183	81113583	2.50833	0.000422595
NC_000004.12	152771728	152772128	2.50783	0.0001004
NC_000019.10	14674700	14675100	2.50695	3.6825e-05
NC_000009.12	87581504	87581904	2.5057	2.71596e-05
NC_000006.12	113763866	113764266	2.50547	0.00285686
NC_000014.9	47667662	47668062	2.50502	0.00607636
NC_000004.12	62622078	62622478	2.50472	0.00200849
NC_000007.14	27576317	27576717	2.50452	0.0383671
NC_000009.12	33397770	33398170	2.50448	0.0192287
NC_000006.12	24195145	24195545	2.50402	3.42387e-07
NC_000014.9	86243131	86243531	2.50369	0.0147126
NC_000020.11	1757009	1757409	2.50364	0.0100231
NC_000004.12	38109344	38109744	2.50337	0.00424463
NC_000008.11	23789658	23790058	2.50296	0.00014886
NC_000002.12	143423312	143423712	2.50281	0.00910249
NC_000001.11	12436962	12437362	2.50247	9.57047e-07
NC_000008.11	100482190	100482590	2.50138	0.00482977
NC_000014.9	50967811	50968211	2.50059	0.00200074
NC_000008.11	123471030	123471430	2.50056	3.23441e-05
NC_000012.12	58757403	58757803	2.50047	2.99428e-06
NC_000009.12	131675674	131676074	2.50019	8.20885e-05
NC_000010.11	58023613	58024013	2.4993	0.0058257
NC_000003.12	69796728	69797128	2.49916	0.0309469
NC_000002.12	144377882	144378282	2.4989	1.16036e-05
NC_000006.12	61538892	61539292	2.49868	0.00856369
NC_000008.11	117888279	117888679	2.49789	0.00708557
NC_000008.11	96904609	96905009	2.49766	8.94693e-05
NC_000005.10	159027901	159028301	2.49751	0.00621477
NC_000002.12	72035500	72035900	2.49708	0.0010443
NC_000001.11	218090530	218090930	2.49679	2.15177e-05
NC_000010.11	61286657	61287057	2.49666	0.00410787
NC_000007.14	4279227	4279627	2.4954	1.55835e-05
NC_000006.12	169645467	169645867	2.49529	1.10267e-07
NC_000003.12	177592677	177593077	2.49529	0.000437928
NC_000002.12	155690796	155691196	2.49479	0.00876166
NC_000001.11	47029420	47029820	2.49421	0.00550468
NC_000018.10	14983054	14983454	2.49367	0.165116
NC_000013.11	70864755	70865155	2.49351	0.0140323
NC_000007.14	113796653	113797053	2.49156	0.0062234
NC_000013.11	28621459	28621859	2.49108	0.00138621
NC_000006.12	72739247	72739647	2.48997	6.19061e-05
NC_000023.11	39331125	39331525	2.48976	1.53753e-06
NC_000004.12	42974221	42974621	2.48971	0.00659264
NC_000023.11	109155132	109155532	2.48889	0.0126719
NC_000001.11	162026916	162027316	2.48854	0.00121824
NC_000005.10	87002458	87002858	2.48833	5.97462e-09
NC_000008.11	38660229	38660629	2.48828	0.000208685
NC_000021.9	15688894	15689294	2.488	0.00272213
NC_000001.11	198922589	198922989	2.48764	0.0160638
NC_000006.12	92268786	92269186	2.48683	0.0128458
NC_000021.9	15159618	15160018	2.48633	0.0130723
NC_000015.10	58442136	58442536	2.48617	1.54881e-05
NC_000012.12	20621809	20622209	2.48615	0.0126306
NC_000022.11	29118133	29118533	2.48573	4.98275e-05
NC_000023.11	39302034	39302434	2.48514	0.010312
NC_000006.12	91700915	91701315	2.48446	0.0212065
NC_000001.11	219179307	219179707	2.48404	0.00260356
NC_000004.12	24750229	24750629	2.48356	0.002902
NC_000006.12	139679490	139679890	2.48348	0.0102207
NC_000013.11	75415779	75416179	2.48273	0.00342138
NC_000008.11	131851170	131851570	2.48248	0.00130831
NC_000023.11	151984900	151985300	2.48248	0.0015984
NC_000002.12	46308612	46309012	2.48093	0.00594093
NC_000006.12	137734849	137735249	2.48007	1.18855e-06
NC_000001.11	158283964	158284364	2.47938	1.83393e-07
NC_000016.10	55437599	55437999	2.47926	6.72204e-05
NC_000014.9	57725677	57726077	2.47875	0.0114115
NC_000006.12	137749828	137750228	2.47854	0.000196223
NC_000010.11	33157133	33157533	2.47814	0.0134528
NC_000005.10	94433387	94433787	2.47785	0.0002586
NC_000011.10	17097934	17098334	2.47759	0.00480121
NC_000001.11	238312748	238313148	2.47756	0.0160789
NC_000016.10	14345519	14345919	2.47728	0.00179878
NC_000024.10	3006045	3006445	2.47707	4.9459e-06
NC_000001.11	118949188	118949588	2.47669	9.77516e-05
NC_000004.12	38079004	38079404	2.47654	5.85878e-07
NC_000006.12	4809988	4810388	2.47653	0.00095501
NC_000003.12	513377	513777	2.47635	0.0161864
NC_000004.12	82360618	82361018	2.47624	0.0133696
NC_000007.14	45881983	45882383	2.47615	0.0102104
NC_000013.11	71828128	71828528	2.47578	0.000717021
NC_000011.10	121520210	121520610	2.47541	0.00354236
NC_000013.11	50671992	50672392	2.47519	1.33303e-06
NC_000022.11	25566832	25567232	2.47465	0.0025599
NC_000005.10	131104409	131104809	2.47404	0.000140663
NC_000001.11	159282234	159282634	2.4739	0.00770976
NC_000021.9	34512134	34512534	2.47385	1.8211e-05
NC_000011.10	12215036	12215436	2.47352	0.000529525
NC_000021.9	14877747	14878147	2.47302	0.00174799
NC_000012.12	75177940	75178340	2.47294	0.0113064
NC_000005.10	68450329	68450729	2.47212	0.00489805
NC_000012.12	89733583	89733983	2.47179	1.32333e-05
NC_000008.11	111710080	111710480	2.47175	0.0235934
NC_000011.10	94771894	94772294	2.47148	0.00301808
NC_000010.11	61464735	61465135	2.47147	3.636e-05
NC_000005.10	163105413	163105813	2.47069	0.00135861
NC_000005.10	61050221	61050621	2.47047	0.021739
NC_000005.10	35125764	35126164	2.46994	0.00107024
NC_000011.10	93530135	93530535	2.46981	3.42387e-07
NC_000003.12	71006819	71007219	2.46947	0.000230969
NC_000003.12	171986189	171986589	2.46924	6.66064e-05
NC_000009.12	73230243	73230643	2.4689	0.000435585
NC_000018.10	23740151	23740551	2.46887	4.69817e-05
NC_000005.10	111929971	111930371	2.46887	2.009e-07
NC_000011.10	74776644	74777044	2.46881	0.00423226
NC_000010.11	69217196	69217596	2.46879	0.0218059
NC_000002.12	151051578	151051978	2.4683	0.0215454
NC_000007.14	94043277	94043677	2.46807	0.00501189
NC_000005.10	147396043	147396443	2.468	6.41828e-06
NC_000002.12	57490792	57491192	2.46766	0.00451761
NC_000002.12	12043100	12043500	2.46754	0.0103514
NC_000015.10	78302508	78302908	2.46701	0.000125554
NC_000012.12	47311516	47311916	2.46656	0.00331336
NC_000007.14	42733961	42734361	2.46647	0.0117189
NC_000018.10	35478507	35478907	2.4664	0.00176371
NC_000002.12	152491136	152491536	2.46578	3.68465e-05
NC_000017.11	47269390	47269790	2.46564	0.000306801
NC_000011.10	14423663	14424063	2.46559	0.00310447
NC_000023.11	3762954	3763354	2.46434	0.00489043
NC_000006.12	162184452	162184852	2.46405	6.77016e-06
NC_000001.11	55362501	55362901	2.46392	0.0195609
NC_000006.12	113448939	113449339	2.46366	3.39738e-05
NC_000008.11	121406517	121406917	2.46259	0.0138227
NC_000005.10	160745572	160745972	2.46251	0.000171947
NC_000001.11	42393454	42393854	2.46229	0.000362096
NC_000011.10	102933615	102934015	2.4622	0.00149473
NC_000006.12	150256469	150256869	2.46209	0.00748925
NC_000006.12	147401564	147401964	2.46201	0.0036221
NC_000003.12	177836726	177837126	2.46199	1.16112e-05
NC_000003.12	71080534	71080934	2.46186	0.00478032
NC_000008.11	125232837	125233237	2.46176	2.08379e-05
NC_000005.10	147818233	147818633	2.46166	0.00146192
NC_000006.12	143158062	143158462	2.46114	4.84881e-08
NC_000002.12	9209962	9210362	2.46109	0.000370395
NC_000001.11	170714128	170714528	2.46098	0.00207291
NC_000002.12	212015617	212016017	2.46091	0.000399092
NC_000016.10	58970887	58971287	2.46057	0.00789593
NC_000008.11	127340091	127340491	2.46044	2.04487e-07
NC_000006.12	137148714	137149114	2.45983	5.9038e-05
NC_000023.11	142520060	142520460	2.45977	0.000172626
NC_000007.14	66125866	66126266	2.4595	0.000846409
NC_000003.12	177449676	177450076	2.45943	0.000551662
NC_000007.14	16669596	16669996	2.45932	0.000842385
NC_000015.10	64048740	64049140	2.45902	1.75213e-05
NC_000009.12	101674074	101674474	2.459	0.0135722
NC_000011.10	14546687	14547087	2.45878	0.00319286
NC_000003.12	84175472	84175872	2.45868	0.0101625
NC_000023.11	111009831	111010231	2.45853	0.0132659
NC_000003.12	144586393	144586793	2.45828	0.015609
NC_000009.12	87406509	87406909	2.45775	2.13582e-05
NC_000010.11	9823277	9823677	2.45765	0.000493132
NC_000012.12	31899182	31899582	2.45755	0.00186606
NC_000010.11	70641243	70641643	2.45738	0.0428768
NC_000010.11	72738518	72738918	2.45729	0.000804212
NC_000018.10	22831444	22831844	2.45689	1.0652e-05
NC_000005.10	87120546	87120946	2.45676	0.000138656
NC_000011.10	10696434	10696834	2.45612	1.08821e-05
NC_000001.11	221015138	221015538	2.4555	8.35401e-05
NC_000003.12	155350547	155350947	2.45547	0.0567302
NC_000004.12	157983343	157983743	2.4554	0.0275702
NC_000001.11	78911969	78912369	2.45526	0.0239571
NC_000012.12	95088377	95088777	2.45509	0.00133234
NC_000007.14	152483692	152484092	2.45492	0.000993287
NC_000003.12	187963657	187964057	2.4544	0.00138957
NC_000016.10	23528652	23529052	2.45421	0.00269864
NC_000008.11	32432771	32433171	2.45367	2.93982e-07
NC_000013.11	78160784	78161184	2.45287	0.00385343
NC_000006.12	127102242	127102642	2.45215	7.04527e-06
NC_000005.10	108612041	108612441	2.45172	0.0262429
NC_000011.10	14337039	14337439	2.45138	0.0206059
NC_000010.11	26367142	26367542	2.45112	0.000553298
NC_000002.12	41922093	41922493	2.4511	0.000205946
NC_000014.9	54450538	54450938	2.45075	8.66328e-08
NC_000013.11	40246129	40246529	2.45056	0.000181748
NC_000020.11	40781859	40782259	2.44945	0.000329602
NC_000012.12	75635698	75636098	2.44921	1.11762e-06
NC_000005.10	68607959	68608359	2.44891	0.0217722
NC_000001.11	215835972	215836372	2.44856	0.00149473
NC_000002.12	38648060	38648460	2.44848	0.0042465
NC_000006.12	15423279	15423679	2.44837	2.32e-05
NC_000009.12	96143587	96143987	2.44805	0.000529525
NC_000004.12	86432777	86433177	2.44799	0.000543024
NC_000002.12	69539151	69539551	2.44784	6.42642e-07
NC_000003.12	21159364	21159764	2.44783	4.58828e-06
NC_000005.10	164354188	164354588	2.4477	2.13582e-05
NC_000001.11	159055341	159055741	2.44712	0.02544
NC_000005.10	58366476	58366876	2.44677	0.0281284
NC_000014.9	59328440	59328840	2.44642	0.00151149
NC_000006.12	156421878	156422278	2.44631	0.00178114
NC_000002.12	215860537	215860937	2.44591	0.0075867
NC_000002.12	68755079	68755479	2.44468	0.00401937
NC_000009.12	131651570	131651970	2.44433	4.5917e-06
NC_000007.14	55564941	55565341	2.44355	0.00287622
NC_000020.11	23195695	23196095	2.4434	0.00235979
NC_000019.10	50791015	50791415	2.44289	4.22194e-05
NC_000018.10	32522752	32523152	2.44266	0.000479735
NC_000020.11	19786315	19786715	2.44264	0.0145257
NC_000006.12	32623633	32624033	2.4426	0.0506209
NC_000008.11	126611207	126611607	2.44259	0.00522235
NC_000009.12	99353427	99353827	2.44154	0.000169161
NC_000006.12	143590271	143590671	2.43978	0.00806752
NC_000001.11	81548967	81549367	2.43922	0.00117941
NC_000012.12	89081818	89082218	2.43905	0.0035526
NC_000007.14	152490777	152491177	2.43882	0.00681399
NC_000005.10	58507756	58508156	2.4384	0.000306465
NC_000005.10	20327026	20327426	2.43834	6.25763e-05
NC_000005.10	73861626	73862026	2.43791	0.000254447
NC_000002.12	156405603	156406003	2.43785	0.0058257
NC_000001.11	24051563	24051963	2.43762	0.0125593
NC_000001.11	192559435	192559835	2.43746	6.16486e-05
NC_000010.11	88097256	88097656	2.43743	0.0019513
NC_000003.12	184533153	184533553	2.43703	0.0167303
NC_000003.12	117045046	117045446	2.43638	0.00101222
NC_000005.10	50680175	50680575	2.43618	0.00333027
NC_000014.9	73794635	73795035	2.43555	0.00816798
NC_000011.10	34380757	34381157	2.4354	0.00696442
NC_000007.14	132451833	132452233	2.43514	0.0164471
NC_000010.11	88926837	88927237	2.43505	0.0108074
NC_000012.12	39972149	39972549	2.43478	0.000228136
NC_000007.14	77413817	77414217	2.43455	0.0010204
NC_000012.12	75478340	75478740	2.43449	7.87063e-07
NC_000003.12	172000686	172001086	2.43437	0.00352481
NC_000021.9	17403003	17403403	2.4343	0.0454415
NC_000001.11	235849399	235849799	2.43414	0.000948076
NC_000013.11	79995393	79995793	2.43398	1.38169e-06
NC_000005.10	11302664	11303064	2.43355	0.00268983
NC_000023.11	119042110	119042510	2.43346	0.00217276
NC_000002.12	45277446	45277846	2.43324	0.0161028
NC_000002.12	126799237	126799637	2.43288	0.0220145
NC_000012.12	26132934	26133334	2.43282	0.00178439
NC_000020.11	50221464	50221864	2.43226	1.14116e-05
NC_000023.11	35289903	35290303	2.43179	0.0153241
NC_000002.12	43714178	43714578	2.4317	0.00118553
NC_000003.12	43004349	43004749	2.4316	0.0190401
NC_000011.10	44430141	44430541	2.43143	0.00969914
NC_000010.11	17002187	17002587	2.43121	0.0208372
NC_000001.11	82919754	82920154	2.43112	3.3781e-05
NC_000009.12	83473446	83473846	2.43084	0.00197329
NC_000013.11	79282960	79283360	2.4308	0.000262686
NC_000004.12	38072003	38072403	2.43066	7.59698e-07
NC_000002.12	227863191	227863591	2.4305	0.00126365
NC_000002.12	217430888	217431288	2.43011	0.00140649
NC_000003.12	28251926	28252326	2.4294	0.000926215
NC_000004.12	173415117	173415517	2.42934	0.00279679
NC_000009.12	2655622	2656022	2.42929	7.73297e-05
NC_000010.11	47206609	47207009	2.42903	0.00246301
NC_000002.12	227482910	227483310	2.42902	0.00192476
NC_000023.11	53817546	53817946	2.42898	0.00516614
NC_000018.10	74251606	74252006	2.42873	0.000581262
NC_000004.12	75633904	75634304	2.42835	0.00816533
NC_000001.11	192521706	192522106	2.42835	2.13582e-05
NC_000005.10	171010789	171011189	2.42833	0.0118173
NC_000001.11	191557985	191558385	2.42824	0.00244967
NC_000005.10	72234190	72234590	2.42766	0.00102755
NC_000015.10	59410296	59410696	2.42738	4.37525e-08
NC_000012.12	102021522	102021922	2.42689	0.000426606
NC_000004.12	40486487	40486887	2.42666	9.48718e-08
NC_000002.12	212010313	212010713	2.42597	1.95133e-06
NC_000011.10	109343191	109343591	2.42575	0.0041971
NC_000013.11	47066276	47066676	2.42542	0.00188626
NC_000006.12	44960875	44961275	2.42483	5.43375e-05
NC_000023.11	16807926	16808326	2.42482	0.0101799
NC_000016.10	72162266	72162666	2.42477	0.00950767
NC_000006.12	45074462	45074862	2.42439	0.00187177
NC_000002.12	227655445	227655845	2.42356	2.82358e-08
NC_000011.10	41306410	41306810	2.42334	0.000349537
NC_000004.12	168899989	168900389	2.42253	0.0336688
NC_000011.10	21888820	21889220	2.42244	6.03107e-05
NC_000004.12	89158856	89159256	2.42154	0.0254058
NC_000016.10	23500845	23501245	2.42099	5.21333e-08
NC_000004.12	53321262	53321662	2.42085	1.24295e-05
NC_000004.12	89492716	89493116	2.42062	0.0166204
NC_000007.14	80950630	80951030	2.42032	0.0142823
NC_000011.10	86047203	86047603	2.41983	8.8912e-05
NC_000001.11	96740273	96740673	2.41975	0.00954657
NC_000009.12	131946243	131946643	2.41975	0.00152776
NC_000004.12	168794948	168795348	2.41968	0.000110151
NC_000023.11	111627016	111627416	2.41962	0.000713036
NC_000009.12	114988961	114989361	2.41945	5.6547e-05
NC_000002.12	42957068	42957468	2.41927	1.8284e-06
NC_000005.10	96337028	96337428	2.41925	0.000969571
NC_000002.12	219099329	219099729	2.41894	1.99052e-05
NC_000009.12	105421167	105421567	2.41886	0.00391896
NC_000003.12	187850564	187850964	2.41886	0.001619
NC_000014.9	42214966	42215366	2.41856	6.93021e-06
NC_000009.12	15300250	15300650	2.41746	5.76243e-10
NC_000024.10	17238474	17238874	2.41745	0.088875
NC_000023.11	133369096	133369496	2.41742	0.00134388
NC_000007.14	106216455	106216855	2.41727	0.0011109
NC_000006.12	45031605	45032005	2.41688	0.000117519
NC_000007.14	71123466	71123866	2.4164	1.0039e-06
NC_000004.12	17253844	17254244	2.41607	0.00911274
NC_000012.12	92059963	92060363	2.41601	0.00103341
NC_000004.12	11843279	11843679	2.41595	0.000156876
NC_000002.12	119421725	119422125	2.41543	0.00141187
NC_000011.10	36060874	36061274	2.41488	0.000240152
NC_000005.10	88784977	88785377	2.4148	0.000380866
NC_000014.9	82388360	82388760	2.41443	0.000901894
NC_000019.10	46113835	46114235	2.41426	0.00109542
NC_000005.10	87151627	87152027	2.41418	0.0010148
NC_000002.12	101089450	101089850	2.41416	6.70479e-05
NC_000007.14	16055479	16055879	2.41371	0.0224403
NC_000003.12	118548360	118548760	2.41345	0.024073
NC_000006.12	47062342	47062742	2.41334	0.00507357
NC_000001.11	92515969	92516369	2.41294	0.00219425
NC_000008.11	120824444	120824844	2.41274	3.72101e-06
NC_000004.12	27217407	27217807	2.41271	0.000156583
NC_000006.12	52409459	52409859	2.41268	0.0155349
NC_000005.10	154513623	154514023	2.41259	0.00127032
NC_000013.11	28047766	28048166	2.41158	0.000994365
NC_000007.14	27418506	27418906	2.41151	0.00106405
NC_000002.12	57429867	57430267	2.41139	3.17649e-05
NC_000008.11	93671905	93672305	2.41005	0.0124591
NC_000013.11	70043700	70044100	2.40922	0.000172229
NC_000023.11	143832166	143832566	2.40921	0.0127119
NC_000001.11	155536005	155536405	2.4081	5.78562e-07
NC_000006.12	112154253	112154653	2.40725	0.0118151
NC_000008.11	66063817	66064217	2.40717	4.0856e-05
NC_000009.12	25295522	25295922	2.4071	0.00127168
NC_000003.12	75144417	75144817	2.407	2.18907e-05
NC_000001.11	108643890	108644290	2.40652	4.20963e-06
NC_000023.11	16407472	16407872	2.40624	0.000629327
NC_000007.14	8179456	8179856	2.40614	0.000400918
NC_000006.12	125828022	125828422	2.40593	0.00482829
NC_000023.11	45710123	45710523	2.40589	0.000507618
NC_000014.9	55470026	55470426	2.40552	0.0148779
NC_000001.11	187691420	187691820	2.40408	0.0152895
NC_000003.12	64344069	64344469	2.40404	0.0170348
NC_000003.12	28050874	28051274	2.40359	0.00050135
NC_000010.11	100291420	100291820	2.4035	0.000340688
NC_000003.12	144989770	144990170	2.40339	0.00516718
NC_000006.12	47129991	47130391	2.40263	2.17578e-05
NC_000005.10	54654133	54654533	2.4024	0.00233325
NC_000003.12	26535149	26535549	2.40229	0.0325285
NC_000006.12	11598714	11599114	2.40198	1.13387e-05
NC_000002.12	234292470	234292870	2.40176	0.000770823
NC_000023.11	109362111	109362511	2.4012	0.0518913
NC_000008.11	17746248	17746648	2.40115	0.00790613
NC_000023.11	28347522	28347922	2.401	3.89232e-05
NC_000003.12	71901588	71901988	2.40088	8.86034e-06
NC_000001.11	211887433	211887833	2.40082	0.00253909
NC_000010.11	22630518	22630918	2.40016	3.51331e-05
NC_000002.12	40668426	40668826	2.39986	0.00224698
NC_000014.9	88005007	88005407	2.39936	0.000824447
NC_000001.11	156551871	156552271	2.39897	3.34935e-09
NC_000013.11	44049069	44049469	2.39895	0.00134939
NC_000023.11	31221127	31221527	2.39882	0.000666438
NC_000006.12	80165176	80165576	2.39861	0.0105793
NC_000005.10	173745707	173746107	2.39843	0.0072685
NC_000003.12	69777026	69777426	2.39839	0.000398328
NC_000002.12	124913884	124914284	2.39782	0.0239298
NC_000003.12	26307163	26307563	2.39734	0.0127498
NC_000020.11	19812679	19813079	2.39583	0.00128346
NC_000002.12	109637865	109638265	2.39517	0.000179098
NC_000017.11	66466655	66467055	2.39472	7.38223e-07
NC_000001.11	174964428	174964828	2.39462	0.00118126
NC_000002.12	137964001	137964401	2.39448	1.72307e-05
NC_000006.12	113464989	113465389	2.39437	1.22227e-07
NC_000010.11	32166659	32167059	2.39383	0.000208685
NC_000002.12	163682721	163683121	2.39337	0.000480428
NC_000004.12	39609378	39609778	2.39337	1.4137e-06
NC_000006.12	143198463	143198863	2.39336	0.00549732
NC_000017.11	10150069	10150469	2.39331	5.41272e-05
NC_000009.12	106307680	106308080	2.3933	0.000622261
NC_000010.11	70667200	70667600	2.3931	3.28541e-07
NC_000001.11	192485707	192486107	2.3931	0.0010148
NC_000013.11	43630083	43630483	2.3931	0.0237519
NC_000008.11	81349675	81350075	2.39303	1.0885e-06
NC_000010.11	62421931	62422331	2.3929	0.0231603
NC_000006.12	24105057	24105457	2.39287	0.00129598
NC_000004.12	145480251	145480651	2.3926	2.71719e-05
NC_000006.12	105832473	105832873	2.39247	1.42942e-05
NC_000007.14	88314140	88314540	2.39213	0.020443
NC_000010.11	117454515	117454915	2.39175	0.00052447
NC_000005.10	91053173	91053573	2.39158	0.000417087
NC_000003.12	123841450	123841850	2.39152	0.00133234
NC_000006.12	161304737	161305137	2.39144	0.0100549
NC_000009.12	105191763	105192163	2.3913	4.69817e-05
NC_000014.9	87999274	87999674	2.39101	0.000785304
NC_000008.11	117006086	117006486	2.39096	0.0164028
NC_000016.10	12474815	12475215	2.39079	0.0225511
NC_000007.14	20466442	20466842	2.38983	0.00316007
NC_000018.10	34971283	34971683	2.38965	0.0195451
NC_000006.12	131966432	131966832	2.38963	4.58828e-06
NC_000010.11	123318480	123318880	2.38951	7.73378e-06
NC_000010.11	26555947	26556347	2.38927	7.08104e-06
NC_000012.12	40138355	40138755	2.38895	0.00223588
NC_000023.11	130089721	130090121	2.38889	4.67284e-05
NC_000003.12	56792131	56792531	2.38861	0.000227759
NC_000016.10	55568917	55569317	2.38832	1.14116e-05
NC_000013.11	100285678	100286078	2.38739	0.0434829
NC_000013.11	51825208	51825608	2.38704	0.00219571
NC_000011.10	128420949	128421349	2.38684	0.00181475
NC_000011.10	27018867	27019267	2.38655	0.0236962
NC_000016.10	87554718	87555118	2.38636	8.8912e-05
NC_000015.10	63928494	63928894	2.38607	0.00676151
NC_000011.10	110070618	110071018	2.38583	0.000345241
NC_000020.11	5354214	5354614	2.38576	0.00146064
NC_000016.10	19513635	19514035	2.38568	0.000393378
NC_000010.11	7206457	7206857	2.38549	1.97404e-05
NC_000005.10	110055155	110055555	2.38539	0.000993166
NC_000003.12	173746263	173746663	2.38518	0.00469089
NC_000023.11	31604868	31605268	2.38486	0.0372522
NC_000004.12	168505956	168506356	2.3848	9.29642e-05
NC_000005.10	16862926	16863326	2.38467	0.00208794
NC_000004.12	100340640	100341040	2.38453	0.0189422
NC_000012.12	92973700	92974100	2.38418	7.73297e-05
NC_000008.11	129527643	129528043	2.38389	0.00156249
NC_000008.11	104746702	104747102	2.38358	0.00183012
NC_000003.12	134237426	134237826	2.38337	0.000254349
NC_000002.12	63596317	63596717	2.38322	0.000428995
NC_000012.12	89156900	89157300	2.38235	5.86607e-07
NC_000001.11	20964499	20964899	2.38226	8.83444e-05
NC_000012.12	51496910	51497310	2.38183	0.000196641
NC_000012.12	61018561	61018961	2.38096	0.00200849
NC_000005.10	61667492	61667892	2.37991	0.00127388
NC_000009.12	76292663	76293063	2.37977	0.00650459
NC_000012.12	65649002	65649402	2.37945	0.000385991
NC_000005.10	159617000	159617400	2.37936	0.000244927
NC_000020.11	41290813	41291213	2.3791	0.00498879
NC_000002.12	150681432	150681832	2.37893	1.56617e-05
NC_000002.12	63820439	63820839	2.3784	0.00245199
NC_000010.11	61941374	61941774	2.37836	0.00266991
NC_000001.11	232423564	232423964	2.37798	0.00357703
NC_000012.12	89184140	89184540	2.3779	1.5953e-06
NC_000006.12	24078158	24078558	2.37775	0.000112608
NC_000017.11	69757901	69758301	2.37758	0.000175712
NC_000008.11	86762024	86762424	2.37729	0.00173414
NC_000006.12	130737157	130737557	2.37727	0.00787919
NC_000004.12	38075358	38075758	2.37694	4.48262e-08
NC_000010.11	46020924	46021324	2.37668	0.000145336
NC_000001.11	110709076	110709476	2.3766	1.89547e-05
NC_000001.11	47617573	47617973	2.3764	8.64061e-05
NC_000005.10	58462108	58462508	2.37635	0.000812191
NC_000004.12	113411623	113412023	2.37616	9.98354e-06
NC_000005.10	35862167	35862567	2.37613	0.00187974
NC_000012.12	28958772	28959172	2.37597	0.0010656
NC_000015.10	39133281	39133681	2.37556	0.000134309
NC_000006.12	161545439	161545839	2.37519	0.000716409
NC_000002.12	136233274	136233674	2.37517	0.00665179
NC_000014.9	51167789	51168189	2.37504	0.020739
NC_000004.12	113784844	113785244	2.37497	9.44175e-05
NC_000020.11	58629955	58630355	2.37495	0.000248884
NC_000002.12	52117209	52117609	2.37494	0.0188699
NC_000008.11	128077686	128078086	2.37489	0.000587222
NC_000002.12	125257925	125258325	2.37467	0.000935345
NC_000024.10	8004174	8004574	2.37464	0.0340739
NC_000003.12	114827484	114827884	2.37403	0.000967544
NC_000013.11	68099792	68100192	2.37369	0.000142094
NC_000003.12	48896966	48897366	2.37353	2.44168e-08
NC_000005.10	55865584	55865984	2.3732	3.8471e-05
NC_000005.10	147803242	147803642	2.37289	5.44052e-05
NC_000008.11	17849831	17850231	2.3728	2.44007e-06
NC_000009.12	85268005	85268405	2.37279	0.0045871
NC_000008.11	126939583	126939983	2.37274	0.00813224
NC_000002.12	146312984	146313384	2.3727	0.00274479
NC_000015.10	98132046	98132446	2.37259	0.00426178
NC_000014.9	54908228	54908628	2.37201	0.0209265
NC_000003.12	82088693	82089093	2.37147	0.0520243
NC_000012.12	75850662	75851062	2.37144	1.9687e-06
NC_000003.12	187954477	187954877	2.37137	0.000168383
NC_000001.11	179017824	179018224	2.37098	0.00370822
NC_000001.11	58611846	58612246	2.37097	0.0102282
NC_000004.12	112531219	112531619	2.3709	0.00531164
NC_000006.12	155528951	155529351	2.37073	7.75077e-06
NC_000007.14	35380640	35381040	2.37072	6.44343e-07
NC_000006.12	159005407	159005807	2.37058	0.00273653
NC_000003.12	112793290	112793690	2.37051	0.00304968
NC_000005.10	111960427	111960827	2.37018	0.00243334
NC_000023.11	53356938	53357338	2.36995	0.0190273
NC_000003.12	110178951	110179351	2.36915	0.0109229
NC_000012.12	93090169	93090569	2.36865	2.65045e-05
NC_000010.11	47670915	47671315	2.3682	0.110359
NC_000012.12	90036667	90037067	2.368	0.0084603
NC_000001.11	215793198	215793598	2.36766	0.0315438
NC_000017.11	30300747	30301147	2.36754	0.00315854
NC_000003.12	30760079	30760479	2.36746	0.0172576
NC_000021.9	14603323	14603723	2.36742	0.0267806
NC_000023.11	100652277	100652677	2.36713	0.00689719
NC_000004.12	140861354	140861754	2.36701	0.0613608
NC_000006.12	47117336	47117736	2.36679	0.000964626
NC_000023.11	8961055	8961455	2.36663	0.000965141
NC_000003.12	4270675	4271075	2.3664	0.0732911
NC_000001.11	44089664	44090064	2.36612	0.00166479
NC_000012.12	85733461	85733861	2.36576	0.00172566
NC_000003.12	136938207	136938607	2.36562	0.00980982
NC_000023.11	110042487	110042887	2.36549	0.00409264
NC_000010.11	61318444	61318844	2.36544	0.0227791
NC_000014.9	52355499	52355899	2.3653	1.0652e-05
NC_000004.12	185165597	185165997	2.36502	0.000947327
NC_000016.10	55195987	55196387	2.36501	0.0365559
NC_000011.10	74019304	74019704	2.36484	1.02861e-05
NC_000008.11	138638753	138639153	2.36467	0.000125489
NC_000004.12	84913239	84913639	2.36461	0.0109551
NC_000004.12	176981570	176981970	2.36432	0.0038592
NC_000022.11	22815848	22816248	2.36411	0.00498879
NC_000002.12	217363497	217363897	2.36376	0.000248053
NC_000008.11	104253405	104253805	2.36351	0.0262914
NC_000006.12	100959323	100959723	2.36326	0.00333027
NC_000010.11	90318682	90319082	2.36275	0.00133726
NC_000008.11	66735174	66735574	2.36243	0.00337374
NC_000004.12	21900233	21900633	2.36186	0.0251185
NC_000002.12	238684421	238684821	2.36147	0.0157903
NC_000008.11	81439193	81439593	2.36144	4.6266e-07
NC_000023.11	135347465	135347865	2.36099	0.00049672
NC_000011.10	23688805	23689205	2.35984	0.000113197
NC_000002.12	118430885	118431285	2.35964	0.0150151
NC_000011.10	129960198	129960598	2.35929	1.57701e-09
NC_000003.12	106086598	106086998	2.35919	0.0141569
NC_000018.10	55509994	55510394	2.35909	0.00149138
NC_000010.11	112379929	112380329	2.35898	0.000532715
NC_000003.12	3632471	3632871	2.3589	0.00198851
NC_000013.11	96739721	96740121	2.35869	3.67529e-06
NC_000005.10	88979238	88979638	2.35746	0.00140669
NC_000023.11	39169984	39170384	2.35679	0.0517654
NC_000004.12	136599871	136600271	2.35645	0.00380556
NC_000006.12	11411783	11412183	2.3562	0.000156202
NC_000014.9	53668864	53669264	2.35614	0.00781221
NC_000012.12	30450816	30451216	2.35592	0.000901113
NC_000003.12	69364322	69364722	2.35533	0.0128832
NC_000021.9	15212184	15212584	2.35512	0.00118879
NC_000023.11	111219524	111219924	2.35482	0.017329
NC_000010.11	64032410	64032810	2.35462	0.00249346
NC_000009.12	106953286	106953686	2.35459	0.0329178
NC_000004.12	138190340	138190740	2.35392	0.000803694
NC_000011.10	79404302	79404702	2.35347	0.0168343
NC_000011.10	124801023	124801423	2.35327	0.00131144
NC_000011.10	124460422	124460822	2.35322	2.61436e-05
NC_000011.10	128579755	128580155	2.35313	1.45042e-06
NC_000004.12	26985803	26986203	2.35262	0.00242215
NC_000003.12	178170707	178171107	2.35225	0.0138146
NC_000022.11	28245612	28246012	2.35193	0.010347
NC_000008.11	118938736	118939136	2.35129	0.00676262
NC_000001.11	95951288	95951688	2.35115	0.0131799
NC_000013.11	60326187	60326587	2.35081	0.00692536
NC_000023.11	150871040	150871440	2.35071	0.00182579
NC_000023.11	89071517	89071917	2.35056	0.000743123
NC_000011.10	32152830	32153230	2.35042	0.00754189
NC_000013.11	92097402	92097802	2.35014	0.000988869
NC_000019.10	51786640	51787040	2.35005	0.00127168
NC_000007.14	128000887	128001287	2.34967	0.0412755
NC_000007.14	130648876	130649276	2.34943	8.33123e-05
NC_000018.10	77191417	77191817	2.34922	0.0390651
NC_000017.11	74491661	74492061	2.34907	7.95945e-05
NC_000005.10	102959055	102959455	2.34879	0.0448412
NC_000002.12	197613511	197613911	2.34829	0.00980502
NC_000001.11	70003493	70003893	2.34821	0.00834022
NC_000011.10	79248707	79249107	2.34802	0.00629474
NC_000016.10	57409071	57409471	2.34767	0.00179014
NC_000017.11	27109355	27109755	2.34708	0.0203083
NC_000009.12	114921170	114921570	2.34674	0.00994623
NC_000003.12	15794216	15794616	2.34651	0.000334372
NC_000007.14	17405844	17406244	2.34621	0.000185944
NC_000002.12	161976281	161976681	2.34593	0.00173414
NC_000017.11	14747157	14747557	2.3456	0.000166136
NC_000009.12	227855	228255	2.34554	4.27031e-08
NC_000001.11	121073816	121074216	2.34527	0.0270542
NC_000011.10	89581937	89582337	2.34522	0.0317083
NC_000004.12	79294060	79294460	2.34473	0.000677579
NC_000008.11	37088555	37088955	2.34457	7.02022e-05
NC_000005.10	35129279	35129679	2.34451	0.0042693
NC_000018.10	24065865	24066265	2.34417	0.00881936
NC_000013.11	79448414	79448814	2.34415	0.000292138
NC_000001.11	172578571	172578971	2.34341	0.0266874
NC_000003.12	152213117	152213517	2.34318	0.00777141
NC_000002.12	111924605	111925005	2.34275	0.000930254
NC_000004.12	25884359	25884759	2.34271	0.0018546
NC_000008.11	66133346	66133746	2.34262	0.00016372
NC_000015.10	35442697	35443097	2.34246	4.25995e-05
NC_000009.12	108049034	108049434	2.34226	0.0020461
NC_000011.10	79481759	79482159	2.34218	6.72204e-05
NC_000003.12	12354394	12354794	2.34131	5.22592e-11
NC_000015.10	85312868	85313268	2.34108	0.00219105
NC_000004.12	145860213	145860613	2.34106	0.0246756
NC_000010.11	19824948	19825348	2.34026	0.00166833
NC_000005.10	125608965	125609365	2.33987	0.00076684
NC_000011.10	94526504	94526904	2.33934	0.00370577
NC_000023.11	81390276	81390676	2.33899	0.0266931
NC_000007.14	137642389	137642789	2.33887	0.000264395
NC_000018.10	51623355	51623755	2.33876	0.0225899
NC_000006.12	99592894	99593294	2.3387	0.00395624
NC_000001.11	31400377	31400777	2.3387	0.00402419
NC_000003.12	134232127	134232527	2.33857	0.000708282
NC_000001.11	151619644	151620044	2.33842	0.0196359
NC_000018.10	12839282	12839682	2.33823	0.00310932
NC_000008.11	94220439	94220839	2.33789	0.00461854
NC_000013.11	44117651	44118051	2.33769	8.73933e-05
NC_000005.10	166602790	166603190	2.33731	0.0232239
NC_000006.12	83092767	83093167	2.33725	0.0010156
NC_000011.10	124934830	124935230	2.33725	6.55975e-06
NC_000001.11	169513192	169513592	2.33711	0.000134857
NC_000008.11	104622914	104623314	2.33684	0.00183926
NC_000007.14	138607285	138607685	2.33646	0.00196472
NC_000005.10	68319334	68319734	2.33626	0.000173189
NC_000010.11	66176721	66177121	2.33611	0.0042693
NC_000019.10	55544899	55545299	2.33591	0.0009167
NC_000009.12	89996785	89997185	2.3357	1.07057e-06
NC_000004.12	88957618	88958018	2.33563	7.26215e-05
NC_000008.11	106556562	106556962	2.3356	0.00137489
NC_000001.11	70818404	70818804	2.33528	0.00306373
NC_000008.11	16604020	16604420	2.33503	0.00257637
NC_000013.11	34263742	34264142	2.33478	0.0262193
NC_000017.11	2956584	2956984	2.33419	4.00592e-05
NC_000005.10	162107563	162107963	2.33335	0.000299652
NC_000003.12	120640980	120641380	2.33328	0.00130524
NC_000001.11	220084447	220084847	2.33326	0.00197161
NC_000012.12	60760905	60761305	2.33322	0.0497674
NC_000011.10	107769173	107769573	2.33314	0.00189551
NC_000003.12	60854799	60855199	2.33259	0.00580026
NC_000010.11	31315479	31315879	2.33249	0.00136122
NC_000009.12	83027548	83027948	2.33229	0.0183967
NC_000003.12	40961240	40961640	2.33188	0.0293721
NC_000006.12	119334878	119335278	2.33186	0.0118382
NC_000011.10	113091399	113091799	2.33158	4.62392e-05
NC_000002.12	31558680	31559080	2.33077	0.0146565
NC_000018.10	74971444	74971844	2.32971	0.00112743
NC_000006.12	108650769	108651169	2.3287	0.00064998
NC_000012.12	81939267	81939667	2.32853	2.72364e-05
NC_000007.14	31688345	31688745	2.32838	0.000188715
NC_000011.10	14793476	14793876	2.32757	0.045123
NC_000008.11	106880850	106881250	2.32745	0.00439821
NC_000008.11	93825672	93826072	2.32742	0.00347862
NC_000003.12	30631183	30631583	2.32741	0.000204157
NC_000002.12	9594697	9595097	2.32741	4.92011e-06
NC_000009.12	120693186	120693586	2.32665	0.00491118
NC_000002.12	152487909	152488309	2.32618	1.78744e-07
NC_000015.10	50353219	50353619	2.32595	0.000475286
NC_000012.12	75840678	75841078	2.32584	0.00552829
NC_000002.12	136325004	136325404	2.32578	0.00129685
NC_000015.10	72397787	72398187	2.32561	0.00178533
NC_000013.11	43830515	43830915	2.32495	0.000740824
NC_000002.12	137693591	137693991	2.32433	0.015716
NC_000002.12	145141939	145142339	2.32433	0.015716
NC_000003.12	188433224	188433624	2.32398	0.00183771
NC_000003.12	16658829	16659229	2.32362	0.000763033
NC_000015.10	38176174	38176574	2.32346	0.0174081
[truncated: 26,329 more rows]

## Sheet: GW1516_vs_vehicle
Chr	Start	End	fold change	FDR
NC_000001.11	149788234	149788634	5.74421	0.999968
NC_000004.12	76958795	76959195	2.949	0.999968
NC_000002.12	11187106	11187506	2.71306	0.999968
NC_000004.12	62544412	62544812	2.71076	0.999968
NC_000001.11	202479576	202479976	2.69367	0.999968
NC_000003.12	189862829	189863229	2.67139	0.999968
NC_000001.11	108118644	108119044	2.59601	0.999968
NC_000003.12	114709125	114709525	2.53418	0.999968
NC_000016.10	28158014	28158414	2.53156	0.999968
NC_000001.11	203346383	203346783	2.48152	0.999968
NC_000009.12	89941815	89942215	2.45583	0.999968
NC_000006.12	25179434	25179834	2.45497	0.999968
NC_000010.11	73669938	73670338	2.37802	0.999968
NC_000011.10	74776593	74776993	2.3749	0.999968
NC_000016.10	58583460	58583860	2.35933	0.999968
NC_000010.11	98980331	98980731	2.33702	0.999968
NC_000007.14	116097378	116097778	2.31214	0.999968
NC_000006.12	32666268	32666668	2.30785	0.999968
NC_000008.11	61853249	61853649	2.30646	0.999968
NC_000023.11	47850594	47850994	2.2969	0.999968
NC_000001.11	121087390	121087790	2.29453	0.999968
NC_000009.12	72424110	72424510	2.27864	0.999968
NC_000015.10	75891878	75892278	2.27807	0.999968
NC_000004.12	141760113	141760513	2.27246	0.999968
NC_000015.10	101641882	101642282	2.26981	0.999968
NC_000010.11	73686494	73686894	2.26979	0.999968
NC_000013.11	52218498	52218898	2.24391	0.999968
NC_000020.11	41290719	41291119	2.24336	0.999968
NC_000007.14	34260264	34260664	2.24149	0.999968
NC_000023.11	40387268	40387668	2.23418	0.999968
NC_000001.11	199878822	199879222	2.22672	0.999968
NC_000009.12	107954349	107954749	2.22523	0.999968
NC_000001.11	100414657	100415057	2.2222	0.999968
NC_000007.14	95549724	95550124	2.21721	0.999968
NC_000018.10	74589005	74589405	2.21144	0.999968
NC_000001.11	206812435	206812835	2.19318	0.999968
NC_000009.12	2553327	2553727	2.19226	0.999968
NC_000020.11	4775537	4775937	2.18161	0.999968
NC_000009.12	20974458	20974858	2.18086	0.999968
NC_000002.12	12956547	12956947	2.18002	0.999968
NC_000011.10	60205011	60205411	2.17859	0.999968
NC_000002.12	38184975	38185375	2.16302	0.999968
NC_000006.12	137832097	137832497	2.16201	0.999968
NC_000002.12	47259804	47260204	2.16101	0.999968
NC_000006.12	15368192	15368592	2.15323	0.999968
NC_000005.10	54874553	54874953	2.14745	0.999968
NC_000004.12	83180488	83180888	2.14009	0.999968
NC_000003.12	17678384	17678784	2.1331	0.999968
NC_000003.12	101942467	101942867	2.12848	0.999968
NC_000004.12	87679429	87679829	2.12266	0.999968
NC_000012.12	27176736	27177136	2.12127	0.999968
NC_000001.11	70979952	70980352	2.12019	0.999968
NC_000001.11	206259531	206259931	2.12009	0.999968
NC_000009.12	179149	179549	2.11815	0.999968
NC_000006.12	149499005	149499405	2.10026	0.999968
NC_000004.12	149173241	149173641	2.09943	0.999968
NC_000006.12	112149072	112149472	2.09893	0.999968
NC_000023.11	20418375	20418775	2.09609	0.999968
NC_000002.12	207869873	207870273	2.095	0.999968
NC_000005.10	93054722	93055122	2.09176	0.999968
NC_000009.12	103410088	103410488	2.08899	0.999968
NC_000019.10	48476087	48476487	2.08678	0.999968
NC_000015.10	64246706	64247106	2.08327	0.999968
NC_000007.14	89073926	89074326	2.07133	0.999968
NC_000013.11	71806897	71807297	2.07005	0.999968
NC_000011.10	13183020	13183420	2.06885	0.999968
NC_000002.12	99066095	99066495	2.0637	0.999968
NC_000022.11	40620403	40620803	2.06272	0.999968
NC_000011.10	94526445	94526845	2.05603	0.999968
NC_000011.10	73047990	73048390	2.04974	0.999968
NC_000007.14	81676154	81676554	2.04151	0.999968
NC_000006.12	135249361	135249761	2.04028	0.999968
NC_000010.11	95789936	95790336	2.03889	0.999968
NC_000015.10	48177671	48178071	2.03833	0.999968
NC_000004.12	173505813	173506213	2.03827	0.999968
NC_000009.12	72292904	72293304	2.03739	0.999968
NC_000020.11	5354203	5354603	2.03588	0.999968
NC_000017.11	30363720	30364120	2.03471	0.999968
NC_000007.14	91325823	91326223	2.02873	0.999968
NC_000010.11	21954227	21954627	2.02535	0.999968
NC_000010.11	31947337	31947737	2.02433	0.999968
NC_000013.11	47175451	47175851	2.02411	0.999968
NC_000013.11	31538050	31538450	2.02405	0.999968
NC_000004.12	84814361	84814761	2.02278	0.999968
NC_000016.10	53768518	53768918	2.02148	0.999968
NC_000015.10	63212493	63212893	2.01931	0.999968
NC_000008.11	132704151	132704551	2.0172	0.999968
NC_000010.11	75516153	75516553	2.01693	0.999968
NC_000003.12	18660078	18660478	2.01583	0.999968
NC_000014.9	24975467	24975867	2.01347	0.999968
NC_000005.10	87120555	87120955	2.00941	0.999968
NC_000002.12	37523864	37524264	2.00687	0.999968
NC_000006.12	110509860	110510260	2.00599	0.999968
NC_000006.12	15575449	15575849	2.00512	0.999968
NC_000007.14	95596523	95596923	2.00283	0.376189
NC_000006.12	156698994	156699394	2.00264	0.999968
NC_000001.11	120117617	120118017	2.00251	0.999968
NC_000001.11	202530668	202531068	2.00202	0.999968
NC_000007.14	106126429	106126829	2.00041	0.999968
NC_000001.11	92929435	92929835	1.9938	0.999968
NC_000002.12	212567673	212568073	1.99241	0.999968
NC_000007.14	18116661	18117061	1.98992	0.999968
NC_000005.10	143249132	143249532	1.98464	0.999968
NC_000006.12	135880001	135880401	1.98344	0.999968
NC_000017.11	18569511	18569911	1.97669	0.999968
NC_000009.12	99762497	99762897	1.97546	0.999968
NC_000008.11	16604008	16604408	1.97376	0.999968
NC_000007.14	100407495	100407895	1.97372	0.999968
NC_000010.11	95217374	95217774	1.97359	0.999968
NC_000001.11	71861003	71861403	1.97223	0.999968
NC_000004.12	95998360	95998760	1.97222	0.999968
NC_000015.10	55007546	55007946	1.97217	0.999968
NC_000004.12	61034716	61035116	1.97201	0.999968
NC_000007.14	72937300	72937700	1.96866	0.999968
NC_000019.10	35240459	35240859	1.96822	0.999968
NC_000006.12	63685481	63685881	1.96512	0.999968
NC_000004.12	107818295	107818695	1.96373	0.999968
NC_000003.12	190386338	190386738	1.9625	0.999968
NC_000010.11	119634206	119634606	1.9619	0.999968
NC_000017.11	4607777	4608177	1.9611	0.999968
NC_000001.11	47482756	47483156	1.95896	0.999968
NC_000008.11	84982175	84982575	1.95819	0.999968
NC_000003.12	4994356	4994756	1.95813	0.999968
NC_000023.11	146367580	146367980	1.9576	0.999968
NC_000007.14	74865944	74866344	1.9575	0.999968
NC_000020.11	9218556	9218956	1.9573	0.999968
NC_000004.12	180664771	180665171	1.95672	0.999968
NC_000004.12	56748416	56748816	1.95522	0.999968
NC_000001.11	94504518	94504918	1.95505	0.999968
NC_000006.12	45543370	45543770	1.95457	0.999968
NC_000008.11	123816996	123817396	1.9544	0.999968
NC_000005.10	40616852	40617252	1.95435	0.999968
NC_000013.11	46160476	46160876	1.95426	0.999968
NC_000003.12	168165654	168166054	1.95017	0.999968
NC_000017.11	38983116	38983516	1.94901	0.999968
NC_000006.12	108438916	108439316	1.94861	0.999968
NC_000003.12	25983454	25983854	1.94294	0.999968
NC_000004.12	1336186	1336586	1.94133	0.999968
NC_000007.14	44449538	44449938	1.93892	0.999968
NC_000001.11	231751206	231751606	1.93793	0.999968
NC_000009.12	159951	160351	1.93688	0.999968
NC_000020.11	19743320	19743720	1.92545	0.999968
NC_000018.10	58121891	58122291	1.92455	0.999968
NC_000001.11	145475229	145475629	1.92297	0.999968
NC_000003.12	167484599	167484999	1.92152	0.999968
NC_000006.12	129393581	129393981	1.91928	0.999968
NC_000007.14	98187053	98187453	1.91905	0.999968
NC_000003.12	188584121	188584521	1.91798	0.999968
NC_000005.10	107450300	107450700	1.91795	0.999968
NC_000002.12	61727653	61728053	1.91574	0.999968
NC_000004.12	61468101	61468501	1.91474	0.999968
NC_000006.12	24105047	24105447	1.9142	0.999968
NC_000001.11	206032399	206032799	1.9129	0.999968
NC_000006.12	54801694	54802094	1.91255	0.999968
NC_000007.14	95686059	95686459	1.91165	0.999968
NC_000004.12	118419601	118420001	1.91024	0.999968
NC_000004.12	83716877	83717277	1.90983	0.999968
NC_000012.12	70853356	70853756	1.90798	0.999968
NC_000004.12	102031314	102031714	1.90481	0.999968
NC_000003.12	152406417	152406817	1.90286	0.999968
NC_000003.12	189914829	189915229	1.902	0.999968
NC_000001.11	247494791	247495191	1.90199	0.999968
NC_000014.9	69673099	69673499	1.90075	0.999968
NC_000010.11	6995815	6996215	1.89773	0.999968
NC_000012.12	38934645	38935045	1.89422	0.999968
NC_000017.11	31058951	31059351	1.89031	0.999968
NC_000017.11	44547024	44547424	1.88998	0.999968
NC_000007.14	101892230	101892630	1.88987	0.999968
NC_000017.11	59642114	59642514	1.88961	0.999968
NC_000023.11	77943181	77943581	1.88766	0.999968
NC_000001.11	108889162	108889562	1.88567	0.999968
NC_000004.12	144094060	144094460	1.88534	0.999968
NC_000012.12	26651571	26651971	1.88424	0.999968
NC_000011.10	102940909	102941309	1.88349	0.999968
NC_000020.11	44979254	44979654	1.88284	0.999968
NC_000020.11	53582976	53583376	1.88279	0.999968
NC_000004.12	165215511	165215911	1.88239	0.999968
NC_000010.11	92821953	92822353	1.8794	0.999968
NC_000009.12	130780870	130781270	1.87897	0.999968
NC_000020.11	3557192	3557592	1.87862	0.999968
NC_000010.11	119845685	119846085	1.87796	0.999968
NC_000016.10	89483953	89484353	1.8775	0.999968
NC_000001.11	190759868	190760268	1.87451	0.999968
NC_000012.12	54463033	54463433	1.87359	0.999968
NC_000014.9	73033053	73033453	1.87336	0.999968
NC_000010.11	52644676	52645076	1.87013	0.999968
NC_000023.11	136828783	136829183	1.87013	0.999968
NC_000021.9	35905578	35905978	1.8686	0.999968
NC_000023.11	8712109	8712509	1.86816	0.999968
NC_000023.11	150731824	150732224	1.8678	0.999968
NC_000007.14	37690187	37690587	1.8649	0.999968
NC_000001.11	218498996	218499396	1.86456	0.999968
NC_000001.11	35798015	35798415	1.86381	0.999968
NC_000003.12	83738233	83738633	1.86253	0.999968
NC_000006.12	35312690	35313090	1.86251	0.999968
NC_000007.14	95511720	95512120	1.86163	0.999968
NC_000010.11	108410293	108410693	1.85733	0.999968
NC_000007.14	24169068	24169468	1.85714	0.999968
NC_000003.12	39272214	39272614	1.85528	0.999968
NC_000017.11	42814958	42815358	1.85513	0.999968
NC_000007.14	17706749	17707149	1.85323	0.999968
NC_000002.12	34808419	34808819	1.8513	0.999968
NC_000019.10	55417939	55418339	1.84998	0.999968
NC_000001.11	206050615	206051015	1.84976	0.999968
NC_000011.10	3920051	3920451	1.84789	0.999968
NC_000015.10	90463360	90463760	1.84601	0.999968
NC_000006.12	71012817	71013217	1.84593	0.999968
NC_000006.12	3337784	3338184	1.84563	0.999968
NC_000018.10	62808120	62808520	1.8448	0.999968
NC_000014.9	100041230	100041630	1.84441	0.999968
NC_000001.11	45608736	45609136	1.84436	0.999968
NC_000009.12	79725775	79726175	1.84428	0.999968
NC_000017.11	7743494	7743894	1.84412	0.999968
NC_000001.11	15379715	15380115	1.84408	0.999968
NC_000005.10	95760247	95760647	1.84356	0.999968
NC_000003.12	4350868	4351268	1.84349	0.999968
NC_000016.10	83689339	83689739	1.84336	0.999968
NC_000010.11	102509384	102509784	1.84313	0.999968
NC_000010.11	102001414	102001814	1.84127	0.999968
NC_000023.11	38881690	38882090	1.84072	0.999968
NC_000002.12	39164115	39164515	1.83975	0.999968
NC_000009.12	121060036	121060436	1.83965	0.999968
NC_000014.9	92397187	92397587	1.83914	0.999968
NC_000002.12	55364133	55364533	1.83825	0.999968
NC_000023.11	29662672	29663072	1.83801	0.999968
NC_000013.11	47188718	47189118	1.83752	0.999968
NC_000002.12	173126799	173127199	1.83746	0.999968
NC_000001.11	25289994	25290394	1.83732	0.999968
NC_000002.12	61460080	61460480	1.83395	0.999968
NC_000001.11	187685278	187685678	1.83378	0.999968
NC_000017.11	30093530	30093930	1.83354	0.999968
NC_000009.12	129303852	129304252	1.83336	0.999968
NC_000012.12	50625936	50626336	1.83327	0.999968
NC_000012.12	47014465	47014865	1.83188	0.999968
NC_000002.12	127342150	127342550	1.83118	0.999968
NC_000012.12	92059963	92060363	1.82897	0.999968
NC_000007.14	104993462	104993862	1.82828	0.999968
NC_000012.12	130965717	130966117	1.82789	0.999968
NC_000014.9	103361848	103362248	1.82777	0.999968
NC_000006.12	144352339	144352739	1.8271	0.999968
NC_000016.10	72285731	72286131	1.82491	0.999968
NC_000023.11	89071517	89071917	1.82365	0.999968
NC_000017.11	57773545	57773945	1.82309	0.999968
NC_000009.12	92276265	92276665	1.8217	0.999968
NC_000009.12	78118992	78119392	1.82064	0.999968
NC_000012.12	82040962	82041362	1.82039	0.999968
NC_000016.10	57394454	57394854	1.82004	0.999968
NC_000012.12	57781256	57781656	1.81959	0.999968
NC_000020.11	4369845	4370245	1.81923	0.999968
NC_000006.12	21381602	21382002	1.81911	0.999968
NC_000022.11	32020210	32020610	1.81786	0.999968
NC_000012.12	112005921	112006321	1.81671	0.999968
NC_000009.12	95920221	95920621	1.81659	0.999968
NC_000001.11	184919838	184920238	1.81496	0.999968
NC_000006.12	143726204	143726604	1.81494	0.999968
NC_000012.12	86712368	86712768	1.81416	0.999968
NC_000003.12	53122926	53123326	1.81361	0.999968
NC_000013.11	66859052	66859452	1.81253	0.999968
NC_000001.11	61139418	61139818	1.81191	0.999968
NC_000001.11	216045549	216045949	1.81174	0.999968
NC_000008.11	63417690	63418090	1.81127	0.999968
NC_000009.12	108297075	108297475	1.81092	0.999968
NC_000023.11	16181266	16181666	1.8105	0.999968
NC_000011.10	66834253	66834653	1.80938	0.999968
NC_000013.11	47519704	47520104	1.80916	0.999968
NC_000008.11	93846568	93846968	1.80853	0.999968
NC_000023.11	154042996	154043396	1.80823	0.999968
NC_000010.11	121754122	121754522	1.80704	0.999968
NC_000001.11	232090439	232090839	1.80626	0.999968
NC_000023.11	9003152	9003552	1.80584	0.999968
NC_000006.12	81950826	81951226	1.80506	0.999968
NC_000002.12	229300752	229301152	1.80417	0.999968
NC_000006.12	152975208	152975608	1.80416	0.999968
NC_000012.12	110555533	110555933	1.80264	0.999968
NC_000005.10	104189879	104190279	1.80254	0.999968
NC_000011.10	59247806	59248206	1.80167	0.999968
NC_000005.10	119459089	119459489	1.80111	0.999968
NC_000008.11	93423765	93424165	1.80081	0.999968
NC_000005.10	131514857	131515257	1.80026	0.999968
NC_000006.12	25138202	25138602	1.79934	0.999968
NC_000002.12	215604630	215605030	1.79848	0.999968
NC_000013.11	44096922	44097322	1.79785	0.999968
NC_000003.12	29360284	29360684	1.79667	0.999968
NC_000004.12	53994376	53994776	1.79622	0.999968
NC_000009.12	110939035	110939435	1.79619	0.999968
NC_000001.11	88801792	88802192	1.79518	0.999968
NC_000023.11	20372539	20372939	1.79517	0.999968
NC_000023.11	27254683	27255083	1.79489	0.999968
NC_000019.10	46955464	46955864	1.79384	0.999968
NC_000003.12	47324206	47324606	1.79361	0.999968
NC_000006.12	139903774	139904174	1.79342	0.999968
NC_000008.11	96673488	96673888	1.79328	0.999968
NC_000008.11	75982139	75982539	1.79162	0.999968
NC_000006.12	127198544	127198944	1.79121	0.999968
NC_000012.12	89135960	89136360	1.79043	0.999968
NC_000005.10	75992742	75993142	1.78912	0.999968
NC_000006.12	81797562	81797962	1.78854	0.999968
NC_000001.11	46466674	46467074	1.7885	0.999968
NC_000017.11	27281931	27282331	1.78806	0.999968
NC_000001.11	165686274	165686674	1.78728	0.999968
NC_000006.12	117237552	117237952	1.78681	0.999968
NC_000008.11	19786005	19786405	1.78659	0.999968
NC_000007.14	134368798	134369198	1.78427	0.999968
NC_000012.12	111111700	111112100	1.78406	0.999968
NC_000018.10	79624944	79625344	1.78169	0.999968
NC_000015.10	41695975	41696375	1.78097	0.999968
NC_000001.11	185534723	185535123	1.78069	0.999968
NC_000015.10	63809598	63809998	1.78017	0.999968
NC_000007.14	106693943	106694343	1.7798	0.999968
NC_000012.12	92769113	92769513	1.77974	0.999968
NC_000023.11	111219533	111219933	1.77962	0.999968
NC_000023.11	45322441	45322841	1.77751	0.999968
NC_000004.12	108010182	108010582	1.77683	0.999968
NC_000007.14	118845752	118846152	1.77671	0.999968
NC_000007.14	28272433	28272833	1.77593	0.999968
NC_000017.11	29874276	29874676	1.77578	0.999968
NC_000005.10	79702592	79702992	1.7743	0.999968
NC_000012.12	61870842	61871242	1.77357	0.999968
NC_000010.11	79969219	79969619	1.77347	0.999968
NC_000006.12	41825162	41825562	1.77319	0.999968
NC_000010.11	21943673	21944073	1.7729	0.999968
NC_000001.11	163056812	163057212	1.77195	0.999968
NC_000004.12	25234742	25235142	1.7719	0.999968
NC_000004.12	100420580	100420980	1.77182	0.999968
NC_000018.10	25341763	25342163	1.77149	0.999968
NC_000003.12	67349567	67349967	1.77142	0.999968
NC_000021.9	36130269	36130669	1.76927	0.999968
NC_000002.12	14524052	14524452	1.76918	0.999968
NC_000007.14	48170511	48170911	1.76907	0.999968
NC_000008.11	116728549	116728949	1.76845	0.999968
NC_000004.12	75494543	75494943	1.76838	0.999968
NC_000005.10	37412977	37413377	1.76838	0.999968
NC_000001.11	192485694	192486094	1.76833	0.999968
NC_000002.12	209472457	209472857	1.7681	0.999968
NC_000014.9	50173860	50174260	1.76794	0.999968
NC_000015.10	90982127	90982527	1.76777	0.999968
NC_000011.10	123103240	123103640	1.76681	0.999968
NC_000002.12	44578486	44578886	1.76675	0.999968
NC_000019.10	53814038	53814438	1.76661	0.999968
NC_000010.11	99963749	99964149	1.76606	0.999968
NC_000015.10	59420135	59420535	1.76573	0.999968
NC_000005.10	112109610	112110010	1.76564	0.999968
NC_000008.11	114855876	114856276	1.76466	0.999968
NC_000001.11	39800431	39800831	1.76389	0.999968
NC_000018.10	25678191	25678591	1.7629	0.999968
NC_000004.12	20641974	20642374	1.76281	0.999968
NC_000003.12	98730328	98730728	1.76258	0.999968
NC_000012.12	109947578	109947978	1.76247	0.999968
NC_000015.10	51144145	51144545	1.76244	0.999968
NC_000003.12	69504217	69504617	1.76201	0.999968
NC_000013.11	30112986	30113386	1.76171	0.999968
NC_000008.11	96874198	96874598	1.76166	0.999968
NC_000007.14	115410880	115411280	1.76157	0.999968
NC_000005.10	67639971	67640371	1.76092	0.999968
NC_000023.11	113472968	113473368	1.76007	0.999968
NC_000003.12	46335029	46335429	1.75999	0.999968
NC_000016.10	60077908	60078308	1.75962	0.999968
NC_000001.11	89022634	89023034	1.7593	0.999968
NC_000005.10	57166261	57166661	1.75892	0.999968
NC_000008.11	24398409	24398809	1.75859	0.999968
NC_000012.12	120892327	120892727	1.75826	0.999968
NC_000008.11	96820759	96821159	1.75805	0.999968
NC_000009.12	99748681	99749081	1.75744	0.999968
NC_000023.11	37813674	37814074	1.75734	0.999968
NC_000017.11	39532587	39532987	1.75698	0.999968
NC_000001.11	89466239	89466639	1.75694	0.999968
NC_000001.11	151099792	151100192	1.75686	0.999968
NC_000001.11	100530833	100531233	1.75666	0.999968
NC_000005.10	93273086	93273486	1.75656	0.999968
NC_000001.11	219067066	219067466	1.75361	0.999968
NC_000004.12	37928877	37929277	1.75334	0.999968
NC_000017.11	31321565	31321965	1.75306	0.999968
NC_000021.9	25197206	25197606	1.75295	0.999968
NC_000005.10	87316534	87316934	1.75289	0.999968
NC_000011.10	110075427	110075827	1.75244	0.999968
NC_000006.12	72798242	72798642	1.75168	0.999968
NC_000010.11	69303847	69304247	1.75152	0.999968
NC_000006.12	137155792	137156192	1.75111	0.999968
NC_000001.11	217043102	217043502	1.75092	0.999968
NC_000010.11	31004807	31005207	1.75043	0.999968
NC_000019.10	47125169	47125569	1.7504	0.999968
NC_000002.12	65606256	65606656	1.74979	0.999968
NC_000001.11	45413190	45413590	1.74957	0.999968
NC_000005.10	107218930	107219330	1.749	0.999968
NC_000016.10	29104772	29105172	1.74879	0.999968
NC_000003.12	27960140	27960540	1.74869	0.999968
NC_000018.10	70151650	70152050	1.74855	0.999968
NC_000012.12	78457956	78458356	1.74817	0.999968
NC_000003.12	179098524	179098924	1.74813	0.999968
NC_000006.12	88449752	88450152	1.74775	0.999968
NC_000008.11	73672960	73673360	1.74754	0.999968
NC_000010.11	32367772	32368172	1.74745	0.999968
NC_000009.12	911026	911426	1.7471	0.999968
NC_000007.14	105021008	105021408	1.74627	0.999968
NC_000006.12	105869908	105870308	1.74591	0.999968
NC_000006.12	75528585	75528985	1.74582	0.999968
NC_000002.12	36168135	36168535	1.74531	0.999968
NC_000006.12	87808268	87808668	1.74501	0.999968
NC_000001.11	110646010	110646410	1.74475	0.999968
NC_000011.10	41300790	41301190	1.74411	0.999968
NC_000014.9	41718766	41719166	1.74401	0.999968
NC_000006.12	134358412	134358812	1.7439	0.999968
NC_000006.12	135280735	135281135	1.74341	0.999968
NC_000001.11	84379229	84379629	1.74301	0.999968
NC_000019.10	51226122	51226522	1.74271	0.999968
NC_000010.11	47485989	47486389	1.74232	0.999968
NC_000010.11	26755578	26755978	1.74229	0.999968
NC_000006.12	118864360	118864760	1.74207	0.999968
NC_000012.12	110313032	110313432	1.74182	0.999968
NC_000018.10	62323955	62324355	1.74136	0.999968
NC_000011.10	25458158	25458558	1.7412	0.999968
NC_000001.11	144055585	144055985	1.74027	0.999968
NC_000013.11	71828110	71828510	1.73965	0.999968
NC_000010.11	121942753	121943153	1.73964	0.999968
NC_000024.10	13423178	13423578	1.73954	0.999968
NC_000011.10	107249105	107249505	1.73905	0.999968
NC_000007.14	39621721	39622121	1.73821	0.999968
NC_000008.11	59920040	59920440	1.73811	0.999968
NC_000012.12	72995601	72996001	1.73799	0.999968
NC_000001.11	66521720	66522120	1.73759	0.999968
NC_000017.11	77098970	77099370	1.73758	0.999968
NC_000006.12	45461980	45462380	1.73663	0.999968
NC_000014.9	21263301	21263701	1.73638	0.999968
NC_000014.9	75123982	75124382	1.7355	0.999968
NC_000006.12	7698010	7698410	1.73507	0.999968
NC_000017.11	77182241	77182641	1.73496	0.999968
NC_000011.10	72969797	72970197	1.73456	0.999968
NC_000001.11	109990015	109990415	1.73419	0.999968
NC_000004.12	61273148	61273548	1.73414	0.999968
NC_000017.11	869535	869935	1.73333	0.999968
NC_000020.11	49700518	49700918	1.73241	0.999968
NC_000007.14	151351938	151352338	1.73206	0.999968
NC_000013.11	109655278	109655678	1.73202	0.999968
NC_000003.12	125334880	125335280	1.73187	0.999968
NC_000005.10	40628431	40628831	1.73163	0.999968
NC_000016.10	107056	107456	1.73156	0.999968
NC_000004.12	107066639	107067039	1.73146	0.999968
NC_000002.12	8389454	8389854	1.73112	0.999968
NC_000011.10	12183076	12183476	1.73001	0.999968
NC_000006.12	108142208	108142608	1.73	0.999968
NC_000012.12	89051099	89051499	1.72998	0.999968
NC_000006.12	84718638	84719038	1.72864	0.999968
NC_000015.10	51884844	51885244	1.72864	0.999968
NC_000008.11	57601688	57602088	1.72847	0.999968
NC_000010.11	110867499	110867899	1.72796	0.999968
NC_000001.11	197842192	197842592	1.72791	0.999968
NC_000004.12	53734857	53735257	1.72766	0.999968
NC_000019.10	51830211	51830611	1.72637	0.999968
NC_000003.12	191139728	191140128	1.72554	0.999968
NC_000023.11	70166856	70167256	1.72543	0.999968
NC_000001.11	89822960	89823360	1.72534	0.999968
NC_000003.12	184590897	184591297	1.72338	0.999968
NC_000017.11	40251591	40251991	1.72304	0.999968
NC_000022.11	40499157	40499557	1.72285	0.999968
NC_000005.10	96336994	96337394	1.72262	0.999968
NC_000010.11	60809183	60809583	1.72168	0.999968
NC_000017.11	49676289	49676689	1.72158	0.999968
NC_000005.10	72523905	72524305	1.72144	0.999968
NC_000012.12	95088426	95088826	1.7213	0.999968
NC_000001.11	145191390	145191790	1.72099	0.999968
NC_000003.12	149442882	149443282	1.72074	0.999968
NC_000012.12	51085722	51086122	1.72071	0.999968
NC_000009.12	130026882	130027282	1.71956	0.999968
NC_000001.11	65940116	65940516	1.71924	0.999968
NC_000023.11	136856576	136856976	1.71888	0.999968
NC_000018.10	22221407	22221807	1.71872	0.999968
NC_000009.12	121107936	121108336	1.71867	0.999968
NC_000001.11	160641451	160641851	1.71841	0.999968
NC_000023.11	38052071	38052471	1.71777	0.999968
NC_000002.12	188675955	188676355	1.71775	0.999968
NC_000011.10	109343200	109343600	1.71693	0.999968
NC_000004.12	80079542	80079942	1.71684	0.999968
NC_000017.11	40130646	40131046	1.71604	0.999968
NC_000009.12	26954124	26954524	1.71562	0.999968
NC_000005.10	147921136	147921536	1.71558	0.999968
NC_000007.14	114242944	114243344	1.71525	0.999968
NC_000012.12	116138442	116138842	1.71443	0.999968
NC_000014.9	44989482	44989882	1.71376	0.999968
NC_000017.11	68213448	68213848	1.71351	0.999968
NC_000011.10	80815835	80816235	1.71325	0.999968
NC_000015.10	67506057	67506457	1.71298	0.999968
NC_000007.14	38312898	38313298	1.71274	0.999968
NC_000016.10	84925129	84925529	1.71257	0.999968
NC_000002.12	55311467	55311867	1.71247	0.999968
NC_000002.12	61158529	61158929	1.71188	0.999968
NC_000023.11	107574328	107574728	1.71187	0.999968
NC_000001.11	170714163	170714563	1.71128	0.999968
NC_000010.11	79889002	79889402	1.71066	0.999968
NC_000015.10	52115775	52116175	1.71003	0.999968
NC_000001.11	161744082	161744482	1.70939	0.999968
NC_000004.12	11471660	11472060	1.70912	0.999968
NC_000018.10	9575490	9575890	1.70909	0.999968
NC_000007.14	4279201	4279601	1.70899	0.999968
NC_000012.12	39095522	39095922	1.70838	0.999968
NC_000002.12	212015603	212016003	1.70831	0.999968
NC_000002.12	230229989	230230389	1.70807	0.999968
NC_000021.9	28142692	28143092	1.70797	0.999968
NC_000017.11	17408550	17408950	1.70784	0.999968
NC_000011.10	47909706	47910106	1.70712	0.999968
NC_000002.12	68438468	68438868	1.70701	0.999968
NC_000001.11	114505285	114505685	1.70642	0.999968
NC_000012.12	40158768	40159168	1.70614	0.999968
NC_000017.11	59914331	59914731	1.70595	0.999968
NC_000006.12	85561758	85562158	1.70564	0.999968
NC_000001.11	9321352	9321752	1.70528	0.999968
NC_000005.10	43601854	43602254	1.70483	0.999968
NC_000006.12	70171174	70171574	1.70464	0.999968
NC_000006.12	74369486	74369886	1.70453	0.999968
NC_000012.12	7503735	7504135	1.70406	0.999968
NC_000007.14	115966008	115966408	1.7038	0.999968
NC_000007.14	116030621	116031021	1.70375	0.999968
NC_000010.11	73804185	73804585	1.70348	0.999968
NC_000006.12	53484585	53484985	1.7033	0.999968
NC_000020.11	9865054	9865454	1.7029	0.999968
NC_000010.11	4130701	4131101	1.70275	0.999968
NC_000007.14	95527434	95527834	1.70271	0.999968
NC_000010.11	102605728	102606128	1.70224	0.999968
NC_000003.12	160210619	160211019	1.7022	0.999968
NC_000007.14	1133122	1133522	1.70214	0.999968
NC_000001.11	92953505	92953905	1.70212	0.999968
NC_000001.11	202501234	202501634	1.70211	0.999968
NC_000006.12	107345424	107345824	1.70162	0.999968
NC_000003.12	158347327	158347727	1.70156	0.999968
NC_000007.14	114063227	114063627	1.70143	0.999968
NC_000018.10	56542473	56542873	1.70143	0.999968
NC_000001.11	172622564	172622964	1.70109	0.999968
NC_000007.14	85261303	85261703	1.70076	0.999968
NC_000004.12	163367551	163367951	1.70043	0.999968
NC_000002.12	147561099	147561499	1.70025	0.999968
NC_000013.11	71764720	71765120	1.70021	0.999968
NC_000005.10	178804075	178804475	1.69981	0.999968
NC_000002.12	172698168	172698568	1.69846	0.999968
NC_000009.12	90332238	90332638	1.69831	0.999968
NC_000001.11	26072916	26073316	1.69801	0.999968
NC_000014.9	58239706	58240106	1.69728	0.999968
NC_000008.11	19904635	19905035	1.6969	0.999968
NC_000006.12	25301270	25301670	1.69676	0.999968
NC_000004.12	15457549	15457949	1.69656	0.999968
NC_000009.12	21023812	21024212	1.69607	0.999968
NC_000002.12	74806976	74807376	1.69604	0.999968
NC_000009.12	99137284	99137684	1.69569	0.999968
NC_000001.11	32236135	32236535	1.69548	0.999968
NC_000002.12	151111604	151112004	1.69542	0.999968
NC_000002.12	157831182	157831582	1.69535	0.999968
NC_000003.12	136786767	136787167	1.6946	0.999968
NC_000003.12	138494364	138494764	1.69458	0.999968
NC_000002.12	173939739	173940139	1.69453	0.999968
NC_000002.12	209985882	209986282	1.69448	0.999968
NC_000004.12	119041946	119042346	1.69378	0.999968
NC_000016.10	68064669	68065069	1.69374	0.999968
NC_000020.11	19947938	19948338	1.69338	0.999968
NC_000007.14	121544807	121545207	1.69333	0.999968
NC_000002.12	202965839	202966239	1.6928	0.999968
NC_000004.12	128357394	128357794	1.69197	0.999968
NC_000005.10	122723524	122723924	1.69191	0.999968
NC_000007.14	18638991	18639391	1.69142	0.999968
NC_000013.11	113916140	113916540	1.69103	0.999968
NC_000003.12	113783428	113783828	1.69099	0.999968
NC_000005.10	142795223	142795623	1.69098	0.999968
NC_000009.12	129584062	129584462	1.68992	0.999968
NC_000010.11	79734168	79734568	1.68984	0.999968
NC_000012.12	81939278	81939678	1.68956	0.999968
NC_000021.9	17437844	17438244	1.68941	0.999968
NC_000009.12	27634948	27635348	1.68936	0.999968
NC_000016.10	3628855	3629255	1.68904	0.999968
NC_000013.11	72384919	72385319	1.68893	0.999968
NC_000002.12	193103054	193103454	1.68878	0.999968
NC_000001.11	239242832	239243232	1.68866	0.999968
NC_000007.14	138186853	138187253	1.68791	0.999968
NC_000004.12	145012824	145013224	1.6876	0.999968
NC_000004.12	113394696	113395096	1.68733	0.999968
NC_000011.10	82825918	82826318	1.68729	0.999968
NC_000014.9	81157393	81157793	1.68721	0.999968
NC_000001.11	193880340	193880740	1.68707	0.999968
NC_000017.11	47225336	47225736	1.68694	0.999968
NC_000002.12	161123196	161123596	1.68544	0.999968
NC_000011.10	95254336	95254736	1.68418	0.999968
NC_000007.14	32662424	32662824	1.68293	0.999968
NC_000001.11	111656289	111656689	1.68247	0.999968
NC_000003.12	123841442	123841842	1.68247	0.999968
NC_000008.11	86305364	86305764	1.68232	0.999968
NC_000002.12	112784314	112784714	1.68221	0.999968
NC_000001.11	77370883	77371283	1.68216	0.999968
NC_000022.11	44154500	44154900	1.68103	0.999968
NC_000009.12	6055110	6055510	1.68095	0.999968
NC_000005.10	160824670	160825070	1.68067	0.999968
NC_000011.10	72972512	72972912	1.68044	0.999968
NC_000020.11	5531724	5532124	1.68011	0.999968
NC_000008.11	32582578	32582978	1.67994	0.999968
NC_000002.12	37600750	37601150	1.67992	0.999968
NC_000005.10	131747272	131747672	1.67972	0.999968
NC_000017.11	77342368	77342768	1.67971	0.999968
NC_000016.10	48330755	48331155	1.67956	0.999968
NC_000002.12	98445578	98445978	1.67861	0.999968
NC_000011.10	73623623	73624023	1.67849	0.999968
NC_000010.11	26378977	26379377	1.67839	0.999968
NC_000011.10	34614622	34615022	1.67833	0.999968
NC_000004.12	23333968	23334368	1.67797	0.999968
NC_000001.11	149752149	149752549	1.6779	0.999968
NC_000002.12	224086517	224086917	1.67731	0.999968
NC_000010.11	17984105	17984505	1.67725	0.999968
NC_000014.9	22798512	22798912	1.67667	0.999968
NC_000011.10	11868092	11868492	1.67662	0.999968
NC_000002.12	69756106	69756506	1.67637	0.999968
NC_000020.11	34891202	34891602	1.67628	0.999968
NC_000007.14	45192507	45192907	1.67609	0.999968
NC_000005.10	60186831	60187231	1.67561	0.999968
NC_000023.11	38848746	38849146	1.67551	0.999968
NC_000002.12	227374153	227374553	1.67515	0.999968
NC_000007.14	129137368	129137768	1.6749	0.999968
NC_000001.11	9659268	9659668	1.67462	0.999968
NC_000006.12	129889659	129890059	1.67443	0.999968
NC_000002.12	69927099	69927499	1.67423	0.999968
NC_000004.12	106746535	106746935	1.67408	0.999968
NC_000012.12	89733587	89733987	1.67381	0.999968
NC_000006.12	101761254	101761654	1.67379	0.999968
NC_000004.12	122744144	122744544	1.67353	0.999968
NC_000019.10	17910781	17911181	1.67262	0.999968
NC_000023.11	46772293	46772693	1.6723	0.999968
NC_000015.10	100834726	100835126	1.67176	0.999968
NC_000001.11	108551419	108551819	1.67139	0.999968
NC_000008.11	66453141	66453541	1.67136	0.999968
NC_000014.9	59275701	59276101	1.67099	0.999968
NC_000015.10	63442084	63442484	1.67079	0.999968
NC_000011.10	34128621	34129021	1.67073	0.999968
NC_000009.12	96339684	96340084	1.67028	0.999968
NC_000008.11	127668355	127668755	1.67016	0.999968
NC_000012.12	120292978	120293378	1.66971	0.999968
NC_000007.14	46763349	46763749	1.66913	0.999968
NC_000001.11	9561441	9561841	1.66893	0.999968
NC_000001.11	202484018	202484418	1.66893	0.999968
NC_000002.12	69271959	69272359	1.6688	0.999968
NC_000008.11	101716904	101717304	1.66858	0.999968
NC_000013.11	79914520	79914920	1.66854	0.999968
NC_000022.11	45219050	45219450	1.66853	0.999968
NC_000009.12	75455562	75455962	1.66816	0.999968
NC_000001.11	58909230	58909630	1.66804	0.999968
NC_000002.12	148221213	148221613	1.66802	0.999968
NC_000001.11	163706923	163707323	1.6676	0.999968
NC_000008.11	57441373	57441773	1.66692	0.999968
NC_000008.11	58649709	58650109	1.66651	0.999968
NC_000002.12	174121190	174121590	1.66623	0.999968
NC_000008.11	66784188	66784588	1.66574	0.999968
NC_000005.10	20678948	20679348	1.66511	0.999968
NC_000009.12	86763838	86764238	1.66507	0.999968
NC_000006.12	37256955	37257355	1.66503	0.999968
NC_000012.12	29223432	29223832	1.66481	0.999968
NC_000005.10	132979533	132979933	1.6645	0.999968
NC_000009.12	112181019	112181419	1.66437	0.999968
NC_000012.12	22687681	22688081	1.6639	0.999968
NC_000012.12	112096195	112096595	1.66384	0.999968
NC_000011.10	68793601	68794001	1.66379	0.999968
NC_000021.9	46474369	46474769	1.66339	0.999968
NC_000017.11	933369	933769	1.66338	0.999968
NC_000012.12	109027764	109028164	1.66333	0.999968
NC_000004.12	38791059	38791459	1.66298	0.999968
NC_000005.10	42985377	42985777	1.66285	0.999968
NC_000001.11	66788535	66788935	1.66251	0.999968
NC_000011.10	102178266	102178666	1.66239	0.999968
NC_000021.9	46617166	46617566	1.66233	0.999968
NC_000001.11	207361858	207362258	1.66209	0.999968
NC_000010.11	76329947	76330347	1.66146	0.999968
NC_000003.12	138669874	138670274	1.66145	0.999968
NC_000016.10	89634674	89635074	1.6612	0.999968
NC_000011.10	94584162	94584562	1.66109	0.999968
NC_000001.11	52424138	52424538	1.66106	0.999968
NC_000002.12	171225237	171225637	1.66103	0.999968
NC_000002.12	238684472	238684872	1.66079	0.999968
NC_000007.14	99082898	99083298	1.65934	0.999968
NC_000003.12	30503591	30503991	1.65898	0.999968
NC_000011.10	85780843	85781243	1.65893	0.999968
NC_000008.11	129237594	129237994	1.65884	0.999968
NC_000002.12	223586274	223586674	1.65876	0.999968
NC_000013.11	75489606	75490006	1.6584	0.999968
NC_000002.12	147867050	147867450	1.65805	0.999968
NC_000007.14	18505779	18506179	1.65793	0.999968
NC_000002.12	201432488	201432888	1.65732	0.999968
NC_000001.11	170872704	170873104	1.65732	0.999968
NC_000013.11	47673086	47673486	1.65718	0.999968
NC_000012.12	75472203	75472603	1.65716	0.999968
NC_000017.11	43832990	43833390	1.65706	0.999968
NC_000002.12	119864333	119864733	1.65692	0.999968
NC_000001.11	167548332	167548732	1.6566	0.999968
NC_000011.10	118730007	118730407	1.65596	0.999968
NC_000006.12	26402293	26402693	1.65589	0.999968
NC_000011.10	27532898	27533298	1.65544	0.999968
NC_000001.11	103146141	103146541	1.65521	0.999968
NC_000009.12	137608228	137608628	1.655	0.999968
NC_000010.11	17562483	17562883	1.65484	0.999968
NC_000003.12	129855855	129856255	1.65439	0.999968
NC_000002.12	68748542	68748942	1.65428	0.999968
NC_000004.12	74223814	74224214	1.65408	0.999968
NC_000001.11	172616598	172616998	1.65373	0.999968
NC_000002.12	43456221	43456621	1.65324	0.999968
NC_000014.9	44120467	44120867	1.65315	0.999968
NC_000005.10	93731126	93731526	1.65308	0.999968
NC_000009.12	125904576	125904976	1.65307	0.999968
NC_000023.11	142998877	142999277	1.65257	0.999968
NC_000009.12	98750474	98750874	1.65232	0.999968
NC_000002.12	193907581	193907981	1.65166	0.999968
NC_000010.11	71513940	71514340	1.65163	0.999968
NC_000008.11	35289818	35290218	1.65161	0.999968
NC_000012.12	47216274	47216674	1.65126	0.999968
NC_000012.12	121239228	121239628	1.65106	0.999968
NC_000005.10	131104443	131104843	1.65055	0.999968
NC_000002.12	63820426	63820826	1.65046	0.999968
NC_000005.10	32390968	32391368	1.65044	0.999968
NC_000015.10	56992733	56993133	1.65002	0.999968
NC_000013.11	46404668	46405068	1.64965	0.999968
NC_000012.12	66145082	66145482	1.64894	0.999968
NC_000001.11	231781896	231782296	1.64845	0.999968
NC_000023.11	53362459	53362859	1.64827	0.999968
NC_000012.12	113261822	113262222	1.64825	0.999968
NC_000003.12	15361481	15361881	1.64801	0.999968
NC_000004.12	142817453	142817853	1.648	0.999968
NC_000001.11	183070777	183071177	1.64791	0.999968
NC_000007.14	102843915	102844315	1.6478	0.999968
NC_000006.12	24117002	24117402	1.64748	0.999968
NC_000007.14	7176408	7176808	1.64718	0.999968
NC_000007.14	132705180	132705580	1.6471	0.999968
NC_000003.12	144021007	144021407	1.64665	0.999968
NC_000005.10	108730620	108731020	1.64653	0.999968
NC_000003.12	136071657	136072057	1.6464	0.999968
NC_000003.12	49449045	49449445	1.64613	0.999968
NC_000018.10	62741315	62741715	1.64594	0.999968
NC_000021.9	35003430	35003830	1.64581	0.999968
NC_000008.11	85986230	85986630	1.64574	0.999968
NC_000018.10	69580105	69580505	1.64571	0.999968
NC_000020.11	38985383	38985783	1.6452	0.999968
NC_000001.11	17023137	17023537	1.64518	0.999968
NC_000006.12	140773271	140773671	1.64513	0.999968
NC_000005.10	96344725	96345125	1.64489	0.999968
NC_000013.11	19713591	19713991	1.64486	0.999968
NC_000001.11	154158345	154158745	1.64485	0.999968
NC_000007.14	114942414	114942814	1.6446	0.999968
NC_000004.12	53656402	53656802	1.64452	0.999968
NC_000002.12	157464195	157464595	1.64444	0.999968
NC_000004.12	165133073	165133473	1.64413	0.999968
NC_000015.10	57166034	57166434	1.64405	0.999968
NC_000013.11	50230365	50230765	1.64301	0.999968
NC_000001.11	180429014	180429414	1.643	0.999968
NC_000011.10	57434607	57435007	1.6428	0.999968
NC_000002.12	101931430	101931830	1.64241	0.999968
NC_000011.10	110077884	110078284	1.64218	0.999968
NC_000002.12	113284956	113285356	1.64204	0.999968
NC_000009.12	97923621	97924021	1.64203	0.999968
NC_000004.12	84691355	84691755	1.64179	0.999968
NC_000020.11	39009424	39009824	1.64152	0.999968
NC_000009.12	88766740	88767140	1.64099	0.999968
NC_000014.9	50677549	50677949	1.64073	0.999968
NC_000022.11	16721968	16722368	1.64023	0.999968
NC_000002.12	57429892	57430292	1.63979	0.999968
NC_000016.10	29612498	29612898	1.63975	0.999968
NC_000016.10	4212955	4213355	1.63954	0.999968
NC_000003.12	122497434	122497834	1.63912	0.999968
NC_000020.11	41623940	41624340	1.63905	0.999968
NC_000017.11	76997983	76998383	1.63883	0.999968
NC_000002.12	224909961	224910361	1.63873	0.999968
NC_000017.11	63275343	63275743	1.63845	0.999968
NC_000005.10	66149973	66150373	1.63829	0.999968
NC_000002.12	126434550	126434950	1.63804	0.999968
NC_000017.11	47269343	47269743	1.63793	0.999968
NC_000012.12	121364620	121365020	1.63788	0.999968
NC_000003.12	172648780	172649180	1.63753	0.999968
NC_000014.9	49977079	49977479	1.63729	0.999968
NC_000011.10	86047220	86047620	1.63723	0.999968
NC_000002.12	131923298	131923698	1.63716	0.999968
NC_000001.11	94335880	94336280	1.63699	0.999968
NC_000012.12	101891488	101891888	1.63673	0.999968
NC_000002.12	239240399	239240799	1.6367	0.999968
NC_000013.11	51133110	51133510	1.63646	0.999968
NC_000006.12	105902735	105903135	1.63643	0.999968
NC_000005.10	36739654	36740054	1.63585	0.999968
NC_000001.11	221815625	221816025	1.63576	0.999968
NC_000003.12	101898769	101899169	1.6355	0.999968
NC_000012.12	7995319	7995719	1.6354	0.999968
NC_000012.12	39972125	39972525	1.63516	0.999968
NC_000013.11	48126920	48127320	1.63509	0.999968
NC_000003.12	16124632	16125032	1.635	0.999968
NC_000006.12	52984267	52984667	1.63487	0.999968
NC_000003.12	197149521	197149921	1.63485	0.999968
NC_000005.10	115831131	115831531	1.63482	0.999968
NC_000011.10	35683994	35684394	1.63482	0.999968
NC_000015.10	39404795	39405195	1.63482	0.999968
NC_000008.11	129394185	129394585	1.63478	0.999968
NC_000006.12	79335214	79335614	1.63462	0.999968
NC_000016.10	4160957	4161357	1.63458	0.999968
NC_000001.11	223831862	223832262	1.63454	0.999968
NC_000002.12	154489205	154489605	1.63416	0.999968
NC_000011.10	14813529	14813929	1.633	0.999968
NC_000016.10	28141875	28142275	1.63265	0.999968
NC_000005.10	34923923	34924323	1.63252	0.999968
NC_000007.14	47819311	47819711	1.63248	0.999968
NC_000011.10	4441628	4442028	1.6324	0.999968
NC_000021.9	24687617	24688017	1.63225	0.999968
NC_000009.12	37198321	37198721	1.63214	0.999968
NC_000018.10	58529778	58530178	1.63211	0.999968
NC_000001.11	52240724	52241124	1.63195	0.999968
NC_000002.12	163169728	163170128	1.63195	0.999968
NC_000023.11	20595865	20596265	1.63181	0.999968
NC_000007.14	53096128	53096528	1.63174	0.999968
NC_000008.11	127215578	127215978	1.6315	0.999968
NC_000018.10	49145967	49146367	1.63148	0.999968
NC_000003.12	28989689	28990089	1.63143	0.999968
NC_000017.11	55086592	55086992	1.63112	0.999968
NC_000003.12	102715011	102715411	1.63101	0.999968
NC_000023.11	45689912	45690312	1.63064	0.999968
NC_000004.12	85928802	85929202	1.63029	0.999968
NC_000011.10	3747744	3748144	1.63001	0.999968
NC_000004.12	184861117	184861517	1.62987	0.999968
NC_000009.12	26158711	26159111	1.62974	0.999968
NC_000008.11	101961945	101962345	1.62961	0.999968
NC_000006.12	145468961	145469361	1.62947	0.999968
NC_000015.10	72412352	72412752	1.6293	0.999968
NC_000023.11	38347126	38347526	1.6293	0.999968
NC_000006.12	35445609	35446009	1.62903	0.999968
NC_000011.10	88398352	88398752	1.62873	0.999968
NC_000005.10	139058117	139058517	1.62872	0.999968
NC_000015.10	85545143	85545543	1.62837	0.999968
NC_000004.12	101288721	101289121	1.62821	0.999968
NC_000008.11	24357327	24357727	1.62811	0.999968
NC_000005.10	122463268	122463668	1.62763	0.999968
NC_000001.11	19436055	19436455	1.6274	0.999968
NC_000002.12	39377591	39377991	1.6273	0.999968
NC_000012.12	114895827	114896227	1.62723	0.999968
NC_000005.10	55410813	55411213	1.62721	0.999968
NC_000009.12	99013542	99013942	1.62683	0.999968
NC_000011.10	128373922	128374322	1.6267	0.999968
NC_000003.12	69735835	69736235	1.62633	0.999968
NC_000005.10	138742502	138742902	1.62592	0.999968
NC_000023.11	71058146	71058546	1.62572	0.999968
NC_000008.11	48341661	48342061	1.62562	0.999968
NC_000016.10	81538034	81538434	1.62547	0.999968
NC_000002.12	217430941	217431341	1.62545	0.999968
NC_000001.11	58738900	58739300	1.62535	0.999968
NC_000005.10	53023943	53024343	1.62518	0.999968
NC_000002.12	215598334	215598734	1.62513	0.999968
NC_000006.12	140538016	140538416	1.62491	0.999968
NC_000023.11	35699668	35700068	1.62455	0.999968
NC_000023.11	114101082	114101482	1.62449	0.999968
NC_000019.10	17247201	17247601	1.62415	0.999968
NC_000008.11	118938798	118939198	1.62381	0.999968
NC_000010.11	104246819	104247219	1.6238	0.999968
NC_000005.10	159616978	159617378	1.62372	0.999968
NC_000002.12	68411500	68411900	1.62355	0.999968
NC_000014.9	64654462	64654862	1.6235	0.999968
NC_000003.12	48614080	48614480	1.62335	0.999968
NC_000010.11	31170578	31170978	1.62328	0.999968
NC_000009.12	73780108	73780508	1.62309	0.999968
NC_000010.11	108358865	108359265	1.62294	0.999968
NC_000002.12	152005515	152005915	1.62244	0.999968
NC_000002.12	145029966	145030366	1.62225	0.999968
NC_000012.12	92462121	92462521	1.62207	0.999968
NC_000010.11	87657444	87657844	1.62205	0.999968
NC_000009.12	131441462	131441862	1.62163	0.999968
NC_000023.11	40996865	40997265	1.62131	0.999968
NC_000006.12	136007321	136007721	1.62115	0.999968
NC_000020.11	33963644	33964044	1.62073	0.999968
NC_000012.12	131627063	131627463	1.6206	0.999968
NC_000021.9	46332620	46333020	1.62055	0.999968
NC_000003.12	39446472	39446872	1.62044	0.999968
NC_000021.9	27891553	27891953	1.62025	0.999968
NC_000020.11	6501106	6501506	1.62015	0.999968
NC_000009.12	3746305	3746705	1.61985	0.999968
NC_000005.10	36963519	36963919	1.61936	0.999968
NC_000020.11	39692047	39692447	1.61932	0.999968
NC_000004.12	113952442	113952842	1.61925	0.999968
NC_000012.12	50597439	50597839	1.61898	0.999968
NC_000009.12	22693084	22693484	1.61877	0.999968
NC_000005.10	140595511	140595911	1.61872	0.999968
NC_000008.11	29659017	29659417	1.61868	0.999968
NC_000003.12	114827474	114827874	1.61867	0.999968
NC_000016.10	67105230	67105630	1.61831	0.999968
NC_000014.9	22432620	22433020	1.61799	0.999968
NC_000003.12	129489250	129489650	1.6176	0.999968
NC_000008.11	99498511	99498911	1.61737	0.999968
NC_000014.9	85619921	85620321	1.61718	0.999968
NC_000004.12	113790490	113790890	1.61688	0.999968
NC_000020.11	21326759	21327159	1.61681	0.999968
NC_000005.10	111954726	111955126	1.61657	0.999968
NC_000002.12	162126089	162126489	1.61609	0.999968
NC_000002.12	27901242	27901642	1.61599	0.999968
NC_000003.12	107068937	107069337	1.61599	0.999968
NC_000007.14	38249977	38250377	1.61593	0.999968
NC_000015.10	93236220	93236620	1.61584	0.999968
NC_000009.12	257972	258372	1.61572	0.999968
NC_000002.12	134245393	134245793	1.61569	0.999968
NC_000005.10	74672939	74673339	1.6156	0.999968
NC_000003.12	48034020	48034420	1.61545	0.999968
NC_000010.11	62433109	62433509	1.61542	0.999968
NC_000007.14	44460248	44460648	1.6154	0.999968
NC_000001.11	157771786	157772186	1.61527	0.999968
NC_000003.12	167876497	167876897	1.61517	0.999968
NC_000008.11	110651551	110651951	1.61491	0.999968
NC_000012.12	88352782	88353182	1.61462	0.999968
NC_000018.10	68436463	68436863	1.61431	0.999968
NC_000002.12	62313827	62314227	1.61425	0.999968
NC_000006.12	64948317	64948717	1.6141	0.999968
NC_000012.12	75494629	75495029	1.61402	0.999968
NC_000003.12	144989780	144990180	1.61393	0.999968
NC_000019.10	11095087	11095487	1.61388	0.999968
NC_000002.12	119630200	119630600	1.61363	0.999968
NC_000003.12	12393905	12394305	1.61361	0.999968
NC_000003.12	172201475	172201875	1.61361	0.999968
NC_000012.12	6323327	6323727	1.61319	0.999968
NC_000009.12	96319170	96319570	1.61305	0.999968
NC_000018.10	34880328	34880728	1.61304	0.999968
NC_000008.11	36517386	36517786	1.61291	0.999968
NC_000010.11	72509977	72510377	1.6129	0.999968
NC_000007.14	73292038	73292438	1.61281	0.999968
NC_000006.12	144162999	144163399	1.61253	0.999968
NC_000018.10	470982	471382	1.61191	0.999968
NC_000006.12	37302290	37302690	1.61123	0.999968
NC_000003.12	177820698	177821098	1.61089	0.999968
NC_000004.12	47923195	47923595	1.61085	0.999968
NC_000017.11	8955603	8956003	1.61084	0.999968
NC_000002.12	32289168	32289568	1.61055	0.999968
NC_000009.12	108049051	108049451	1.61043	0.999968
NC_000020.11	18412508	18412908	1.61041	0.999968
NC_000021.9	36323075	36323475	1.61031	0.999968
NC_000009.12	137121584	137121984	1.60983	0.999968
NC_000002.12	80573983	80574383	1.60979	0.999968
NC_000004.12	71905558	71905958	1.60935	0.999968
NC_000001.11	163570055	163570455	1.60895	0.999968
NC_000017.11	31113412	31113812	1.6085	0.999968
NC_000001.11	222974507	222974907	1.60832	0.999968
NC_000007.14	84412686	84413086	1.6083	0.999968
NC_000003.12	197088391	197088791	1.60802	0.999968
NC_000019.10	50618453	50618853	1.608	0.999968
NC_000001.11	225684726	225685126	1.608	0.999968
NC_000015.10	90780947	90781347	1.60796	0.999968
NC_000006.12	104014460	104014860	1.60778	0.999968
NC_000013.11	48155776	48156176	1.60769	0.999968
NC_000019.10	44623109	44623509	1.60764	0.999968
NC_000015.10	57358627	57359027	1.60762	0.999968
NC_000017.11	2955151	2955551	1.60753	0.999968
NC_000019.10	38392701	38393101	1.60749	0.999968
NC_000020.11	4633717	4634117	1.60735	0.999968
NC_000011.10	16807307	16807707	1.60714	0.999968
NC_000019.10	47195413	47195813	1.60702	0.999968
NC_000004.12	15659819	15660219	1.60701	0.999968
NC_000002.12	42913367	42913767	1.60691	0.999968
NC_000021.9	17402944	17403344	1.60686	0.999968
NC_000002.12	9594714	9595114	1.60633	0.999968
NC_000014.9	59454158	59454558	1.6056	0.999968
NC_000001.11	179017857	179018257	1.60548	0.999968
NC_000007.14	17564805	17565205	1.60483	0.999968
NC_000015.10	52040179	52040579	1.60471	0.999968
NC_000004.12	165361349	165361749	1.60444	0.999968
NC_000002.12	229313603	229314003	1.60436	0.999968
NC_000017.11	70527356	70527756	1.60434	0.999968
NC_000008.11	125232843	125233243	1.60421	0.999968
NC_000014.9	53668850	53669250	1.60416	0.999968
NC_000002.12	69683138	69683538	1.60398	0.999968
NC_000023.11	133373400	133373800	1.60376	0.999968
NC_000008.11	109786792	109787192	1.60353	0.999968
NC_000002.12	37262545	37262945	1.60339	0.999968
NC_000004.12	113591970	113592370	1.60332	0.999968
NC_000017.11	74797181	74797581	1.60313	0.999968
NC_000012.12	9750703	9751103	1.60253	0.999968
NC_000008.11	129204346	129204746	1.60239	0.999968
NC_000008.11	19719570	19719970	1.60218	0.999968
NC_000005.10	159341833	159342233	1.60217	0.999968
NC_000009.12	77945667	77946067	1.60213	0.999968
NC_000003.12	152205327	152205727	1.60191	0.999968
NC_000016.10	51577633	51578033	1.60135	0.999968
NC_000004.12	14767124	14767524	1.60115	0.999968
NC_000006.12	129749751	129750151	1.60098	0.999968
NC_000019.10	48768997	48769397	1.60091	0.999968
NC_000013.11	109999058	109999458	1.60073	0.999968
NC_000001.11	21100568	21100968	1.60068	0.999968
NC_000004.12	97432585	97432985	1.60029	0.999968
NC_000013.11	88938150	88938550	1.59975	0.999968
NC_000004.12	158783794	158784194	1.59963	0.999968
NC_000002.12	207254706	207255106	1.5996	0.999968
NC_000003.12	167691288	167691688	1.5996	0.999968
NC_000002.12	160574514	160574914	1.59948	0.999968
NC_000005.10	102959065	102959465	1.59909	0.999968
NC_000001.11	156796404	156796804	1.59906	0.999968
NC_000017.11	62827589	62827989	1.59852	0.999968
NC_000004.12	14786492	14786892	1.59833	0.999968
NC_000003.12	184864015	184864415	1.5981	0.999968
NC_000004.12	25760601	25761001	1.59786	0.999968
NC_000010.11	14849344	14849744	1.5978	0.999968
NC_000015.10	76006376	76006776	1.59775	0.999968
NC_000010.11	118729648	118730048	1.59722	0.999968
NC_000004.12	104490837	104491237	1.59696	0.999968
NC_000001.11	58670210	58670610	1.59689	0.999968
NC_000003.12	143977987	143978387	1.59688	0.999968
NC_000013.11	85772431	85772831	1.59682	0.999968
NC_000005.10	21808001	21808401	1.59653	0.999968
NC_000001.11	869692	870092	1.59633	0.999968
NC_000009.12	4862959	4863359	1.59633	0.999968
NC_000015.10	50003714	50004114	1.5957	0.999968
NC_000005.10	134302993	134303393	1.59563	0.999968
NC_000008.11	125309637	125310037	1.59559	0.999968
NC_000013.11	33375425	33375825	1.59515	0.999968
NC_000006.12	44446893	44447293	1.59484	0.999968
NC_000017.11	37848938	37849338	1.59468	0.999968
NC_000001.11	149962036	149962436	1.59447	0.999968
NC_000001.11	21022272	21022672	1.59426	0.999968
NC_000007.14	20221109	20221509	1.59401	0.999968
NC_000013.11	91544813	91545213	1.59398	0.999968
NC_000016.10	56423649	56424049	1.59397	0.999968
NC_000007.14	50312556	50312956	1.59387	0.999968
NC_000001.11	202952871	202953271	1.59375	0.999968
NC_000006.12	43608783	43609183	1.59366	0.999968
NC_000010.11	92283489	92283889	1.59352	0.999968
NC_000014.9	104800291	104800691	1.59323	0.999968
NC_000007.14	92757511	92757911	1.59313	0.999968
NC_000010.11	107487281	107487681	1.59304	0.999968
NC_000003.12	33664198	33664598	1.59267	0.999968
NC_000012.12	12016817	12017217	1.59263	0.999968
NC_000020.11	6100243	6100643	1.59229	0.999968
NC_000007.14	106346636	106347036	1.59211	0.999968
NC_000006.12	36032329	36032729	1.5921	0.999968
NC_000011.10	13924650	13925050	1.5921	0.999968
NC_000002.12	197086405	197086805	1.59206	0.999968
NC_000002.12	69082514	69082914	1.59176	0.999968
NC_000013.11	28671394	28671794	1.59154	0.999968
NC_000007.14	50262901	50263301	1.59126	0.999968
NC_000004.12	149650703	149651103	1.59096	0.999968
NC_000012.12	46926539	46926939	1.5909	0.999968
NC_000003.12	63976567	63976967	1.59078	0.999968
NC_000010.11	63430424	63430824	1.59049	0.999968
NC_000005.10	89343638	89344038	1.58973	0.999968
NC_000007.14	72583643	72584043	1.58968	0.999968
NC_000005.10	153896722	153897122	1.58965	0.999968
NC_000019.10	8252946	8253346	1.58962	0.999968
NC_000021.9	28938739	28939139	1.58951	0.999968
NC_000008.11	106514223	106514623	1.58916	0.999968
NC_000002.12	159035588	159035988	1.58908	0.999968
NC_000006.12	44416155	44416555	1.58903	0.999968
NC_000012.12	27319436	27319836	1.58875	0.999968
NC_000002.12	190947861	190948261	1.5886	0.999968
NC_000006.12	129499217	129499617	1.58852	0.999968
NC_000002.12	174593582	174593982	1.58846	0.999968
NC_000005.10	140589161	140589561	1.58845	0.999968
NC_000006.12	5511897	5512297	1.58843	0.999968
NC_000011.10	80898954	80899354	1.58838	0.999968
NC_000006.12	119129776	119130176	1.58838	0.999968
NC_000010.11	90319425	90319825	1.58804	0.999968
NC_000013.11	74715702	74716102	1.58794	0.999968
NC_000001.11	8988027	8988427	1.58772	0.999968
NC_000007.14	11760357	11760757	1.58771	0.999968
NC_000012.12	111870738	111871138	1.58748	0.999968
NC_000015.10	63135820	63136220	1.58698	0.999968
NC_000002.12	36889764	36890164	1.58693	0.999968
NC_000001.11	200359777	200360177	1.58679	0.999968
NC_000006.12	71250304	71250704	1.58678	0.999968
NC_000006.12	7021216	7021616	1.58666	0.999968
NC_000011.10	36333462	36333862	1.58639	0.999968
NC_000003.12	53092945	53093345	1.58627	0.999968
NC_000013.11	110304191	110304591	1.58622	0.999968
NC_000005.10	136011992	136012392	1.58599	0.999968
NC_000001.11	24762293	24762693	1.58595	0.999968
NC_000023.11	109880588	109880988	1.58588	0.999968
NC_000001.11	38847985	38848385	1.58588	0.999968
NC_000011.10	102727912	102728312	1.58562	0.999968
NC_000022.11	31230471	31230871	1.58548	0.999968
NC_000019.10	7751254	7751654	1.5851	0.999968
NC_000001.11	201544373	201544773	1.58498	0.999968
NC_000005.10	143113455	143113855	1.5847	0.999968
NC_000004.12	180159716	180160116	1.58466	0.999968
NC_000006.12	156731413	156731813	1.58419	0.999968
NC_000014.9	71165625	71166025	1.58418	0.999968
NC_000004.12	126850288	126850688	1.58402	0.999968
NC_000013.11	80235082	80235482	1.58388	0.999968
NC_000010.11	101995685	101996085	1.58387	0.999968
NC_000011.10	27153001	27153401	1.58362	0.999968
NC_000007.14	18405699	18406099	1.58312	0.999968
NC_000008.11	56006735	56007135	1.58311	0.999968
NC_000012.12	49776363	49776763	1.5831	0.999968
NC_000014.9	34203108	34203508	1.58289	0.999968
NC_000013.11	91154991	91155391	1.58284	0.999968
NC_000011.10	73528486	73528886	1.58279	0.999968
NC_000001.11	228084380	228084780	1.5827	0.999968
NC_000017.11	66348588	66348988	1.58264	0.999968
NC_000016.10	84994747	84995147	1.58255	0.999968
NC_000001.11	209733710	209734110	1.58252	0.999968
NC_000005.10	34571273	34571673	1.58222	0.999968
NC_000010.11	112203375	112203775	1.5821	0.999968
NC_000006.12	34835120	34835520	1.5821	0.999968
NC_000002.12	207142469	207142869	1.58193	0.999968
NC_000014.9	31336687	31337087	1.58186	0.999968
NC_000005.10	20732215	20732615	1.58174	0.999968
NC_000014.9	87628133	87628533	1.58174	0.999968
NC_000001.11	101002496	101002896	1.58164	0.999968
NC_000002.12	27371238	27371638	1.58125	0.999968
NC_000002.12	168552370	168552770	1.58089	0.999968
NC_000022.11	20904630	20905030	1.58076	0.999968
NC_000019.10	49968328	49968728	1.58068	0.999968
NC_000004.12	102663061	102663461	1.58055	0.999968
NC_000005.10	178216258	178216658	1.58038	0.999968
NC_000008.11	96558903	96559303	1.58022	0.999968
NC_000012.12	38850467	38850867	1.58016	0.999968
NC_000002.12	40370010	40370410	1.58014	0.999968
NC_000020.11	45039502	45039902	1.57984	0.999968
NC_000003.12	44355733	44356133	1.57983	0.999968
NC_000009.12	185448	185848	1.57956	0.999968
NC_000005.10	95048581	95048981	1.57948	0.999968
NC_000020.11	6008212	6008612	1.5794	0.999968
NC_000002.12	26274044	26274444	1.57882	0.999968
NC_000003.12	144593867	144594267	1.57867	0.999968
NC_000001.11	119988657	119989057	1.57864	0.999968
NC_000001.11	77476483	77476883	1.57841	0.999968
NC_000003.12	71504180	71504580	1.5784	0.999968
NC_000018.10	8996829	8997229	1.57837	0.999968
NC_000001.11	157157588	157157988	1.57827	0.999968
NC_000010.11	79628914	79629314	1.57789	0.999968
NC_000004.12	165222606	165223006	1.57787	0.999968
NC_000014.9	53109145	53109545	1.57773	0.999968
NC_000018.10	9952528	9952928	1.57765	0.999968
NC_000006.12	43383030	43383430	1.57595	0.999968
NC_000012.12	453184	453584	1.5756	0.999968
NC_000007.14	17440376	17440776	1.57548	0.999968
NC_000004.12	2591063	2591463	1.57548	0.999968
NC_000013.11	99225105	99225505	1.57546	0.999968
NC_000016.10	19502617	19503017	1.57524	0.999968
NC_000017.11	31095705	31096105	1.57517	0.999968
NC_000001.11	180344108	180344508	1.57489	0.999968
NC_000014.9	73696424	73696824	1.57486	0.999968
NC_000008.11	96793261	96793661	1.57461	0.999968
NC_000018.10	23828470	23828870	1.57451	0.999968
NC_000001.11	116537477	116537877	1.57413	0.999968
NC_000003.12	16658793	16659193	1.57404	0.999968
NC_000017.11	41788446	41788846	1.57402	0.999968
NC_000008.11	4243217	4243617	1.57392	0.999968
NC_000003.12	15812218	15812618	1.5739	0.999968
NC_000020.11	60117092	60117492	1.57361	0.999968
NC_000003.12	186374363	186374763	1.57326	0.999968
NC_000003.12	177446172	177446572	1.57325	0.999968
NC_000003.12	22713929	22714329	1.57292	0.999968
NC_000008.11	98131773	98132173	1.57271	0.999968
NC_000012.12	49272753	49273153	1.57256	0.999968
NC_000015.10	63104601	63105001	1.57238	0.999968
NC_000001.11	83164059	83164459	1.57233	0.999968
NC_000007.14	129438929	129439329	1.57201	0.999968
NC_000009.12	87463986	87464386	1.57179	0.999968
NC_000018.10	59911722	59912122	1.57156	0.999968
NC_000004.12	184417854	184418254	1.57117	0.999968
NC_000016.10	31386234	31386634	1.57098	0.999968
NC_000017.11	39404541	39404941	1.57094	0.999968
NC_000012.12	109888254	109888654	1.57088	0.999968
NC_000002.12	64675893	64676293	1.57086	0.999968
NC_000010.11	37549098	37549498	1.57075	0.999968
NC_000005.10	95773596	95773996	1.5707	0.999968
NC_000009.12	124934297	124934697	1.5707	0.999968
NC_000006.12	56933012	56933412	1.57059	0.999968
NC_000003.12	185685442	185685842	1.57031	0.999968
NC_000003.12	112021929	112022329	1.57013	0.999968
NC_000007.14	92791018	92791418	1.57004	0.999968
NC_000010.11	89793614	89794014	1.56985	0.999968
NC_000017.11	58224356	58224756	1.56984	0.999968
NC_000018.10	25289222	25289622	1.56978	0.999968
NC_000005.10	178496610	178497010	1.56961	0.999968
NC_000015.10	57012565	57012965	1.56955	0.999968
NC_000002.12	217943836	217944236	1.56951	0.999968
NC_000003.12	138774479	138774879	1.5694	0.999968
NC_000003.12	46606935	46607335	1.56939	0.999968
NC_000010.11	96153074	96153474	1.56878	0.999968
NC_000002.12	113190809	113191209	1.56878	0.999968
NC_000009.12	89400389	89400789	1.56876	0.999968
NC_000007.14	139771394	139771794	1.56848	0.999968
NC_000002.12	71727511	71727911	1.56836	0.999968
NC_000004.12	75512652	75513052	1.56822	0.999968
NC_000012.12	807505	807905	1.56765	0.999968
NC_000007.14	125355933	125356333	1.56734	0.999968
NC_000010.11	63217063	63217463	1.56729	0.999968
NC_000017.11	15238089	15238489	1.56726	0.999968
NC_000001.11	50458478	50458878	1.56696	0.999968
NC_000002.12	155690765	155691165	1.56688	0.999968
NC_000009.12	86668494	86668894	1.56688	0.999968
NC_000010.11	6498730	6499130	1.56684	0.999968
NC_000012.12	88644939	88645339	1.56659	0.999968
NC_000012.12	111203485	111203885	1.56646	0.999968
NC_000005.10	30656512	30656912	1.56624	0.999968
NC_000010.11	3034638	3035038	1.56619	0.999968
NC_000024.10	13418860	13419260	1.56595	0.999968
NC_000016.10	70404331	70404731	1.56583	0.999968
NC_000004.12	113809281	113809681	1.56571	0.999968
NC_000011.10	77418394	77418794	1.56557	0.999968
NC_000003.12	122502855	122503255	1.56555	0.999968
NC_000001.11	161738618	161739018	1.5654	0.999968
NC_000003.12	112482727	112483127	1.56499	0.999968
NC_000006.12	125393521	125393921	1.56496	0.999968
NC_000008.11	29539112	29539512	1.56467	0.999968
NC_000020.11	6034419	6034819	1.5646	0.999968
NC_000001.11	199585372	199585772	1.56456	0.999968
NC_000007.14	102991687	102992087	1.56451	0.999968
NC_000011.10	100925921	100926321	1.56439	0.999968
NC_000008.11	26304955	26305355	1.56413	0.999968
NC_000003.12	58383946	58384346	1.56408	0.999968
NC_000004.12	168797133	168797533	1.56389	0.999968
NC_000005.10	150022054	150022454	1.5637	0.999968
NC_000017.11	2382563	2382963	1.56357	0.999968
NC_000005.10	95382831	95383231	1.56349	0.999968
NC_000006.12	56938672	56939072	1.5632	0.999968
NC_000001.11	53860902	53861302	1.56299	0.999968
NC_000002.12	143451637	143452037	1.56294	0.999968
NC_000006.12	149458219	149458619	1.5628	0.999968
NC_000005.10	120769306	120769706	1.56259	0.999968
NC_000004.12	61223350	61223750	1.56219	0.999968
NC_000006.12	142294719	142295119	1.56215	0.999968
NC_000010.11	97505189	97505589	1.56209	0.999968
NC_000002.12	180010628	180011028	1.56187	0.999968
NC_000006.12	56359204	56359604	1.56171	0.999968
NC_000006.12	87747624	87748024	1.56139	0.999968
NC_000001.11	92536988	92537388	1.56127	0.999968
NC_000002.12	74003522	74003922	1.5612	0.999968
NC_000002.12	112700238	112700638	1.56117	0.999968
NC_000002.12	11446667	11447067	1.56104	0.999968
NC_000001.11	198881190	198881590	1.56102	0.999968
NC_000012.12	110417066	110417466	1.56101	0.999968
NC_000017.11	77947226	77947626	1.56079	0.999968
NC_000006.12	106182473	106182873	1.56055	0.999968
NC_000005.10	112004921	112005321	1.56027	0.999968
NC_000004.12	48331773	48332173	1.56004	0.999968
NC_000003.12	10728453	10728853	1.56001	0.999968
NC_000002.12	37797070	37797470	1.55995	0.999968
NC_000001.11	150820905	150821305	1.55984	0.999968
NC_000011.10	93089412	93089812	1.55963	0.999968
NC_000009.12	106883718	106884118	1.55963	0.999968
NC_000005.10	60521950	60522350	1.55911	0.999968
NC_000006.12	11598706	11599106	1.55909	0.999968
NC_000006.12	43870777	43871177	1.55887	0.999968
NC_000012.12	94025764	94026164	1.55875	0.999968
NC_000009.12	98205622	98206022	1.5585	0.999968
NC_000004.12	147755945	147756345	1.55842	0.999968
NC_000001.11	206074876	206075276	1.55838	0.999968
NC_000001.11	65097184	65097584	1.55803	0.999968
NC_000007.14	105330996	105331396	1.55793	0.999968
NC_000003.12	170699722	170700122	1.55777	0.999968
NC_000009.12	137006200	137006600	1.55736	0.999968
NC_000006.12	73733113	73733513	1.55725	0.999968
NC_000009.12	130045681	130046081	1.55703	0.999968
NC_000002.12	190636370	190636770	1.55701	0.999968
NC_000001.11	192600348	192600748	1.55695	0.999968
NC_000003.12	53748776	53749176	1.55643	0.999968
NC_000006.12	44966731	44967131	1.55638	0.999968
NC_000018.10	63301467	63301867	1.55633	0.999968
NC_000005.10	100779900	100780300	1.55621	0.999968
NC_000013.11	45253610	45254010	1.55603	0.999968
NC_000020.11	53934542	53934942	1.55593	0.999968
NC_000014.9	82388366	82388766	1.55582	0.999968
NC_000005.10	141412794	141413194	1.55578	0.999968
NC_000005.10	165119189	165119589	1.55569	0.999968
NC_000012.12	22042911	22043311	1.55518	0.999968
NC_000005.10	148730941	148731341	1.55515	0.999968
NC_000010.11	31427342	31427742	1.55513	0.999968
NC_000003.12	168141629	168142029	1.55475	0.999968
NC_000002.12	217363486	217363886	1.55455	0.999968
NC_000002.12	68709426	68709826	1.55453	0.999968
NC_000001.11	27789555	27789955	1.55442	0.999968
NC_000005.10	149372465	149372865	1.5541	0.999968
NC_000019.10	3094047	3094447	1.55395	0.999968
NC_000012.12	54439473	54439873	1.55391	0.999968
NC_000007.14	75452199	75452599	1.55386	0.999968
NC_000014.9	102688341	102688741	1.55386	0.999968
NC_000001.11	30872083	30872483	1.55359	0.999968
NC_000005.10	132120640	132121040	1.55353	0.999968
NC_000001.11	238606915	238607315	1.55311	0.999968
NC_000005.10	65734982	65735382	1.55299	0.999968
NC_000018.10	70285226	70285626	1.55297	0.999968
NC_000015.10	64105326	64105726	1.55295	0.999968
NC_000017.11	43753507	43753907	1.55287	0.999968
NC_000017.11	78497103	78497503	1.55276	0.999968
NC_000009.12	33397776	33398176	1.55274	0.999968
NC_000008.11	37088562	37088962	1.55248	0.999968
NC_000013.11	67642610	67643010	1.55236	0.999968
NC_000003.12	12170213	12170613	1.5521	0.999968
NC_000001.11	158319614	158320014	1.55209	0.999968
NC_000003.12	143814603	143815003	1.55205	0.999968
NC_000007.14	37045360	37045760	1.55177	0.999968
NC_000002.12	151029561	151029961	1.55158	0.999968
NC_000004.12	156547372	156547772	1.55147	0.999968
NC_000011.10	9739138	9739538	1.55146	0.999968
NC_000008.11	102494481	102494881	1.55141	0.999968
NC_000002.12	54545706	54546106	1.55132	0.999968
NC_000001.11	42214542	42214942	1.55128	0.999968
NC_000001.11	109143066	109143466	1.55127	0.999968
NC_000003.12	168034131	168034531	1.55103	0.999968
NC_000009.12	2229245	2229645	1.55096	0.999968
NC_000019.10	7492155	7492555	1.55082	0.999968
NC_000001.11	173604201	173604601	1.5507	0.999968
NC_000013.11	92224459	92224859	1.55054	0.999968
NC_000007.14	114554757	114555157	1.5505	0.999968
NC_000017.11	68518957	68519357	1.55043	0.999968
NC_000003.12	186540539	186540939	1.55032	0.999968
NC_000005.10	58506040	58506440	1.55026	0.999968
NC_000008.11	19214587	19214987	1.54987	0.999968
NC_000011.10	130300639	130301039	1.54987	0.999968
NC_000003.12	101837211	101837611	1.54976	0.999968
NC_000008.11	120250206	120250606	1.54943	0.999968
NC_000006.12	122268373	122268773	1.54934	0.999968
NC_000012.12	63457857	63458257	1.549	0.999968
NC_000003.12	185677236	185677636	1.54894	0.999968
NC_000002.12	88181628	88182028	1.54889	0.999968
NC_000005.10	141149856	141150256	1.54881	0.999968
NC_000019.10	6126290	6126690	1.54859	0.999968
NC_000016.10	72291451	72291851	1.54845	0.999968
NC_000008.11	66741150	66741550	1.54838	0.999968
NC_000009.12	105026427	105026827	1.5483	0.999968
NC_000002.12	38174588	38174988	1.5483	0.999968
NC_000001.11	168321001	168321401	1.5481	0.999968
NC_000007.14	43199418	43199818	1.5481	0.999968
NC_000015.10	44297094	44297494	1.54805	0.999968
NC_000007.14	112103241	112103641	1.54789	0.999968
NC_000008.11	81060989	81061389	1.54781	0.999968
NC_000010.11	43091908	43092308	1.5477	0.999968
NC_000002.12	212032008	212032408	1.54769	0.999968
NC_000018.10	63303557	63303957	1.54747	0.999968
NC_000015.10	51098179	51098579	1.54734	0.999968
NC_000003.12	153463859	153464259	1.54725	0.999968
NC_000006.12	35034558	35034958	1.54714	0.999968
NC_000005.10	141570646	141571046	1.54698	0.999968
NC_000002.12	8657123	8657523	1.54692	0.999968
NC_000002.12	145095966	145096366	1.54642	0.999968
NC_000008.11	34840550	34840950	1.54635	0.999968
NC_000008.11	81488614	81489014	1.54634	0.999968
NC_000008.11	113891223	113891623	1.54619	0.999968
NC_000016.10	68800232	68800632	1.5461	0.999968
NC_000004.12	151519711	151520111	1.54599	0.999968
NC_000004.12	150366620	150367020	1.54552	0.999968
NC_000006.12	127333659	127334059	1.54552	0.999968
NC_000001.11	33295460	33295860	1.54544	0.999968
NC_000009.12	94257	94657	1.54531	0.999968
NC_000005.10	78760361	78760761	1.54525	0.999968
NC_000006.12	155493596	155493996	1.54509	0.999968
NC_000001.11	248710471	248710871	1.54498	0.999968
NC_000002.12	69917838	69918238	1.54481	0.999968
NC_000006.12	139290778	139291178	1.54463	0.999968
NC_000006.12	34300457	34300857	1.54452	0.999968
NC_000008.11	17561420	17561820	1.54411	0.999968
NC_000009.12	111957992	111958392	1.544	0.999968
NC_000019.10	15235773	15236173	1.54387	0.999968
NC_000009.12	124371186	124371586	1.54375	0.999968
NC_000001.11	143680290	143680690	1.54357	0.999968
NC_000018.10	74898913	74899313	1.54356	0.999968
NC_000001.11	159882506	159882906	1.54352	0.999968
NC_000001.11	186849825	186850225	1.54332	0.999968
NC_000006.12	154247296	154247696	1.543	0.999968
NC_000001.11	27463880	27464280	1.54298	0.999968
NC_000004.12	119336970	119337370	1.54286	0.999968
NC_000012.12	88298660	88299060	1.54257	0.999968
NC_000019.10	49415072	49415472	1.54254	0.999968
NC_000006.12	134882394	134882794	1.54232	0.999968
NC_000009.12	100890349	100890749	1.54221	0.999968
NC_000021.9	35724175	35724575	1.54219	0.999968
NC_000001.11	186187904	186188304	1.54211	0.999968
NC_000009.12	78196263	78196663	1.54199	0.999968
NC_000002.12	136255540	136255940	1.54198	0.999968
NC_000004.12	61877887	61878287	1.54179	0.999968
NC_000011.10	123452707	123453107	1.54152	0.999968
NC_000003.12	4633344	4633744	1.54152	0.999968
NC_000014.9	50813464	50813864	1.54147	0.999968
NC_000008.11	102331118	102331518	1.54144	0.999968
NC_000002.12	152573229	152573629	1.54094	0.999968
NC_000001.11	218478419	218478819	1.54088	0.999968
NC_000015.10	98983291	98983691	1.54059	0.999968
NC_000012.12	110577661	110578061	1.54024	0.999968
NC_000017.11	49764040	49764440	1.54022	0.999968
NC_000013.11	41851359	41851759	1.54007	0.999968
NC_000008.11	124895322	124895722	1.53984	0.999968
NC_000011.10	36420818	36421218	1.53977	0.999968
NC_000009.12	25717156	25717556	1.53931	0.999968
NC_000007.14	47299228	47299628	1.53921	0.999968
NC_000003.12	49313896	49314296	1.53904	0.999968
NC_000005.10	99315238	99315638	1.53881	0.999968
NC_000007.14	77505585	77505985	1.53871	0.999968
NC_000010.11	88553162	88553562	1.5385	0.999968
NC_000006.12	156584092	156584492	1.53849	0.999968
NC_000011.10	35162717	35163117	1.53845	0.999968
NC_000017.11	47863031	47863431	1.53807	0.999968
NC_000009.12	113449388	113449788	1.53806	0.999968
NC_000003.12	187051992	187052392	1.53761	0.999968
NC_000011.10	107916728	107917128	1.5376	0.999968
NC_000006.12	116840092	116840492	1.53732	0.999968
NC_000011.10	27116646	27117046	1.53701	0.999968
NC_000023.11	96722813	96723213	1.53699	0.999968
NC_000012.12	26791206	26791606	1.53697	0.999968
NC_000002.12	43326158	43326558	1.53694	0.999968
NC_000020.11	4130876	4131276	1.53693	0.999968
NC_000010.11	30877069	30877469	1.53688	0.999968
NC_000004.12	86908140	86908540	1.53645	0.999968
NC_000020.11	5535279	5535679	1.53612	0.999968
NC_000004.12	183333966	183334366	1.5361	0.999968
NC_000005.10	131538175	131538575	1.53608	0.999968
NC_000001.11	60130657	60131057	1.53593	0.999968
NC_000015.10	34161574	34161974	1.53592	0.999968
NC_000003.12	104886513	104886913	1.53579	0.999968
NC_000015.10	35746152	35746552	1.53568	0.999968
NC_000014.9	66008628	66009028	1.53567	0.999968
NC_000005.10	163008703	163009103	1.53563	0.999968
NC_000020.11	34618672	34619072	1.5356	0.999968
NC_000005.10	41375264	41375664	1.53557	0.999968
NC_000020.11	5100700	5101100	1.53542	0.999968
NC_000010.11	98101387	98101787	1.53536	0.999968
NC_000019.10	19138272	19138672	1.53531	0.999968
NC_000008.11	127358469	127358869	1.53529	0.999968
NC_000004.12	61638794	61639194	1.53518	0.999968
NC_000001.11	121159928	121160328	1.53501	0.999968
NC_000005.10	21278453	21278853	1.53498	0.999968
NC_000006.12	140082714	140083114	1.53491	0.999968
NC_000011.10	93948165	93948565	1.53485	0.999968
NC_000015.10	42108775	42109175	1.53482	0.999968
NC_000015.10	77895189	77895589	1.53464	0.999968
NC_000001.11	32066460	32066860	1.53462	0.999968
NC_000005.10	88979286	88979686	1.53433	0.999968
NC_000002.12	127411976	127412376	1.53431	0.999968
NC_000012.12	31052690	31053090	1.534	0.999968
NC_000001.11	160625802	160626202	1.53394	0.999968
NC_000020.11	31617579	31617979	1.53371	0.999968
NC_000005.10	131357805	131358205	1.5337	0.999968
NC_000012.12	11595052	11595452	1.53361	0.999968
NC_000006.12	153990039	153990439	1.53353	0.999968
NC_000004.12	83272887	83273287	1.53343	0.999968
NC_000016.10	23881656	23882056	1.5333	0.999968
NC_000001.11	86846214	86846614	1.53329	0.999968
NC_000012.12	49753837	49754237	1.53304	0.999968
NC_000007.14	93117879	93118279	1.53276	0.999968
NC_000009.12	98351	98751	1.53268	0.999968
NC_000020.11	21361366	21361766	1.53253	0.999968
NC_000004.12	155675935	155676335	1.53251	0.999968
NC_000011.10	59823002	59823402	1.53249	0.999968
NC_000010.11	107687675	107688075	1.53246	0.999968
NC_000012.12	61491097	61491497	1.53246	0.999968
NC_000002.12	200689102	200689502	1.53203	0.999968
NC_000006.12	16726145	16726545	1.5319	0.999968
NC_000002.12	11433742	11434142	1.53187	0.999968
NC_000011.10	68827736	68828136	1.5317	0.999968
NC_000009.12	91085474	91085874	1.5316	0.999968
NC_000002.12	57981365	57981765	1.53158	0.999968
NC_000010.11	44632521	44632921	1.53133	0.999968
NC_000001.11	110880976	110881376	1.53122	0.999968
NC_000011.10	12828900	12829300	1.53115	0.999968
NC_000005.10	177190370	177190770	1.53109	0.999968
NC_000020.11	20010857	20011257	1.53093	0.999968
NC_000004.12	102399028	102399428	1.53078	0.999968
NC_000014.9	72752024	72752424	1.53029	0.999968
NC_000016.10	89855862	89856262	1.53024	0.999968
NC_000008.11	143617973	143618373	1.53013	0.999968
NC_000010.11	30532510	30532910	1.53011	0.999968
NC_000010.11	14554486	14554886	1.52981	0.999968
NC_000002.12	47602994	47603394	1.5296	0.999968
NC_000001.11	55444609	55445009	1.52928	0.999968
NC_000001.11	229415667	229416067	1.52926	0.999968
NC_000002.12	162013696	162014096	1.52923	0.999968
NC_000002.12	7627578	7627978	1.5292	0.999968
NC_000005.10	88785296	88785696	1.52913	0.999968
NC_000011.10	72411548	72411948	1.52903	0.999968
NC_000002.12	60303633	60304033	1.529	0.999968
NC_000004.12	155509654	155510054	1.52895	0.999968
NC_000011.10	93066258	93066658	1.52887	0.999968
NC_000011.10	10606567	10606967	1.52879	0.999968
NC_000011.10	10891050	10891450	1.52858	0.999968
NC_000001.11	207363229	207363629	1.52853	0.999968
NC_000018.10	55997120	55997520	1.52852	0.999968
NC_000009.12	131755550	131755950	1.52847	0.999968
NC_000011.10	71977764	71978164	1.52839	0.999968
NC_000004.12	176902951	176903351	1.52815	0.999968
NC_000009.12	19174171	19174571	1.52815	0.999968
NC_000009.12	108151271	108151671	1.52801	0.999968
NC_000002.12	157855643	157856043	1.52756	0.999968
NC_000004.12	22483497	22483897	1.52754	0.999968
NC_000011.10	65341871	65342271	1.52747	0.999968
NC_000001.11	20187768	20188168	1.52745	0.999968
NC_000001.11	158564571	158564971	1.5273	0.999968
NC_000006.12	15423261	15423661	1.52708	0.999968
NC_000001.11	232963378	232963778	1.52665	0.999968
NC_000016.10	2686529	2686929	1.52662	0.999968
NC_000010.11	99932220	99932620	1.52643	0.999968
NC_000006.12	127107863	127108263	1.52636	0.999968
NC_000010.11	5031628	5032028	1.52622	0.999968
NC_000023.11	13376903	13377303	1.52617	0.999968
NC_000010.11	91901739	91902139	1.52592	0.999968
NC_000007.14	27418457	27418857	1.52545	0.999968
NC_000010.11	33612568	33612968	1.52541	0.999968
NC_000007.14	2056310	2056710	1.52534	0.999968
NC_000006.12	140036196	140036596	1.52512	0.999968
NC_000002.12	55841954	55842354	1.52497	0.999968
NC_000001.11	147178926	147179326	1.52476	0.999968
NC_000002.12	183457824	183458224	1.52448	0.999968
NC_000009.12	2270526	2270926	1.52448	0.999968
NC_000015.10	75613595	75613995	1.52441	0.999968
NC_000003.12	125444016	125444416	1.52396	0.999968
NC_000010.11	13757555	13757955	1.52383	0.999968
NC_000020.11	46132688	46133088	1.52381	0.999968
NC_000001.11	211655145	211655545	1.52376	0.999968
NC_000003.12	186953030	186953430	1.52358	0.999968
NC_000012.12	78034034	78034434	1.52337	0.999968
NC_000002.12	199197356	199197756	1.5232	0.999968
NC_000006.12	116386918	116387318	1.52317	0.999968
NC_000016.10	88846087	88846487	1.52317	0.999968
NC_000010.11	88106382	88106782	1.52289	0.999968
NC_000001.11	114353322	114353722	1.52238	0.999968
NC_000001.11	194024616	194025016	1.52237	0.999968
NC_000017.11	82586183	82586583	1.52194	0.999968
NC_000010.11	62653194	62653594	1.52191	0.999968
NC_000009.12	112754666	112755066	1.52189	0.999968
NC_000016.10	53208182	53208582	1.52181	0.999968
NC_000002.12	65006482	65006882	1.52169	0.999968
NC_000003.12	149646167	149646567	1.52166	0.999968
NC_000019.10	10533419	10533819	1.52162	0.999968
NC_000005.10	98459988	98460388	1.52122	0.999968
NC_000011.10	77279065	77279465	1.52115	0.999968
NC_000016.10	57470663	57471063	1.52088	0.999968
NC_000007.14	13911180	13911580	1.52075	0.999968
NC_000002.12	158482532	158482932	1.5207	0.999968
NC_000018.10	12056084	12056484	1.52066	0.999968
NC_000007.14	151503910	151504310	1.52037	0.999968
NC_000007.14	97957798	97958198	1.52034	0.999968
NC_000001.11	216607348	216607748	1.52026	0.999968
NC_000006.12	111238462	111238862	1.52014	0.999968
NC_000001.11	229611413	229611813	1.51981	0.999968
NC_000008.11	85848645	85849045	1.5196	0.999968
NC_000016.10	55539007	55539407	1.51954	0.999968
NC_000010.11	73993128	73993528	1.51927	0.999968
NC_000012.12	123492378	123492778	1.5192	0.999968
NC_000020.11	4060424	4060824	1.519	0.999968
NC_000023.11	109830776	109831176	1.51895	0.999968
NC_000010.11	106935980	106936380	1.51891	0.999968
NC_000007.14	2037896	2038296	1.51877	0.999968
NC_000005.10	76608823	76609223	1.51877	0.999968
NC_000008.11	125352737	125353137	1.5184	0.999968
NC_000012.12	6352187	6352587	1.51829	0.999968
NC_000005.10	81898406	81898806	1.51816	0.999968
NC_000005.10	164394800	164395200	1.51813	0.999968
NC_000015.10	69034307	69034707	1.51806	0.999968
NC_000010.11	69210098	69210498	1.51804	0.999968
NC_000003.12	82130090	82130490	1.51798	0.999968
NC_000005.10	110055172	110055572	1.51794	0.999968
NC_000011.10	119262706	119263106	1.51791	0.999968
NC_000002.12	197159655	197160055	1.5179	0.999968
NC_000009.12	87740256	87740656	1.51786	0.999968
NC_000005.10	89535427	89535827	1.51779	0.999968
NC_000001.11	84390206	84390606	1.51778	0.999968
NC_000009.12	125663138	125663538	1.51773	0.999968
NC_000012.12	116019623	116020023	1.5177	0.999968
NC_000005.10	56168078	56168478	1.51765	0.999968
NC_000005.10	162985108	162985508	1.51745	0.999968
NC_000006.12	75425237	75425637	1.51736	0.999968
NC_000018.10	36912873	36913273	1.51725	0.999968
NC_000009.12	81423888	81424288	1.51717	0.999968
NC_000001.11	94017382	94017782	1.51698	0.999968
NC_000005.10	35127567	35127967	1.51692	0.999968
NC_000005.10	142018065	142018465	1.5169	0.999968
NC_000008.11	73966265	73966665	1.51687	0.999968
NC_000012.12	85626423	85626823	1.51686	0.999968
NC_000003.12	71842286	71842686	1.5165	0.999968
NC_000006.12	144265343	144265743	1.51638	0.999968
NC_000004.12	137705484	137705884	1.51632	0.999968
NC_000005.10	108461641	108462041	1.51629	0.999968
NC_000009.12	86369101	86369501	1.51618	0.999968
NC_000014.9	100031540	100031940	1.51606	0.999968
NC_000007.14	22581056	22581456	1.51604	0.999968
NC_000001.11	65939630	65940030	1.51602	0.999968
NC_000017.11	68909069	68909469	1.516	0.999968
NC_000004.12	152846702	152847102	1.51589	0.999968
NC_000013.11	41075007	41075407	1.51589	0.999968
NC_000023.11	118752397	118752797	1.51588	0.999968
NC_000003.12	14154243	14154643	1.5158	0.999968
NC_000008.11	19452493	19452893	1.51576	0.999968
NC_000005.10	95883965	95884365	1.51571	0.999968
NC_000007.14	116970256	116970656	1.51569	0.999968
NC_000011.10	130634796	130635196	1.5156	0.999968
NC_000012.12	114746580	114746980	1.51555	0.999968
NC_000013.11	49530440	49530840	1.51555	0.999968
NC_000011.10	93000466	93000866	1.51537	0.999968
NC_000001.11	173112048	173112448	1.51536	0.999968
NC_000007.14	77330486	77330886	1.51532	0.999968
NC_000019.10	7734163	7734563	1.51507	0.999968
NC_000004.12	55503257	55503657	1.51504	0.999968
NC_000023.11	123976717	123977117	1.51467	0.999968
NC_000005.10	39274746	39275146	1.51461	0.999968
NC_000001.11	103281416	103281816	1.51418	0.999968
NC_000016.10	69710933	69711333	1.51403	0.999968
NC_000023.11	46241658	46242058	1.514	0.999968
NC_000003.12	196554194	196554594	1.51379	0.999968
NC_000001.11	150575036	150575436	1.51379	0.999968
NC_000012.12	110590838	110591238	1.51376	0.999968
NC_000012.12	70353973	70354373	1.51372	0.999968
NC_000006.12	163605388	163605788	1.51351	0.999968
NC_000011.10	34585769	34586169	1.51347	0.999968
NC_000003.12	69970784	69971184	1.51336	0.999968
NC_000008.11	6515716	6516116	1.51319	0.999968
NC_000007.14	48691746	48692146	1.51311	0.999968
NC_000010.11	70578385	70578785	1.51309	0.999968
NC_000017.11	74995994	74996394	1.51304	0.999968
NC_000008.11	40546054	40546454	1.51298	0.999968
NC_000012.12	53543460	53543860	1.51292	0.999968
NC_000001.11	184163647	184164047	1.51289	0.999968
NC_000017.11	28926038	28926438	1.5127	0.999968
NC_000008.11	106082428	106082828	1.5126	0.999968
NC_000009.12	70217367	70217767	1.51209	0.999968
NC_000007.14	20389209	20389609	1.51206	0.999968
NC_000003.12	143571523	143571923	1.51199	0.999968
NC_000015.10	50134601	50135001	1.51196	0.999968
NC_000004.12	107838240	107838640	1.51193	0.999968
NC_000011.10	27052653	27053053	1.51189	0.999968
NC_000002.12	94649801	94650201	1.51189	0.999968
NC_000004.12	124060635	124061035	1.51183	0.999968
NC_000008.11	30076124	30076524	1.51158	0.999968
NC_000014.9	73662434	73662834	1.51154	0.999968
NC_000003.12	49462281	49462681	1.51149	0.999968
NC_000014.9	90647460	90647860	1.51128	0.999968
NC_000001.11	84156301	84156701	1.51117	0.999968
NC_000021.9	34852449	34852849	1.51105	0.999968
NC_000006.12	37161134	37161534	1.51096	0.999968
NC_000014.9	99954906	99955306	1.5109	0.999968
NC_000001.11	176541640	176542040	1.51085	0.999968
NC_000017.11	35390632	35391032	1.51049	0.999968
NC_000018.10	49095357	49095757	1.51031	0.999968
NC_000015.10	72398047	72398447	1.50987	0.999968
NC_000001.11	224430478	224430878	1.50987	0.999968
NC_000002.12	203787995	203788395	1.50986	0.999968
NC_000002.12	183063092	183063492	1.50979	0.999968
NC_000022.11	46816517	46816917	1.50965	0.999968
NC_000001.11	235624731	235625131	1.50964	0.999968
NC_000010.11	23412228	23412628	1.50961	0.999968
NC_000005.10	58235291	58235691	1.50957	0.999968
NC_000009.12	103530911	103531311	1.50891	0.999968
NC_000012.12	49982637	49983037	1.50889	0.999968
NC_000004.12	62644377	62644777	1.50885	0.999968
NC_000020.11	40513250	40513650	1.5088	0.999968
NC_000012.12	69026370	69026770	1.50856	0.999968
NC_000001.11	82492072	82492472	1.50851	0.999968
NC_000010.11	26781316	26781716	1.50851	0.999968
NC_000001.11	31036613	31037013	1.50848	0.999968
NC_000012.12	86507538	86507938	1.50843	0.999968
NC_000015.10	101018106	101018506	1.50838	0.999968
NC_000022.11	50578486	50578886	1.50836	0.999968
NC_000005.10	126124661	126125061	1.5083	0.999968
NC_000020.11	2684819	2685219	1.50827	0.999968
NC_000017.11	38926662	38927062	1.50793	0.999968
NC_000015.10	57221429	57221829	1.5079	0.999968
NC_000018.10	3704543	3704943	1.5079	0.999968
NC_000005.10	142726247	142726647	1.50777	0.999968
NC_000014.9	88075579	88075979	1.50759	0.999968
NC_000002.12	151918358	151918758	1.50753	0.999968
NC_000008.11	126622778	126623178	1.50749	0.999968
NC_000006.12	119137531	119137931	1.50712	0.999968
NC_000008.11	57802264	57802664	1.50704	0.999968
NC_000019.10	45283617	45284017	1.50694	0.999968
NC_000005.10	160098121	160098521	1.50674	0.999968
NC_000003.12	172294240	172294640	1.50653	0.999968
NC_000006.12	78909368	78909768	1.50637	0.999968
NC_000012.12	56931374	56931774	1.50629	0.999968
NC_000015.10	91264625	91265025	1.50625	0.999968
NC_000016.10	50195308	50195708	1.50624	0.999968
NC_000006.12	131982640	131983040	1.50622	0.999968
NC_000006.12	105819681	105820081	1.50621	0.999968
NC_000002.12	40029120	40029520	1.50614	0.999968
NC_000019.10	41784684	41785084	1.50609	0.999968
NC_000009.12	5518878	5519278	1.50609	0.999968
NC_000001.11	159436407	159436807	1.506	0.999968
NC_000004.12	77661476	77661876	1.506	0.999968
NC_000011.10	34037091	34037491	1.50591	0.999968
NC_000001.11	179549422	179549822	1.5059	0.999968
NC_000007.14	80680529	80680929	1.50562	0.999968
NC_000002.12	209526555	209526955	1.50562	0.999968
NC_000015.10	49320370	49320770	1.50551	0.999968
NC_000005.10	131536400	131536800	1.50542	0.999968
NC_000002.12	203498117	203498517	1.50538	0.999968
NC_000002.12	43368515	43368915	1.50525	0.999968
NC_000005.10	72937696	72938096	1.5052	0.999968
NC_000001.11	16931528	16931928	1.50519	0.999968
NC_000003.12	30227921	30228321	1.50516	0.999968
NC_000002.12	53445328	53445728	1.50515	0.999968
NC_000002.12	47786016	47786416	1.50507	0.999968
NC_000017.11	3170786	3171186	1.50503	0.999968
NC_000020.11	52307239	52307639	1.505	0.999968
NC_000013.11	45334620	45335020	1.50474	0.999968
NC_000006.12	129455000	129455400	1.50469	0.999968
NC_000015.10	50071849	50072249	1.50464	0.999968
NC_000005.10	37576659	37577059	1.50462	0.999968
NC_000010.11	98259839	98260239	1.50454	0.999968
NC_000014.9	41973197	41973597	1.50446	0.999968
NC_000002.12	148596006	148596406	1.5044	0.999968
NC_000012.12	29691461	29691861	1.50431	0.999968
NC_000024.10	7724200	7724600	1.50427	0.999968
NC_000018.10	49249564	49249964	1.50392	0.999968
NC_000007.14	20114444	20114844	1.5039	0.999968
NC_000001.11	89670134	89670534	1.50387	0.999968
NC_000004.12	104507123	104507523	1.50384	0.999968
NC_000022.11	40492306	40492706	1.50383	0.999968
NC_000012.12	1583417	1583817	1.50383	0.999968
NC_000002.12	62186471	62186871	1.50374	0.999968
NC_000011.10	72962062	72962462	1.50373	0.999968
NC_000012.12	63955791	63956191	1.50372	0.999968
NC_000011.10	14673893	14674293	1.50347	0.999968
NC_000003.12	46213177	46213577	1.50338	0.999968
NC_000007.14	84372313	84372713	1.50333	0.999968
NC_000011.10	67120832	67121232	1.50312	0.999968
NC_000009.12	38178235	38178635	1.50311	0.999968
NC_000001.11	154955750	154956150	1.5028	0.999968
NC_000001.11	202576823	202577223	1.50278	0.999968
NC_000012.12	67358756	67359156	1.50269	0.999968
NC_000012.12	57340091	57340491	1.50233	0.999968
NC_000023.11	41491652	41492052	1.50216	0.999968
NC_000012.12	118357495	118357895	1.50211	0.999968
NC_000006.12	26365178	26365578	1.50208	0.999968
NC_000011.10	46537752	46538152	1.50208	0.999968
NC_000014.9	89014447	89014847	1.50206	0.999968
NC_000006.12	130602238	130602638	1.502	0.999968
NC_000002.12	94641354	94641754	1.50196	0.999968
NC_000001.11	173430684	173431084	1.50194	0.999968
NC_000003.12	21508247	21508647	1.50193	0.999968
NC_000009.12	75499778	75500178	1.50189	0.999968
NC_000016.10	84692365	84692765	1.50188	0.999968
NC_000010.11	62647400	62647800	1.50184	0.999968
NC_000007.14	81299265	81299665	1.50181	0.999968
NC_000003.12	46312952	46313352	1.50172	0.999968
NC_000008.11	56202236	56202636	1.50156	0.999968
NC_000023.11	123357975	123358375	1.5015	0.999968
NC_000002.12	38543006	38543406	1.50135	0.999968
NC_000001.11	93021538	93021938	1.5013	0.999968
NC_000013.11	50574757	50575157	1.50114	0.999968
NC_000001.11	30919032	30919432	1.50113	0.999968
NC_000001.11	116003825	116004225	1.50098	0.999968
NC_000009.12	127163420	127163820	1.50092	0.999968
NC_000003.12	158791280	158791680	1.5009	0.999968
NC_000013.11	94419554	94419954	1.50075	0.999968
NC_000002.12	26355548	26355948	1.50071	0.999968
NC_000022.11	32039537	32039937	1.5007	0.999968
NC_000023.11	45394374	45394774	1.50056	0.999968
NC_000004.12	105059362	105059762	1.50046	0.999968
NC_000010.11	30098670	30099070	1.50044	0.999968
NC_000021.9	35525377	35525777	1.50037	0.999968
NC_000010.11	101135892	101136292	1.50036	0.999968
NC_000001.11	230415630	230416030	1.50036	0.999968
NC_000010.11	33093432	33093832	1.50032	0.999968
NC_000002.12	11403760	11404160	1.50022	0.999968
NC_000006.12	93689363	93689763	1.5002	0.999968
NC_000002.12	144493007	144493407	1.5002	0.999968
NC_000005.10	149583936	149584336	1.50013	0.999968
NC_000001.11	8918059	8918459	1.50012	0.999968
NC_000005.10	175796863	175797263	0.666607	0.999968
NC_000002.12	219552480	219552880	0.666576	0.999968
NC_000008.11	53693071	53693471	0.666568	0.999968
NC_000001.11	93447888	93448288	0.666489	0.999968
NC_000001.11	54312825	54313225	0.666482	0.999968
NC_000001.11	117147019	117147419	0.66645	0.999968
NC_000017.11	63425397	63425797	0.666445	0.999968
NC_000001.11	221392585	221392985	0.666398	0.999968
NC_000010.11	8053296	8053696	0.666356	0.999968
NC_000003.12	111524733	111525133	0.666349	0.999968
NC_000007.14	105324612	105325012	0.666307	0.999968
NC_000012.12	81758482	81758882	0.666281	0.999968
NC_000004.12	7639023	7639423	0.666259	0.999968
NC_000016.10	60403013	60403413	0.666118	0.999968
NC_000001.11	15152355	15152755	0.666088	0.999968
NC_000010.11	3222020	3222420	0.666043	0.999968
NC_000010.11	44261686	44262086	0.665971	0.999968
NC_000009.12	122354772	122355172	0.665914	0.999968
NC_000015.10	50182173	50182573	0.665844	0.999968
NC_000002.12	9154787	9155187	0.665808	0.999968
NC_000003.12	43105911	43106311	0.665793	0.999968
NC_000010.11	93363861	93364261	0.665751	0.999968
NC_000010.11	122328661	122329061	0.66567	0.999968
NC_000018.10	13470589	13470989	0.665615	0.999968
NC_000005.10	142058964	142059364	0.665587	0.999968
NC_000023.11	150155571	150155971	0.665528	0.999968
NC_000016.10	47029986	47030386	0.665472	0.999968
NC_000001.11	115147817	115148217	0.665428	0.999968
NC_000005.10	72611130	72611530	0.665367	0.999968
NC_000010.11	50448287	50448687	0.665365	0.999968
NC_000006.12	135555552	135555952	0.66536	0.999968
NC_000019.10	1371891	1372291	0.665331	0.999968
NC_000021.9	39445709	39446109	0.665234	0.999968
NC_000021.9	34347953	34348353	0.665229	0.999968
NC_000004.12	87406503	87406903	0.665144	0.999968
NC_000007.14	28180433	28180833	0.665101	0.999968
NC_000001.11	35061863	35062263	0.665093	0.999968
NC_000022.11	43388299	43388699	0.664974	0.999968
NC_000010.11	107997832	107998232	0.664964	0.999968
NC_000002.12	15561130	15561530	0.664962	0.999968
NC_000003.12	126935955	126936355	0.664847	0.999968
NC_000005.10	67268526	67268926	0.664802	0.999968
NC_000001.11	20279477	20279877	0.664737	0.999968
NC_000023.11	101348671	101349071	0.664729	0.999968
NC_000019.10	48020670	48021070	0.664677	0.999968
NC_000009.12	134502807	134503207	0.664674	0.999968
NC_000003.12	13801815	13802215	0.66466	0.999968
NC_000002.12	8176348	8176748	0.664624	0.999968
NC_000005.10	95620399	95620799	0.66455	0.999968
NC_000010.11	132396434	132396834	0.66453	0.999968
NC_000005.10	130488228	130488628	0.664521	0.999968
NC_000012.12	97076905	97077305	0.664484	0.999968
NC_000016.10	23678546	23678946	0.664464	0.999968
NC_000019.10	35845403	35845803	0.66437	0.999968
NC_000001.11	114828986	114829386	0.664328	0.999968
NC_000011.10	72440328	72440728	0.66432	0.999968
NC_000002.12	67974875	67975275	0.664293	0.999968
NC_000002.12	126971905	126972305	0.664259	0.999968
NC_000002.12	10097365	10097765	0.664222	0.999968
NC_000009.12	78439428	78439828	0.664196	0.999968
NC_000009.12	34546806	34547206	0.664033	0.999968
NC_000012.12	13044123	13044523	0.664027	0.999968
NC_000015.10	100350038	100350438	0.664	0.999968
NC_000006.12	117265363	117265763	0.663955	0.999968
NC_000016.10	77236057	77236457	0.663816	0.999968
NC_000002.12	240646378	240646778	0.663742	0.999968
NC_000008.11	141329419	141329819	0.663737	0.999968
NC_000007.14	149243944	149244344	0.66371	0.999968
NC_000010.11	930624	931024	0.663706	0.999968
NC_000014.9	23187031	23187431	0.663665	0.999968
NC_000005.10	59188456	59188856	0.663651	0.999968
NC_000011.10	125968160	125968560	0.663619	0.999968
NC_000002.12	20446821	20447221	0.663592	0.999968
NC_000013.11	30845667	30846067	0.663526	0.999968
NC_000015.10	52790201	52790601	0.663448	0.999968
NC_000015.10	94576955	94577355	0.663382	0.999968
NC_000011.10	73964364	73964764	0.663257	0.999968
NC_000004.12	89438114	89438514	0.663214	0.999968
NC_000001.11	25989858	25990258	0.663184	0.999968
NC_000011.10	77203376	77203776	0.663146	0.999968
NC_000007.14	4343236	4343636	0.66312	0.999968
NC_000002.12	110212386	110212786	0.663085	0.999968
NC_000012.12	113185054	113185454	0.663062	0.999968
NC_000005.10	135116579	135116979	0.663052	0.999968
NC_000007.14	55964713	55965113	0.662981	0.999968
NC_000005.10	72152500	72152900	0.662964	0.999968
NC_000012.12	128789254	128789654	0.662943	0.999968
NC_000008.11	28423221	28423621	0.662931	0.999968
NC_000013.11	28796516	28796916	0.662919	0.999968
NC_000003.12	14947394	14947794	0.662794	0.999968
NC_000003.12	125972380	125972780	0.662791	0.999968
NC_000006.12	157710535	157710935	0.662746	0.999968
NC_000016.10	5092250	5092650	0.662694	0.999968
NC_000013.11	102775029	102775429	0.662631	0.999968
NC_000007.14	139937690	139938090	0.662588	0.999968
NC_000014.9	20623010	20623410	0.662538	0.999968
NC_000005.10	151782847	151783247	0.662518	0.999968
NC_000015.10	25886757	25887157	0.662516	0.999968
NC_000022.11	36649115	36649515	0.662491	0.999968
NC_000007.14	50953834	50954234	0.662409	0.999968
NC_000005.10	122892813	122893213	0.662323	0.999968
NC_000002.12	238523335	238523735	0.66209	0.999968
NC_000010.11	128035498	128035898	0.662069	0.999968
NC_000004.12	83905974	83906374	0.662047	0.999968
NC_000009.12	107637864	107638264	0.662023	0.999968
NC_000020.11	21166760	21167160	0.66202	0.999968
NC_000001.11	50681101	50681501	0.66201	0.999968
NC_000003.12	9041709	9042109	0.662008	0.999968
NC_000019.10	56595032	56595432	0.662001	0.999968
NC_000014.9	87386321	87386721	0.661974	0.999968
NC_000009.12	69672845	69673245	0.661966	0.999968
NC_000004.12	13547520	13547920	0.661875	0.999968
NC_000008.11	123823372	123823772	0.661858	0.999968
NC_000009.12	105901451	105901851	0.661843	0.999968
NC_000001.11	181189865	181190265	0.661808	0.999968
NC_000014.9	97021021	97021421	0.661781	0.999968
NC_000019.10	13621474	13621874	0.661708	0.999968
NC_000018.10	59402476	59402876	0.661649	0.999968
NC_000003.12	62188791	62189191	0.661577	0.999968
NC_000023.11	92113384	92113784	0.661539	0.999968
NC_000007.14	156000588	156000988	0.661463	0.999968
NC_000009.12	42219853	42220253	0.661448	0.999968
NC_000020.11	856359	856759	0.661446	0.999968
NC_000001.11	16420662	16421062	0.661431	0.999968
NC_000021.9	41752088	41752488	0.661296	0.999968
NC_000006.12	138382014	138382414	0.661272	0.999968
NC_000003.12	185660367	185660767	0.661241	0.999968
NC_000023.11	79456643	79457043	0.661224	0.999968
NC_000014.9	104865584	104865984	0.661173	0.999968
NC_000007.14	1875325	1875725	0.661157	0.999968
NC_000009.12	23821491	23821891	0.661147	0.999968
NC_000005.10	98700686	98701086	0.661076	0.999968
NC_000001.11	183318428	183318828	0.661056	0.999968
NC_000010.11	21022885	21023285	0.661039	0.999968
NC_000006.12	76465423	76465823	0.661015	0.999968
NC_000016.10	73010187	73010587	0.661006	0.999968
NC_000011.10	119134447	119134847	0.660833	0.999968
NC_000011.10	33722543	33722943	0.660819	0.999968
NC_000002.12	186027932	186028332	0.660814	0.999968
NC_000008.11	74604643	74605043	0.660733	0.999968
NC_000018.10	6462092	6462492	0.660396	0.999968
NC_000005.10	165217924	165218324	0.66035	0.999968
NC_000001.11	218843620	218844020	0.66028	0.999968
NC_000002.12	20186438	20186838	0.660207	0.999968
NC_000017.11	39659374	39659774	0.660098	0.999968
NC_000004.12	26792711	26793111	0.660058	0.999968
NC_000001.11	75641392	75641792	0.660044	0.999968
NC_000006.12	147930028	147930428	0.659933	0.999968
NC_000002.12	234983830	234984230	0.65984	0.999968
NC_000002.12	71671598	71671998	0.659837	0.999968
NC_000011.10	67958752	67959152	0.659805	0.999968
NC_000001.11	41521356	41521756	0.659731	0.999968
NC_000010.11	128011338	128011738	0.659713	0.999968
NC_000005.10	38871980	38872380	0.65957	0.999968
NC_000015.10	50257873	50258273	0.65957	0.999968
NC_000006.12	154606450	154606850	0.659523	0.999968
NC_000003.12	194711850	194712250	0.65948	0.999968
NC_000011.10	109514332	109514732	0.659292	0.999968
NC_000005.10	79025047	79025447	0.659253	0.999968
NC_000005.10	150258137	150258537	0.659247	0.999968
NC_000021.9	45292384	45292784	0.659217	0.999968
NC_000007.14	139842285	139842685	0.659191	0.999968
NC_000002.12	85471021	85471421	0.659132	0.999968
NC_000002.12	135687891	135688291	0.659106	0.999968
NC_000009.12	91681596	91681996	0.659088	0.999968
NC_000004.12	109729929	109730329	0.659082	0.999968
NC_000011.10	79446988	79447388	0.659022	0.999968
NC_000006.12	37745629	37746029	0.658977	0.999968
NC_000005.10	14957454	14957854	0.658899	0.999968
NC_000002.12	200471254	200471654	0.658768	0.999968
NC_000022.11	48450402	48450802	0.658758	0.999968
NC_000020.11	22729179	22729579	0.658611	0.999968
NC_000001.11	208207367	208207767	0.658504	0.999968
NC_000023.11	24788550	24788950	0.658373	0.999968
NC_000003.12	154977023	154977423	0.658325	0.999968
NC_000009.12	130043040	130043440	0.658248	0.999968
NC_000002.12	20357628	20358028	0.658149	0.999968
NC_000003.12	135439221	135439621	0.658149	0.999968
NC_000002.12	29480473	29480873	0.65797	0.999968
NC_000015.10	97875470	97875870	0.657946	0.999968
NC_000008.11	78535336	78535736	0.657898	0.999968
NC_000009.12	4738244	4738644	0.657847	0.999968
NC_000015.10	82647511	82647911	0.657784	0.999968
NC_000018.10	5628428	5628828	0.657637	0.999968
NC_000022.11	45645624	45646024	0.657489	0.999968
NC_000006.12	3990823	3991223	0.657428	0.999968
NC_000020.11	45470369	45470769	0.657328	0.999968
NC_000011.10	129695789	129696189	0.657264	0.999968
NC_000007.14	55055490	55055890	0.657242	0.999968
NC_000016.10	71564763	71565163	0.657083	0.999968
NC_000011.10	124644290	124644690	0.657075	0.999968
NC_000017.11	15364552	15364952	0.657049	0.999968
NC_000001.11	8848900	8849300	0.656993	0.999968
NC_000020.11	45138775	45139175	0.656989	0.999968
NC_000005.10	34695873	34696273	0.656915	0.999968
NC_000017.11	76476235	76476635	0.656793	0.999968
NC_000007.14	129169179	129169579	0.656711	0.999968
NC_000010.11	69847872	69848272	0.656621	0.999968
NC_000014.9	92456631	92457031	0.656619	0.999968
NC_000022.11	19297005	19297405	0.656581	0.999968
NC_000007.14	101503731	101504131	0.656558	0.999968
NC_000012.12	92729787	92730187	0.656558	0.999968
NC_000001.11	9867460	9867860	0.656551	0.999968
NC_000006.12	96777140	96777540	0.656494	0.999968
NC_000002.12	42494170	42494570	0.656473	0.999968
NC_000009.12	18632971	18633371	0.656325	0.999968
NC_000024.10	6790393	6790793	0.65626	0.999968
NC_000001.11	209692876	209693276	0.656121	0.999968
NC_000007.14	28239865	28240265	0.656114	0.999968
NC_000004.12	38786019	38786419	0.656084	0.999968
NC_000017.11	19370576	19370976	0.655963	0.999968
NC_000016.10	14399433	14399833	0.655863	0.999968
NC_000011.10	95705527	95705927	0.655745	0.999968
NC_000011.10	85281587	85281987	0.655738	0.999968
NC_000016.10	84062740	84063140	0.655639	0.999968
NC_000001.11	223036121	223036521	0.655583	0.999968
NC_000011.10	130861911	130862311	0.655576	0.999968
NC_000011.10	12029979	12030379	0.655492	0.999968
NC_000005.10	55593677	55594077	0.655392	0.999968
NC_000019.10	16041499	16041899	0.655312	0.999968
NC_000015.10	75083537	75083937	0.655101	0.999968
NC_000023.11	154136641	154137041	0.65509	0.999968
NC_000001.11	190846993	190847393	0.655067	0.999968
NC_000023.11	57915633	57916033	0.65495	0.999968
NC_000006.12	170011231	170011631	0.654944	0.999968
NC_000009.12	22790334	22790734	0.654909	0.999968
NC_000016.10	58487679	58488079	0.654864	0.999968
NC_000005.10	157948739	157949139	0.654855	0.999968
NC_000007.14	155653688	155654088	0.654839	0.999968
NC_000002.12	73225665	73226065	0.654809	0.999968
NC_000017.11	2231681	2232081	0.65479	0.999968
NC_000014.9	99733834	99734234	0.654779	0.999968
NC_000003.12	174440728	174441128	0.654756	0.999968
NC_000013.11	23558853	23559253	0.654734	0.999968
NC_000004.12	7781469	7781869	0.654691	0.999968
NC_000011.10	114159941	114160341	0.654467	0.999968
NC_000003.12	53113894	53114294	0.654433	0.999968
NC_000020.11	2252694	2253094	0.654364	0.999968
NC_000020.11	23397946	23398346	0.654301	0.999968
NC_000010.11	130136269	130136669	0.654292	0.999968
NC_000005.10	77077236	77077636	0.654279	0.999968
NC_000012.12	122559735	122560135	0.654075	0.999968
NC_000006.12	14958217	14958617	0.654075	0.999968
NC_000020.11	23245634	23246034	0.654074	0.999968
NC_000003.12	128075580	128075980	0.654061	0.999968
NC_000017.11	2939650	2940050	0.654031	0.999968
NC_000020.11	23247264	23247664	0.653992	0.999968
NC_000017.11	69375236	69375636	0.65398	0.999968
NC_000006.12	34543415	34543815	0.653907	0.999968
NC_000021.9	14027117	14027517	0.653871	0.999968
NC_000002.12	169768646	169769046	0.653829	0.999968
NC_000005.10	157925337	157925737	0.653755	0.999968
NC_000019.10	32705037	32705437	0.653572	0.999968
NC_000012.12	123070639	123071039	0.653509	0.999968
NC_000002.12	47016533	47016933	0.653486	0.999968
NC_000019.10	13298413	13298813	0.653465	0.999968
NC_000005.10	128201347	128201747	0.653401	0.999968
NC_000002.12	131093314	131093714	0.653394	0.999968
NC_000007.14	83254864	83255264	0.653365	0.999968
NC_000003.12	45437384	45437784	0.653358	0.999968
NC_000011.10	3454727	3455127	0.65334	0.999968
NC_000008.11	104319716	104320116	0.653326	0.999968
[truncated: 1,383 more rows]

## Sheet: AM580_vs_vehicle
Chr	Start	End	fold change	FDR
NC_000002.12	71948767	71949167	10.5531	2.67162e-20
NC_000005.10	142083048	142083448	5.62162	2.32217e-20
NC_000017.11	2174754	2175154	4.82125	1.57882e-06
NC_000006.12	125424419	125424819	4.75062	0.000603289
NC_000021.9	14877722	14878122	4.68098	7.08702e-09
NC_000001.11	12541542	12541942	4.67586	7.08702e-09
NC_000010.11	5841020	5841420	4.08026	0.00711083
NC_000001.11	76906207	76906607	4.01787	5.01015e-07
NC_000004.12	168711736	168712136	4.00061	0.0164981
NC_000011.10	48169665	48170065	3.92789	1.16305e-07
NC_000008.11	133033260	133033660	3.85416	2.45786e-08
NC_000001.11	148486092	148486492	3.7561	0.113091
NC_000002.12	29109657	29110057	3.7406	3.31381e-08
NC_000005.10	52738116	52738516	3.71464	0.000401987
NC_000011.10	22169056	22169456	3.70966	1.55209e-05
NC_000020.11	25548980	25549380	3.64204	2.45786e-08
NC_000003.12	141904727	141905127	3.63857	1.78639e-05
NC_000005.10	145264596	145264996	3.59746	5.57885e-05
NC_000001.11	241920327	241920727	3.58289	0.00491459
NC_000005.10	165349757	165350157	3.52881	0.012097
NC_000007.14	102177956	102178356	3.51009	8.93215e-06
NC_000007.14	106858977	106859377	3.47664	2.43599e-14
NC_000020.11	32721364	32721764	3.4229	3.27932e-11
NC_000001.11	28764409	28764809	3.3474	4.47037e-16
NC_000003.12	127709328	127709728	3.34564	0.0139138
NC_000007.14	112817594	112817994	3.30146	0.00398117
NC_000020.11	23208105	23208505	3.29972	0.000177779
NC_000003.12	52323950	52324350	3.29647	0.00026735
NC_000002.12	38588126	38588526	3.29404	0.000142795
NC_000017.11	2159023	2159423	3.24813	1.07562e-06
NC_000005.10	142065254	142065654	3.2426	0.000468218
NC_000001.11	12454547	12454947	3.21853	0.000280364
NC_000007.14	87480425	87480825	3.08853	0.000591722
NC_000003.12	170429007	170429407	3.07937	0.0301624
NC_000002.12	71943327	71943727	3.06861	0.0030825
NC_000020.11	59764100	59764500	3.06234	0.000101893
NC_000017.11	42729542	42729942	3.04956	0.000753909
NC_000009.12	137738264	137738664	3.04396	0.731667
NC_000005.10	52744085	52744485	3.02039	8.45493e-06
NC_000006.12	142692973	142693373	3.01796	0.00010171
NC_000010.11	31951983	31952383	2.99651	0.000671759
NC_000005.10	160574018	160574418	2.99206	0.00125994
NC_000018.10	70388194	70388594	2.96882	0.0536246
NC_000003.12	12424324	12424724	2.94914	0.000116479
NC_000012.12	24770760	24771160	2.93747	0.0350528
NC_000007.14	40007393	40007793	2.93253	4.97592e-07
NC_000005.10	142059010	142059410	2.92927	7.40909e-10
NC_000012.12	25270450	25270850	2.91245	0.000363512
NC_000019.10	45243095	45243495	2.91243	0.0365232
NC_000017.11	2136061	2136461	2.91113	0.000160136
NC_000003.12	2571987	2572387	2.91077	0.0143074
NC_000008.11	140527512	140527912	2.8973	0.00123747
NC_000022.11	39020288	39020688	2.89594	0.132154
NC_000022.11	27612054	27612454	2.8926	3.04487e-05
NC_000001.11	244954934	244955334	2.86914	4.59861e-07
NC_000020.11	51764641	51765041	2.85955	4.75809e-07
NC_000003.12	79323107	79323507	2.83484	0.0510221
NC_000002.12	152508557	152508957	2.82071	1.55209e-05
NC_000007.14	149175700	149176100	2.819	0.145485
NC_000003.12	32639298	32639698	2.81414	0.00265715
NC_000008.11	47709208	47709608	2.79208	0.000806866
NC_000016.10	59054001	59054401	2.78412	4.5537e-05
NC_000009.12	127463873	127464273	2.77659	0.0021867
NC_000020.11	51313246	51313646	2.76954	0.00079016
NC_000017.11	76427370	76427770	2.76864	0.00799704
NC_000002.12	70529665	70530065	2.76738	1.78639e-05
NC_000017.11	29168704	29169104	2.74476	0.00167
NC_000001.11	28693460	28693860	2.7356	0.0320861
NC_000019.10	41189057	41189457	2.73489	1.78228e-05
NC_000003.12	61813911	61814311	2.72979	0.0112212
NC_000001.11	9053568	9053968	2.72226	0.205573
NC_000014.9	71218345	71218745	2.72083	0.00372368
NC_000012.12	104259928	104260328	2.70976	1.82452e-06
NC_000003.12	197335454	197335854	2.7045	4.82581e-07
NC_000007.14	88227100	88227500	2.70389	2.24229e-06
NC_000012.12	121848643	121849043	2.68994	1.66967e-06
NC_000012.12	50521111	50521511	2.67774	0.00298998
NC_000014.9	27815098	27815498	2.66804	0.836455
NC_000020.11	50470446	50470846	2.66342	0.000586753
NC_000011.10	63531453	63531853	2.66304	1.07562e-06
NC_000014.9	92455742	92456142	2.65951	0.108506
NC_000009.12	94741812	94742212	2.65376	0.0494346
NC_000008.11	73072236	73072636	2.6536	0.123821
NC_000010.11	14928712	14929112	2.64895	0.00957464
NC_000015.10	67108440	67108840	2.62429	2.45786e-08
NC_000006.12	155200030	155200430	2.62048	0.00398117
NC_000017.11	62561964	62562364	2.62006	7.46912e-05
NC_000002.12	152576564	152576964	2.61729	6.74299e-05
NC_000013.11	36857341	36857741	2.61021	0.120783
NC_000009.12	88080818	88081218	2.60201	0.0203417
NC_000003.12	160683440	160683840	2.59666	0.0263299
NC_000001.11	174892740	174893140	2.58935	0.0203417
NC_000019.10	47631118	47631518	2.58727	0.000130296
NC_000019.10	19576858	19577258	2.58408	0.00788313
NC_000001.11	8901308	8901708	2.57566	0.0112212
NC_000006.12	148173272	148173672	2.56879	0.0162559
NC_000003.12	149625330	149625730	2.56676	0.00159545
NC_000016.10	81842551	81842951	2.55181	1.57882e-06
NC_000010.11	70667184	70667584	2.55094	4.97592e-07
NC_000004.12	84814364	84814764	2.54017	0.0435588
NC_000009.12	112170752	112171152	2.53746	5.24178e-05
NC_000009.12	129746531	129746931	2.53254	0.00146664
NC_000001.11	100510353	100510753	2.5309	0.000521065
NC_000011.10	102234004	102234404	2.52988	0.0203417
NC_000003.12	139280389	139280789	2.52968	0.000130296
NC_000003.12	161171085	161171485	2.52446	0.00372368
NC_000008.11	28083747	28084147	2.52321	0.220418
NC_000020.11	50350532	50350932	2.51465	2.03803e-07
NC_000008.11	93359256	93359656	2.51055	0.0450347
NC_000016.10	18989175	18989575	2.50681	0.148732
NC_000001.11	12478205	12478605	2.50624	9.96238e-11
NC_000001.11	9078096	9078496	2.49761	1.66967e-06
NC_000007.14	5566521	5566921	2.49376	0.0028612
NC_000001.11	213296535	213296935	2.49146	0.109025
NC_000006.12	142854844	142855244	2.48989	0.000442289
NC_000003.12	9966231	9966631	2.48702	0.00739197
NC_000015.10	41088154	41088554	2.4583	0.0397537
NC_000010.11	94037945	94038345	2.45429	0.0718108
NC_000011.10	15471092	15471492	2.45108	0.192699
NC_000003.12	69069320	69069720	2.44822	0.00180347
NC_000006.12	125359194	125359594	2.4432	0.00561096
NC_000001.11	207191518	207191918	2.44131	0.515489
NC_000013.11	19818957	19819357	2.44007	0.025371
NC_000003.12	152650953	152651353	2.43891	0.0180952
NC_000020.11	51341456	51341856	2.43403	9.87192e-12
NC_000020.11	63985966	63986366	2.42778	0.0103144
NC_000011.10	118868007	118868407	2.4087	0.000671759
NC_000001.11	235299184	235299584	2.40845	0.00132972
NC_000009.12	129773617	129774017	2.40804	2.37997e-05
NC_000012.12	115013605	115014005	2.39665	0.0103177
NC_000010.11	101909112	101909512	2.39553	0.340581
NC_000003.12	157292544	157292944	2.39408	0.0510422
NC_000020.11	49758099	49758499	2.39328	0.0110942
NC_000002.12	70531711	70532111	2.39047	0.0291467
NC_000007.14	6723992	6724392	2.38869	0.0226443
NC_000002.12	71704533	71704933	2.3874	0.00468947
NC_000006.12	89465159	89465559	2.38554	0.163088
NC_000011.10	89581952	89582352	2.37448	0.698724
NC_000019.10	10337961	10338361	2.37157	0.000280364
NC_000001.11	8726274	8726674	2.36755	0.154571
NC_000019.10	34347142	34347542	2.36031	0.0743142
NC_000001.11	226007133	226007533	2.35943	1.6094e-05
NC_000009.12	84438405	84438805	2.35607	0.00071295
NC_000016.10	58673330	58673730	2.35543	0.0201287
NC_000011.10	60856488	60856888	2.3534	0.0131006
NC_000001.11	28871416	28871816	2.35011	0.0369878
NC_000004.12	62602118	62602518	2.34917	0.953589
NC_000011.10	15692760	15693160	2.3478	0.00167
NC_000010.11	48759090	48759490	2.34757	0.0856029
NC_000003.12	40120808	40121208	2.34643	0.150974
NC_000006.12	142716190	142716590	2.3457	0.0232693
NC_000015.10	85343269	85343669	2.34561	0.809654
NC_000006.12	167103220	167103620	2.33718	0.216786
NC_000002.12	223586210	223586610	2.33483	0.319644
NC_000006.12	45676451	45676851	2.3291	0.000806866
NC_000002.12	98324210	98324610	2.31385	0.123821
NC_000020.11	51366168	51366568	2.30978	0.000158338
NC_000006.12	163621017	163621417	2.30952	0.158542
NC_000002.12	150847007	150847407	2.3052	0.1401
NC_000015.10	80437472	80437872	2.30464	0.365695
NC_000007.14	14815523	14815923	2.30224	0.0494346
NC_000002.12	61392200	61392600	2.29692	0.134264
NC_000001.11	94638066	94638466	2.29355	0.0951991
NC_000004.12	112589172	112589572	2.29315	0.00398117
NC_000006.12	69188372	69188772	2.2902	0.212535
NC_000001.11	9100704	9101104	2.28484	0.0837494
NC_000001.11	212199404	212199804	2.28425	0.283017
NC_000007.14	152690102	152690502	2.28414	0.000102607
NC_000022.11	40995078	40995478	2.28306	0.0656176
NC_000004.12	749355	749755	2.27946	0.012097
NC_000020.11	51656113	51656513	2.27702	4.71985e-07
NC_000003.12	19967166	19967566	2.27342	0.160546
NC_000008.11	111751777	111752177	2.27046	0.413925
NC_000012.12	110658236	110658636	2.26964	0.00183999
NC_000002.12	37934510	37934910	2.26436	0.00207729
NC_000015.10	39404828	39405228	2.26306	0.159654
NC_000001.11	231158085	231158485	2.26228	0.00391416
NC_000002.12	85766247	85766647	2.26178	0.000409144
NC_000005.10	142089183	142089583	2.25837	1.38792e-06
NC_000020.11	23334074	23334474	2.25733	9.52676e-05
NC_000019.10	19526913	19527313	2.25487	4.03928e-05
NC_000010.11	31948813	31949213	2.25256	0.00957464
NC_000011.10	17098025	17098425	2.25105	0.180777
NC_000009.12	18633023	18633423	2.24546	0.0151595
NC_000005.10	177812851	177813251	2.23894	0.999964
NC_000010.11	11615020	11615420	2.23833	0.0067929
NC_000022.11	29414804	29415204	2.23597	0.0814841
NC_000002.12	205754870	205755270	2.2245	4.99784e-06
NC_000004.12	40506719	40507119	2.22073	0.0222506
NC_000020.11	23049556	23049956	2.21242	2.49792e-05
NC_000019.10	7359616	7360016	2.20888	0.0167686
NC_000007.14	65965821	65966221	2.20693	0.000196087
NC_000002.12	127145445	127145845	2.20594	0.329388
NC_000019.10	11573544	11573944	2.20519	0.000179588
NC_000005.10	142018071	142018471	2.20257	0.0030825
NC_000022.11	42751569	42751969	2.20084	0.00856506
NC_000016.10	30564059	30564459	2.19966	0.000642437
NC_000010.11	46362527	46362927	2.1988	0.999964
NC_000004.12	159188231	159188631	2.19673	0.110085
NC_000020.11	6034439	6034839	2.19647	0.0408485
NC_000001.11	207069048	207069448	2.19439	0.19886
NC_000016.10	14345512	14345912	2.19368	0.140222
NC_000006.12	39193309	39193709	2.19251	0.153833
NC_000016.10	1754315	1754715	2.192	0.506173
NC_000003.12	149225145	149225545	2.19115	0.347085
NC_000020.11	50366574	50366974	2.18971	0.056671
NC_000004.12	123497372	123497772	2.1878	0.562191
NC_000004.12	88162633	88163033	2.18612	0.00380206
NC_000008.11	142765541	142765941	2.18345	0.0350528
NC_000001.11	82340423	82340823	2.17821	0.0155576
NC_000014.9	55298126	55298526	2.1774	0.0597197
NC_000002.12	98182518	98182918	2.17661	0.0892182
NC_000022.11	42699150	42699550	2.17513	0.0986172
NC_000010.11	73126860	73127260	2.17001	0.0822036
NC_000009.12	93386010	93386410	2.16904	0.43558
NC_000013.11	110558360	110558760	2.16588	0.00260823
NC_000001.11	66605512	66605912	2.16274	0.298126
NC_000021.9	15210230	15210630	2.16142	0.00104285
NC_000002.12	61397268	61397668	2.16142	0.0260388
NC_000003.12	169327901	169328301	2.16119	0.239431
NC_000004.12	150933012	150933412	2.15953	0.444081
NC_000017.11	31371793	31372193	2.15921	0.194715
NC_000005.10	10861358	10861758	2.1562	0.128034
NC_000013.11	113916304	113916704	2.15332	0.0940966
NC_000017.11	30363786	30364186	2.15148	0.0892182
NC_000003.12	112493526	112493926	2.15084	0.0252177
NC_000017.11	56931754	56932154	2.1467	0.27401
NC_000007.14	81088391	81088791	2.14642	0.0895062
NC_000017.11	65003022	65003422	2.14619	0.0510422
NC_000012.12	124171566	124171966	2.14586	0.00185481
NC_000010.11	19928925	19929325	2.14555	0.0122699
NC_000001.11	98677445	98677845	2.14324	0.0941822
NC_000001.11	170714145	170714545	2.142	0.207107
NC_000008.11	20365270	20365670	2.14196	0.0814484
NC_000002.12	98669600	98670000	2.14141	0.61542
NC_000006.12	161094955	161095355	2.14133	0.274207
NC_000017.11	4973211	4973611	2.13845	0.0095609
NC_000003.12	56775888	56776288	2.13766	0.0733708
NC_000001.11	120117609	120118009	2.13753	0.951536
NC_000014.9	84067105	84067505	2.13735	0.000586753
NC_000011.10	69900606	69901006	2.13603	0.225095
NC_000010.11	31170655	31171055	2.13564	0.062451
NC_000007.14	137755476	137755876	2.13477	0.325988
NC_000005.10	171912087	171912487	2.13424	0.422283
NC_000012.12	92585148	92585548	2.13421	0.257249
NC_000023.11	46637895	46638295	2.13414	0.158097
NC_000021.9	15333999	15334399	2.13306	0.181533
NC_000009.12	85267983	85268383	2.13026	0.274033
NC_000003.12	105792445	105792845	2.12907	1.33964e-06
NC_000012.12	26874477	26874877	2.12868	0.0068627
NC_000001.11	244873959	244874359	2.12798	0.00573531
NC_000002.12	96848408	96848808	2.12568	0.28892
NC_000001.11	223143746	223144146	2.12458	2.45786e-08
NC_000008.11	38539259	38539659	2.12175	0.0998544
NC_000005.10	179488743	179489143	2.12068	0.853965
NC_000018.10	76843408	76843808	2.11972	0.254562
NC_000004.12	88166613	88167013	2.11896	0.00398117
NC_000014.9	92780409	92780809	2.11543	0.00799704
NC_000007.14	115693737	115694137	2.10816	0.633078
NC_000013.11	105914733	105915133	2.10394	0.0321063
NC_000006.12	88166516	88166916	2.1021	1.70018e-07
NC_000017.11	49726962	49727362	2.1018	0.000363256
NC_000005.10	107450359	107450759	2.10147	0.429127
NC_000019.10	35164381	35164781	2.10082	0.00023373
NC_000002.12	128104686	128105086	2.1	0.000185087
NC_000017.11	16350407	16350807	2.09986	0.15292
NC_000017.11	68601714	68602114	2.09895	0.0222506
NC_000004.12	160319153	160319553	2.09856	0.138137
NC_000019.10	17112772	17113172	2.09848	0.000743214
NC_000001.11	61614131	61614531	2.09784	0.00223051
NC_000012.12	50534444	50534844	2.0975	0.028878
NC_000011.10	47909723	47910123	2.09571	0.109397
NC_000011.10	43005990	43006390	2.09518	2.43731e-05
NC_000006.12	150915599	150915999	2.09491	0.0173405
NC_000007.14	80722708	80723108	2.09226	0.477839
NC_000003.12	195902202	195902602	2.09168	4.79779e-07
NC_000002.12	150274200	150274600	2.08987	0.0590982
NC_000004.12	14915030	14915430	2.08604	0.418959
NC_000001.11	246623401	246623801	2.08559	0.0462643
NC_000009.12	87505433	87505833	2.08377	7.22694e-05
NC_000010.11	71896132	71896532	2.08155	0.000177779
NC_000005.10	151114177	151114577	2.08086	0.000122425
NC_000012.12	63944906	63945306	2.07995	0.426141
NC_000006.12	119944171	119944571	2.07992	0.274582
NC_000013.11	92175351	92175751	2.0774	0.727487
NC_000015.10	77179533	77179933	2.07654	0.255563
NC_000007.14	74376648	74377048	2.07333	0.0760023
NC_000017.11	74502891	74503291	2.07208	0.0637898
NC_000013.11	44686457	44686857	2.07197	0.225598
NC_000001.11	149445558	149445958	2.07122	0.594774
NC_000001.11	76901164	76901564	2.06861	0.23265
NC_000006.12	89339566	89339966	2.06548	0.000280364
NC_000005.10	142092421	142092821	2.06536	2.58309e-06
NC_000023.11	41691522	41691922	2.06526	0.169998
NC_000001.11	39217456	39217856	2.06462	2.49792e-05
NC_000002.12	71888671	71889071	2.06174	0.215358
NC_000020.11	35802875	35803275	2.05929	0.135671
NC_000011.10	95108137	95108537	2.05911	0.379926
NC_000001.11	207108856	207109256	2.05857	0.538631
NC_000006.12	43245095	43245495	2.05782	0.0132784
NC_000005.10	95382864	95383264	2.0577	0.364226
NC_000011.10	94142266	94142666	2.05664	0.0158477
NC_000023.11	16181296	16181696	2.05542	0.736367
NC_000017.11	64240206	64240606	2.05429	0.106399
NC_000020.11	51327414	51327814	2.05341	0.319644
NC_000013.11	72514163	72514563	2.0512	0.106759
NC_000009.12	27701646	27702046	2.05071	0.194715
NC_000013.11	30767519	30767919	2.04747	0.036729
NC_000003.12	184160466	184160866	2.04659	0.0131006
NC_000001.11	199778225	199778625	2.04645	0.056671
NC_000005.10	68460103	68460503	2.04355	0.132154
NC_000002.12	9057903	9058303	2.04214	0.00868845
NC_000003.12	105764520	105764920	2.04199	0.138553
NC_000013.11	105991554	105991954	2.04064	0.545312
NC_000010.11	71746434	71746834	2.0402	0.0757617
NC_000014.9	68620141	68620541	2.03927	0.138553
NC_000020.11	52654533	52654933	2.03718	0.229585
NC_000004.12	168726477	168726877	2.03708	0.158542
NC_000015.10	77053084	77053484	2.03614	0.0644897
NC_000011.10	117052840	117053240	2.03549	0.205573
NC_000019.10	50337022	50337422	2.0353	0.00132972
NC_000006.12	125357880	125358280	2.03483	0.0580242
NC_000016.10	62014457	62014857	2.03461	0.27531
NC_000004.12	38178846	38179246	2.03297	0.0112212
NC_000001.11	204649459	204649859	2.03171	0.153641
NC_000008.11	90008971	90009371	2.02998	0.00774169
NC_000002.12	54633317	54633717	2.02991	0.205573
NC_000023.11	134556329	134556729	2.02961	0.0281978
NC_000012.12	72673909	72674309	2.02758	0.447228
NC_000021.9	46518998	46519398	2.02736	0.347526
NC_000001.11	41710043	41710443	2.02562	0.00472721
NC_000008.11	11853529	11853929	2.02064	0.999964
NC_000006.12	43711303	43711703	2.01775	0.000474078
NC_000020.11	36954644	36955044	2.01659	0.000863997
NC_000013.11	19814687	19815087	2.0162	0.0158477
NC_000020.11	34397054	34397454	2.01611	0.157209
NC_000002.12	111671392	111671792	2.01581	0.0131006
NC_000022.11	28738819	28739219	2.01581	0.0891587
NC_000020.11	4129284	4129684	2.01448	0.0105027
NC_000002.12	39061934	39062334	2.01316	0.6554
NC_000003.12	12313774	12314174	2.00742	0.0147102
NC_000016.10	68030178	68030578	2.00687	0.131807
NC_000023.11	89071515	89071915	2.00374	0.315602
NC_000004.12	188068709	188069109	2.00335	0.0190327
NC_000016.10	88254348	88254748	2.00101	0.66767
NC_000012.12	112138192	112138592	2.00017	0.0181194
NC_000011.10	102637708	102638108	1.99975	0.0457462
NC_000003.12	69106751	69107151	1.99947	0.0132561
NC_000001.11	145191391	145191791	1.99941	0.999964
NC_000022.11	30420451	30420851	1.99748	0.0136774
NC_000005.10	68319350	68319750	1.99738	0.0825266
NC_000009.12	12245899	12246299	1.99735	0.541195
NC_000003.12	136741473	136741873	1.99671	0.000791259
NC_000016.10	11408873	11409273	1.9959	0.0320124
NC_000002.12	14720363	14720763	1.99408	0.332639
NC_000021.9	15255365	15255765	1.99384	0.141279
NC_000008.11	41182987	41183387	1.99361	0.838356
NC_000005.10	171928921	171929321	1.99241	0.0142151
NC_000004.12	40476803	40477203	1.99048	0.0116333
NC_000001.11	61616021	61616421	1.98993	0.00125994
NC_000007.14	107628644	107629044	1.98983	0.431354
NC_000008.11	42884050	42884450	1.9894	0.0670155
NC_000007.14	6182092	6182492	1.98711	0.00445792
NC_000006.12	15042254	15042654	1.9866	0.561135
NC_000003.12	76533768	76534168	1.98412	0.852139
NC_000001.11	186688420	186688820	1.98392	0.128034
NC_000023.11	136828787	136829187	1.98371	0.526713
NC_000008.11	127841368	127841768	1.98324	0.157716
NC_000002.12	10722206	10722606	1.98143	0.00130482
NC_000002.12	151111612	151112012	1.98127	0.696623
NC_000019.10	7188504	7188904	1.98115	0.033028
NC_000009.12	113239572	113239972	1.98115	0.0207659
NC_000006.12	83183612	83184012	1.98114	0.604974
NC_000022.11	23752348	23752748	1.97952	0.00018763
NC_000018.10	25993447	25993847	1.97863	0.515489
NC_000001.11	204295652	204296052	1.97811	0.118155
NC_000020.11	32538282	32538682	1.97351	0.407123
NC_000011.10	25458141	25458541	1.97309	0.77331
NC_000001.11	100414668	100415068	1.97306	0.434136
NC_000001.11	211887324	211887724	1.96899	0.716441
NC_000002.12	38654039	38654439	1.96679	0.00639025
NC_000006.12	15509521	15509921	1.96514	0.0465849
NC_000011.10	119475128	119475528	1.96493	0.0734157
NC_000008.11	42783212	42783612	1.96483	0.00830394
NC_000006.12	41642753	41643153	1.96371	0.161166
NC_000001.11	174035385	174035785	1.96263	0.132495
NC_000011.10	15688308	15688708	1.95844	0.290073
NC_000021.9	35905586	35905986	1.95781	0.862618
NC_000015.10	47109297	47109697	1.95746	0.446554
NC_000019.10	19518240	19518640	1.95444	0.0117667
NC_000004.12	101151131	101151531	1.95403	0.197151
NC_000017.11	68468781	68469181	1.95384	0.41805
NC_000001.11	27067465	27067865	1.9526	0.0559923
NC_000016.10	84996842	84997242	1.9526	0.192109
NC_000011.10	73528559	73528959	1.95256	0.872387
NC_000004.12	9811735	9812135	1.95238	0.973647
NC_000011.10	115552875	115553275	1.95105	0.529404
NC_000019.10	4904373	4904773	1.95014	0.00202751
NC_000007.14	151448639	151449039	1.94962	0.206529
NC_000009.12	34156207	34156607	1.94924	0.128618
NC_000001.11	114808841	114809241	1.94855	0.00465751
NC_000005.10	34586074	34586474	1.94799	0.119456
NC_000002.12	101219419	101219819	1.94731	0.207107
NC_000002.12	11187139	11187539	1.94665	0.476012
NC_000014.9	92701289	92701689	1.94607	0.0132937
NC_000011.10	75379479	75379879	1.9442	0.207107
NC_000005.10	65084880	65085280	1.94219	0.542275
NC_000008.11	133236249	133236649	1.94202	0.0576934
NC_000009.12	83239241	83239641	1.94099	0.185086
NC_000001.11	99140027	99140427	1.93992	0.26735
NC_000015.10	41091005	41091405	1.93882	0.0363092
NC_000009.12	114262960	114263360	1.93841	0.179105
NC_000001.11	144103373	144103773	1.93811	0.999964
NC_000010.11	12316448	12316848	1.93805	0.297607
NC_000008.11	41206990	41207390	1.93797	0.00742853
NC_000008.11	64396839	64397239	1.93612	0.558272
NC_000003.12	141709160	141709560	1.93597	0.327646
NC_000002.12	160742702	160743102	1.93549	0.966205
NC_000006.12	108093242	108093642	1.93516	0.763559
NC_000003.12	52338140	52338540	1.93456	0.00424545
NC_000003.12	128685741	128686141	1.93447	0.0860465
NC_000005.10	34571258	34571658	1.93405	0.400359
NC_000004.12	173505894	173506294	1.93376	0.763559
NC_000003.12	106103467	106103867	1.93375	0.776182
NC_000020.11	23509470	23509870	1.93362	0.349414
NC_000003.12	188293643	188294043	1.93357	0.0224532
NC_000012.12	62625137	62625537	1.93333	0.272485
NC_000001.11	12405538	12405938	1.93301	0.0559923
NC_000005.10	68441132	68441532	1.93169	0.213516
NC_000009.12	107375969	107376369	1.92955	0.0036655
NC_000007.14	35933123	35933523	1.9292	0.0705876
NC_000017.11	9346357	9346757	1.92894	0.996869
NC_000003.12	173354161	173354561	1.9276	0.34483
NC_000007.14	132739564	132739964	1.92643	0.615444
NC_000009.12	111467773	111468173	1.92612	0.201801
NC_000006.12	116392551	116392951	1.92553	0.66368
NC_000020.11	51639242	51639642	1.92474	0.0212856
NC_000012.12	63825252	63825652	1.92259	0.18573
NC_000007.14	44931846	44932246	1.92244	0.57978
NC_000004.12	40635090	40635490	1.9224	0.0894464
NC_000014.9	103477061	103477461	1.92216	0.281377
NC_000008.11	50000668	50001068	1.92198	0.883727
NC_000001.11	150350228	150350628	1.91938	0.282855
NC_000007.14	99066953	99067353	1.91918	0.559685
NC_000002.12	83022758	83023158	1.91896	0.0828476
NC_000008.11	103152194	103152594	1.91752	0.0500684
NC_000007.14	47644006	47644406	1.91612	0.435145
NC_000004.12	183989209	183989609	1.91544	0.0151595
NC_000022.11	38255106	38255506	1.91403	0.134264
NC_000001.11	35845225	35845625	1.9131	0.0637898
NC_000009.12	110020264	110020664	1.91274	0.0744512
NC_000002.12	152487796	152488196	1.91245	0.0025434
NC_000010.11	7464754	7465154	1.91178	0.301926
NC_000012.12	24851173	24851573	1.91105	0.0350528
NC_000002.12	152497576	152497976	1.91052	0.999964
NC_000001.11	82159946	82160346	1.9105	0.751189
NC_000011.10	33103365	33103765	1.90902	0.303205
NC_000005.10	96344736	96345136	1.9084	0.999964
NC_000001.11	119148221	119148621	1.90803	0.0273464
NC_000005.10	68661285	68661685	1.90783	0.239431
NC_000008.11	133081549	133081949	1.90759	0.00101369
NC_000003.12	12350338	12350738	1.90598	0.00475033
NC_000022.11	29199281	29199681	1.90517	0.0909259
NC_000003.12	61524945	61525345	1.90464	0.0164981
NC_000008.11	133513481	133513881	1.90426	0.225629
NC_000006.12	45543463	45543863	1.90232	0.174972
NC_000005.10	130213386	130213786	1.90172	0.738048
NC_000004.12	39712458	39712858	1.90154	0.0143074
NC_000017.11	12815758	12816158	1.90123	0.0894464
NC_000009.12	99612219	99612619	1.90006	0.108119
NC_000022.11	39950149	39950549	1.90005	0.115117
NC_000017.11	2530294	2530694	1.89998	0.492986
NC_000005.10	111462043	111462443	1.89971	0.0151595
NC_000004.12	55184264	55184664	1.89966	0.618808
NC_000010.11	11717931	11718331	1.89807	0.0901888
NC_000008.11	37786193	37786593	1.8975	0.251094
NC_000002.12	190636386	190636786	1.89716	0.656193
NC_000017.11	42469387	42469787	1.89661	0.000132396
NC_000003.12	105823508	105823908	1.89554	0.530896
NC_000002.12	202373596	202373996	1.89542	0.15292
NC_000011.10	48063510	48063910	1.89304	0.0350185
NC_000017.11	74494798	74495198	1.89224	0.00173864
NC_000010.11	32166693	32167093	1.8907	0.141279
NC_000012.12	96362996	96363396	1.89036	0.0443595
NC_000001.11	12406378	12406778	1.89015	0.24051
NC_000001.11	12385028	12385428	1.89006	0.298126
NC_000014.9	34399973	34400373	1.8899	0.100223
NC_000006.12	37613229	37613629	1.88917	0.0769202
NC_000008.11	38128581	38128981	1.88878	0.0974056
NC_000018.10	74949604	74950004	1.8882	0.210001
NC_000001.11	43268687	43269087	1.8878	0.516444
NC_000005.10	125461543	125461943	1.88764	0.76513
NC_000003.12	172648744	172649144	1.88706	0.739178
NC_000001.11	120793222	120793622	1.88636	0.999964
NC_000010.11	124013980	124014380	1.88529	0.407123
NC_000007.14	138740747	138741147	1.88387	0.0733708
NC_000003.12	42045085	42045485	1.88375	0.906012
NC_000002.12	120754788	120755188	1.88361	0.868547
NC_000007.14	74485995	74486395	1.88305	0.0207599
NC_000016.10	70776938	70777338	1.88284	0.647242
NC_000002.12	10065446	10065846	1.88182	0.19114
NC_000017.11	62403716	62404116	1.88176	0.145485
NC_000022.11	45688514	45688914	1.87996	0.434136
NC_000023.11	8712062	8712462	1.8799	0.951536
NC_000007.14	25112622	25113022	1.87969	0.0768159
NC_000007.14	75889909	75890309	1.87873	0.0894464
NC_000007.14	106679500	106679900	1.87764	0.058869
NC_000012.12	13118349	13118749	1.87648	0.784092
NC_000009.12	95189756	95190156	1.87506	0.969112
NC_000016.10	75018812	75019212	1.8748	0.614991
NC_000014.9	77863408	77863808	1.87453	0.477839
NC_000019.10	3016796	3017196	1.87441	0.0656176
NC_000008.11	143617649	143618049	1.87394	0.999964
NC_000001.11	7621796	7622196	1.87393	0.225629
NC_000008.11	30614191	30614591	1.87388	0.145485
NC_000011.10	34346553	34346953	1.87376	0.627918
NC_000012.12	112140085	112140485	1.87333	0.0417491
NC_000005.10	72152489	72152889	1.87312	0.0300673
NC_000001.11	32298596	32298996	1.87261	0.0856029
NC_000001.11	228392087	228392487	1.87114	0.0570484
NC_000018.10	69947729	69948129	1.87019	0.452241
NC_000020.11	30533828	30534228	1.86968	0.991901
NC_000007.14	134885988	134886388	1.86947	0.961118
NC_000021.9	36169472	36169872	1.86842	0.0961555
NC_000007.14	106796553	106796953	1.86838	0.519018
NC_000010.11	11616030	11616430	1.86824	0.195071
NC_000003.12	141890455	141890855	1.86776	0.000179588
NC_000007.14	151411621	151412021	1.86716	0.269035
NC_000004.12	120325885	120326285	1.86644	0.969628
NC_000014.9	85734976	85735376	1.86485	0.720461
NC_000006.12	88449763	88450163	1.86473	0.913301
NC_000007.14	98211877	98212277	1.86286	0.22324
NC_000007.14	27071585	27071985	1.86246	0.132154
NC_000012.12	76287059	76287459	1.86148	0.913651
NC_000010.11	33690545	33690945	1.86139	0.476012
NC_000003.12	196149437	196149837	1.86063	0.0653585
NC_000004.12	28038187	28038587	1.86018	0.220189
NC_000016.10	50174763	50175163	1.86015	0.148285
NC_000012.12	29276998	29277398	1.85873	0.0901888
NC_000002.12	231768936	231769336	1.85855	0.302474
NC_000011.10	46857661	46858061	1.85839	0.31843
NC_000011.10	44222021	44222421	1.85769	0.195071
NC_000001.11	239242779	239243179	1.85762	0.880416
NC_000018.10	35478431	35478831	1.85657	0.751189
NC_000003.12	197309792	197310192	1.85655	0.627347
NC_000008.11	52740099	52740499	1.85543	0.559782
NC_000023.11	27254690	27255090	1.85538	0.54774
NC_000002.12	215736809	215737209	1.85491	0.883005
NC_000001.11	148433079	148433479	1.85452	0.516045
NC_000020.11	62098401	62098801	1.85395	0.120901
NC_000014.9	82376259	82376659	1.85361	0.848941
NC_000004.12	21290570	21290970	1.85325	0.226888
NC_000005.10	37324720	37325120	1.85205	0.46031
NC_000020.11	36929329	36929729	1.85093	0.00257521
NC_000010.11	93720814	93721214	1.85054	0.94881
NC_000022.11	50207181	50207581	1.84933	0.148952
NC_000006.12	150893120	150893520	1.84917	0.0490532
NC_000010.11	110455458	110455858	1.84898	0.609725
NC_000003.12	48880323	48880723	1.84874	0.100014
NC_000004.12	7599830	7600230	1.8469	0.213516
NC_000005.10	111288858	111289258	1.84642	0.867357
NC_000023.11	134416011	134416411	1.84618	0.158542
NC_000002.12	178263125	178263525	1.84598	0.0535325
NC_000003.12	52307745	52308145	1.84481	0.158542
NC_000003.12	25872460	25872860	1.8439	0.783637
NC_000003.12	2520258	2520658	1.8436	0.120901
NC_000003.12	158347288	158347688	1.8427	0.903648
NC_000006.12	108473600	108474000	1.84227	0.064183
NC_000006.12	88674687	88675087	1.84047	0.0164537
NC_000011.10	118730025	118730425	1.84027	0.809654
NC_000011.10	17542246	17542646	1.83935	0.874652
NC_000009.12	34074251	34074651	1.83888	0.918236
NC_000001.11	99363543	99363943	1.83881	0.999964
NC_000022.11	28672175	28672575	1.83863	0.170952
NC_000008.11	52747482	52747882	1.83832	0.435281
NC_000003.12	189663547	189663947	1.83826	0.57978
NC_000010.11	15046435	15046835	1.83799	0.429127
NC_000010.11	123485640	123486040	1.83764	0.539431
NC_000012.12	42698324	42698724	1.83747	0.121756
NC_000011.10	76075535	76075935	1.8374	0.443617
NC_000016.10	46817935	46818335	1.83674	0.394519
NC_000003.12	188670498	188670898	1.83631	0.868547
NC_000020.11	37026320	37026720	1.83614	0.00591347
NC_000018.10	49734133	49734533	1.83584	0.396767
NC_000003.12	24264684	24265084	1.83547	0.999964
NC_000005.10	142069624	142070024	1.83478	0.331634
NC_000016.10	75045043	75045443	1.8346	0.302474
NC_000016.10	66548255	66548655	1.83445	0.0407888
NC_000017.11	76502372	76502772	1.8341	0.0894464
NC_000023.11	46772274	46772674	1.83362	0.652203
NC_000007.14	73599973	73600373	1.83329	0.00548498
NC_000001.11	202623594	202623994	1.833	0.120901
NC_000007.14	98417944	98418344	1.83299	0.0236771
NC_000015.10	48086883	48087283	1.83232	0.429127
NC_000004.12	48688694	48689094	1.83165	0.0694587
NC_000004.12	184861149	184861549	1.83131	0.502722
NC_000002.12	152505490	152505890	1.83098	0.255563
NC_000008.11	103178431	103178831	1.8304	0.00024613
NC_000006.12	84718624	84719024	1.83009	0.967441
NC_000018.10	2999098	2999498	1.82958	0.380242
NC_000019.10	10199235	10199635	1.82943	0.000113037
NC_000013.11	50952420	50952820	1.82823	0.89637
NC_000012.12	107846311	107846711	1.82747	0.58984
NC_000007.14	103304546	103304946	1.82691	0.000607055
NC_000002.12	230248164	230248564	1.82649	0.999964
NC_000004.12	76011748	76012148	1.82645	0.909258
NC_000023.11	48125355	48125755	1.82621	0.559969
NC_000012.12	48794459	48794859	1.82466	0.34524
NC_000003.12	128793200	128793600	1.82454	0.0443595
NC_000015.10	43825418	43825818	1.82393	0.0190495
NC_000001.11	12580114	12580514	1.8239	0.132154
NC_000012.12	81792219	81792619	1.82245	0.468547
NC_000005.10	68392602	68393002	1.82162	0.282755
NC_000010.11	103738785	103739185	1.82038	0.459069
NC_000010.11	31959774	31960174	1.81891	0.0107352
NC_000019.10	47616389	47616789	1.81843	0.440924
NC_000004.12	17092999	17093399	1.81727	0.474603
NC_000002.12	9595345	9595745	1.81648	0.077941
NC_000015.10	66723719	66724119	1.81628	0.669003
NC_000006.12	143276466	143276866	1.81594	0.805009
NC_000001.11	6523572	6523972	1.81581	0.444503
NC_000004.12	37388696	37389096	1.81537	0.379447
NC_000001.11	106248555	106248955	1.81534	0.195184
NC_000022.11	49939728	49940128	1.81519	0.0350528
NC_000020.11	23258427	23258827	1.81472	0.296275
NC_000001.11	109175450	109175850	1.81454	0.761647
NC_000013.11	41700740	41701140	1.81391	0.970345
NC_000006.12	150894968	150895368	1.81361	0.539765
NC_000003.12	11301012	11301412	1.8128	0.739178
NC_000020.11	50215102	50215502	1.81267	0.836455
NC_000007.14	107644248	107644648	1.81214	0.21417
NC_000010.11	93199125	93199525	1.81123	0.000829835
NC_000012.12	110574820	110575220	1.81063	0.154679
NC_000002.12	38581419	38581819	1.81061	0.669003
NC_000001.11	160181123	160181523	1.81053	0.00507817
NC_000005.10	173894187	173894587	1.81024	0.0142876
NC_000001.11	12315392	12315792	1.8099	0.610517
NC_000015.10	67199912	67200312	1.80938	0.500158
NC_000022.11	31646476	31646876	1.80932	0.180406
NC_000004.12	183920147	183920547	1.80919	0.0030825
NC_000012.12	7058466	7058866	1.80915	0.0530488
NC_000020.11	1934661	1935061	1.80886	0.503155
NC_000005.10	165132186	165132586	1.80814	0.251689
NC_000002.12	20288844	20289244	1.80788	0.546966
NC_000019.10	7840080	7840480	1.80741	0.0260392
NC_000005.10	178241179	178241579	1.80633	0.319644
NC_000005.10	68464423	68464823	1.80599	0.548625
NC_000020.11	63720962	63721362	1.80553	0.55755
NC_000020.11	9865147	9865547	1.80472	0.619225
NC_000001.11	10360219	10360619	1.80463	0.751189
NC_000003.12	122929502	122929902	1.80429	0.798123
NC_000004.12	93814695	93815095	1.80415	0.83842
NC_000008.11	133657804	133658204	1.80312	0.272485
NC_000005.10	113092674	113093074	1.80219	0.423229
NC_000020.11	23320268	23320668	1.80154	0.783637
NC_000010.11	71766706	71767106	1.80146	0.0531235
NC_000001.11	12525367	12525767	1.80143	0.00019761
NC_000001.11	21030738	21031138	1.80125	0.304795
NC_000006.12	45710449	45710849	1.80052	0.00230177
NC_000006.12	142722027	142722427	1.80027	0.00104285
NC_000004.12	39913111	39913511	1.79938	0.467721
NC_000006.12	57346277	57346677	1.79932	0.869509
NC_000017.11	4607773	4608173	1.79875	0.958544
NC_000015.10	77607128	77607528	1.79866	0.0665813
NC_000017.11	72727708	72728108	1.79861	0.625252
NC_000007.14	81299250	81299650	1.79843	0.809654
NC_000007.14	139664404	139664804	1.7984	0.312753
NC_000012.12	54229633	54230033	1.79829	0.615473
NC_000009.12	129948568	129948968	1.7974	0.0206581
NC_000004.12	184168591	184168991	1.79691	0.320295
NC_000007.14	106811955	106812355	1.79625	0.530896
NC_000001.11	6860497	6860897	1.79622	0.668173
NC_000004.12	102663024	102663424	1.79601	0.809654
NC_000008.11	38136698	38137098	1.79562	0.000101893
NC_000017.11	48241046	48241446	1.7954	0.0894464
NC_000005.10	78276141	78276541	1.79177	0.00711083
NC_000003.12	153151040	153151440	1.79117	0.999964
NC_000001.11	67832053	67832453	1.79083	0.999964
NC_000008.11	95088838	95089238	1.78976	0.0948836
NC_000012.12	50548992	50549392	1.78925	0.106298
NC_000017.11	68518976	68519376	1.78908	0.698072
NC_000002.12	60926277	60926677	1.78885	0.337179
NC_000018.10	58015051	58015451	1.78864	0.918236
NC_000007.14	77427961	77428361	1.78817	0.0860138
NC_000005.10	53666264	53666664	1.78677	0.739178
NC_000007.14	65883189	65883589	1.78595	0.111398
NC_000020.11	32552748	32553148	1.78485	0.657734
NC_000018.10	56130457	56130857	1.78473	0.784765
NC_000002.12	162243336	162243736	1.78441	0.434136
NC_000009.12	32266990	32267390	1.78418	0.0164493
NC_000002.12	227812315	227812715	1.78361	0.970325
NC_000003.12	53327963	53328363	1.7836	0.61828
NC_000002.12	70523871	70524271	1.78318	0.70938
NC_000002.12	45128680	45129080	1.78295	0.706331
NC_000012.12	90236557	90236957	1.78271	0.885759
NC_000010.11	124092324	124092724	1.78243	0.173547
NC_000017.11	2071432	2071832	1.78233	0.167601
NC_000007.14	27079545	27079945	1.78194	0.19114
NC_000010.11	43430902	43431302	1.78183	0.00960776
NC_000002.12	23564168	23564568	1.78112	0.966205
NC_000012.12	54426632	54427032	1.77697	0.000958781
NC_000016.10	19243288	19243688	1.77657	0.70019
NC_000012.12	95025242	95025642	1.77647	0.696538
NC_000018.10	59837535	59837935	1.77642	0.661589
NC_000001.11	164750913	164751313	1.77634	0.472367
NC_000010.11	13404327	13404727	1.77591	0.888614
NC_000008.11	130031564	130031964	1.77588	0.119718
NC_000002.12	37906139	37906539	1.77568	0.610517
NC_000002.12	168552402	168552802	1.7754	0.559476
NC_000009.12	33852179	33852579	1.7751	0.679043
NC_000011.10	124810944	124811344	1.77473	0.245528
NC_000010.11	99932259	99932659	1.77455	0.999964
NC_000021.9	14694393	14694793	1.77419	0.927312
NC_000001.11	81470210	81470610	1.77399	0.968566
NC_000001.11	232474849	232475249	1.77354	0.144049
NC_000019.10	50361648	50362048	1.77342	0.000305513
NC_000001.11	174968709	174969109	1.77291	0.466064
NC_000002.12	231187973	231188373	1.77277	0.381942
NC_000011.10	46889600	46890000	1.77267	0.999964
NC_000011.10	48008245	48008645	1.77264	0.121431
NC_000002.12	9837006	9837406	1.77245	0.000510394
NC_000004.12	178694755	178695155	1.77049	0.220805
NC_000009.12	125173141	125173541	1.77035	0.528573
NC_000003.12	47140515	47140915	1.77011	0.552795
NC_000020.11	51662511	51662911	1.76969	0.917985
NC_000009.12	93941457	93941857	1.76962	0.33546
NC_000002.12	135553698	135554098	1.76946	0.538631
NC_000005.10	68962861	68963261	1.76925	0.432832
NC_000010.11	5589950	5590350	1.76879	0.515489
NC_000001.11	110319333	110319733	1.76815	0.698072
NC_000017.11	78872494	78872894	1.76806	0.293528
NC_000019.10	2480608	2481008	1.76758	0.123556
NC_000006.12	143198481	143198881	1.76692	0.867357
NC_000009.12	110362758	110363158	1.76659	0.909258
NC_000017.11	47223022	47223422	1.76656	0.148285
NC_000005.10	172073211	172073611	1.76637	0.201801
NC_000023.11	142977550	142977950	1.76618	0.963074
NC_000005.10	172118436	172118836	1.76597	0.006941
NC_000004.12	165361345	165361745	1.76522	0.885759
NC_000003.12	53092930	53093330	1.76482	0.699639
NC_000014.9	74472645	74473045	1.7648	0.0142876
NC_000020.11	47565031	47565431	1.7645	0.250542
NC_000005.10	93054741	93055141	1.76414	0.888927
NC_000016.10	2860570	2860970	1.76361	0.999964
NC_000005.10	37882681	37883081	1.76294	0.6554
NC_000010.11	109903633	109904033	1.76199	0.86797
NC_000001.11	206911110	206911510	1.76188	0.999964
NC_000008.11	24357321	24357721	1.76134	0.999964
NC_000005.10	93731151	93731551	1.76066	0.999964
NC_000017.11	29528425	29528825	1.75979	0.280966
NC_000010.11	102261860	102262260	1.75973	0.401822
NC_000009.12	72326476	72326876	1.7597	0.958544
NC_000002.12	111920170	111920570	1.75956	0.0782771
NC_000009.12	137006144	137006544	1.75926	0.128034
NC_000013.11	19691514	19691914	1.75923	0.15796
NC_000017.11	55452484	55452884	1.75852	0.559782
NC_000003.12	141852829	141853229	1.75828	0.056671
NC_000001.11	154931101	154931501	1.75752	0.00154192
NC_000001.11	100535171	100535571	1.75682	0.0570484
NC_000003.12	106206202	106206602	1.75663	0.999964
NC_000020.11	4369785	4370185	1.75632	0.836455
NC_000002.12	197113472	197113872	1.75604	0.624423
NC_000003.12	186374371	186374771	1.75593	0.965706
NC_000010.11	92429844	92430244	1.75508	0.0494346
NC_000011.10	57588106	57588506	1.75466	0.918236
NC_000017.11	67971339	67971739	1.75438	0.951536
NC_000011.10	95676281	95676681	1.75389	0.869509
NC_000003.12	12354372	12354772	1.75386	0.000510394
NC_000014.9	103302583	103302983	1.75362	0.999964
NC_000001.11	25259587	25259987	1.75328	0.999964
NC_000016.10	88195235	88195635	1.75291	0.432183
NC_000007.14	71429103	71429503	1.75257	0.61828
NC_000008.11	24247041	24247441	1.75242	0.502861
NC_000013.11	22926085	22926485	1.75224	0.00380206
NC_000020.11	37025015	37025415	1.752	0.305983
NC_000020.11	6017828	6018228	1.75151	0.775066
NC_000007.14	45192490	45192890	1.75131	0.970325
NC_000013.11	106499864	106500264	1.75118	0.784253
NC_000001.11	12539669	12540069	1.75109	0.0177466
NC_000006.12	119312916	119313316	1.75035	0.0233564
NC_000019.10	55418091	55418491	1.74976	0.54774
NC_000004.12	38885879	38886279	1.74962	0.999964
NC_000003.12	55625929	55626329	1.74881	0.717816
NC_000001.11	206490973	206491373	1.74848	0.0414873
NC_000003.12	12648680	12649080	1.74765	0.708062
NC_000016.10	81815626	81816026	1.74699	0.0871101
NC_000017.11	60604863	60605263	1.74636	0.0760023
NC_000006.12	142756238	142756638	1.74635	0.620522
NC_000006.12	53464856	53465256	1.74591	0.167601
NC_000017.11	32266944	32267344	1.7452	0.357064
NC_000013.11	105908553	105908953	1.7451	0.715416
NC_000005.10	142378140	142378540	1.74508	0.119718
NC_000004.12	38142117	38142517	1.74495	0.609725
NC_000011.10	115912326	115912726	1.74421	0.999964
NC_000006.12	45704407	45704807	1.74405	0.398715
NC_000020.11	51636090	51636490	1.74377	0.0522357
NC_000009.12	87546751	87547151	1.74363	0.233212
NC_000012.12	913970	914370	1.74174	0.660511
NC_000010.11	15053410	15053810	1.74157	0.999964
NC_000009.12	75500182	75500582	1.74139	0.999964
NC_000011.10	118683512	118683912	1.74104	0.535433
NC_000012.12	111511965	111512365	1.74069	0.165194
NC_000012.12	62703580	62703980	1.7403	0.320164
NC_000004.12	88107471	88107871	1.74004	0.211064
NC_000009.12	79743820	79744220	1.73947	0.999964
NC_000001.11	115333243	115333643	1.73836	0.872387
NC_000003.12	138694331	138694731	1.73812	0.885559
NC_000013.11	24097093	24097493	1.73778	0.551074
NC_000013.11	24748727	24749127	1.73684	0.999964
NC_000014.9	61489957	61490357	1.7364	0.933578
NC_000006.12	21379095	21379495	1.73616	0.71196
NC_000003.12	52614609	52615009	1.73574	0.999964
NC_000012.12	92059938	92060338	1.73572	0.809743
NC_000001.11	154084226	154084626	1.73522	0.440526
NC_000010.11	70664735	70665135	1.73502	0.164491
NC_000018.10	24472020	24472420	1.73479	0.559685
NC_000008.11	23952380	23952780	1.73431	0.963246
NC_000005.10	102483696	102484096	1.73403	0.999964
NC_000006.12	46757119	46757519	1.73385	0.95876
NC_000009.12	129973857	129974257	1.73323	0.550837
NC_000017.11	82125890	82126290	1.7328	0.206529
NC_000002.12	217363477	217363877	1.73276	0.619225
NC_000009.12	159936	160336	1.73262	0.951536
NC_000004.12	99352863	99353263	1.73176	0.503935
NC_000008.11	142030886	142031286	1.73174	0.00445792
NC_000019.10	1188329	1188729	1.73166	0.0669498
NC_000006.12	89361635	89362035	1.73159	0.486315
NC_000007.14	75105705	75106105	1.73142	0.443955
NC_000019.10	8417830	8418230	1.73127	0.329388
NC_000007.14	20417292	20417692	1.73082	0.999964
NC_000008.11	47309598	47309998	1.73026	0.429127
NC_000013.11	31891256	31891656	1.72997	0.951536
NC_000012.12	8096339	8096739	1.72956	0.451998
NC_000019.10	3242307	3242707	1.7293	0.044859
NC_000008.11	52764286	52764686	1.72855	0.0494346
NC_000001.11	150144550	150144950	1.72806	0.0971715
NC_000020.11	44692936	44693336	1.72796	0.579183
NC_000013.11	40452336	40452736	1.72751	0.872387
NC_000012.12	29681447	29681847	1.72722	0.783637
NC_000004.12	40547237	40547637	1.7269	0.106399
NC_000009.12	111131268	111131668	1.72661	0.885559
NC_000001.11	93007982	93008382	1.72594	0.608419
NC_000011.10	126084837	126085237	1.72532	0.706998
NC_000005.10	173016509	173016909	1.72488	0.762797
NC_000008.11	19128242	19128642	1.72464	0.590851
NC_000002.12	183457819	183458219	1.72442	0.999964
NC_000001.11	178189838	178190238	1.72407	0.853965
NC_000008.11	103141374	103141774	1.72383	0.170952
NC_000010.11	68598841	68599241	1.72362	0.918236
NC_000016.10	79316117	79316517	1.72352	0.883005
NC_000003.12	63582963	63583363	1.72322	0.674471
NC_000016.10	57394395	57394795	1.72216	0.999964
NC_000019.10	51553199	51553599	1.72205	0.833655
NC_000010.11	112203467	112203867	1.72174	0.999964
NC_000001.11	59043766	59044166	1.72138	0.885559
NC_000010.11	43961589	43961989	1.72125	0.783637
NC_000001.11	88946874	88947274	1.72028	0.970717
NC_000016.10	84528338	84528738	1.72022	0.171334
NC_000002.12	215749707	215750107	1.72013	0.574577
NC_000014.9	78116809	78117209	1.71995	0.615741
NC_000005.10	127723550	127723950	1.71988	0.159654
NC_000010.11	102651990	102652390	1.71961	0.00272431
NC_000022.11	28868376	28868776	1.71949	0.958544
NC_000017.11	76446497	76446897	1.71905	0.163088
NC_000003.12	49942583	49942983	1.71874	0.195071
NC_000022.11	45683236	45683636	1.71838	0.228347
NC_000020.11	10451536	10451936	1.71829	0.252277
NC_000003.12	160666141	160666541	1.71815	0.378286
NC_000012.12	132516088	132516488	1.71692	0.887675
NC_000017.11	82563761	82564161	1.71678	0.196713
NC_000013.11	19813309	19813709	1.71659	0.0434879
NC_000008.11	66939515	66939915	1.71637	0.797695
NC_000002.12	172451049	172451449	1.71569	0.376185
NC_000001.11	206259526	206259926	1.71565	0.999964
NC_000001.11	35076513	35076913	1.71521	0.636683
NC_000018.10	48165518	48165918	1.71341	0.467268
NC_000015.10	101554972	101555372	1.71274	0.226671
NC_000005.10	111417158	111417558	1.71267	0.882746
NC_000020.11	23225408	23225808	1.71237	0.00181236
NC_000017.11	67022110	67022510	1.71228	0.246259
NC_000014.9	53109111	53109511	1.71197	0.867357
NC_000001.11	227567873	227568273	1.71156	0.332042
NC_000003.12	71211143	71211543	1.71148	0.57068
NC_000001.11	24720119	24720519	1.71132	0.365311
NC_000001.11	233224354	233224754	1.71096	0.999964
NC_000016.10	27470670	27471070	1.71074	0.434136
NC_000016.10	914448	914848	1.7105	0.999964
NC_000015.10	100671877	100672277	1.71004	0.970345
NC_000006.12	84050140	84050540	1.70993	0.999964
NC_000008.11	60998076	60998476	1.70981	0.107058
NC_000001.11	42012258	42012658	1.70967	0.44586
NC_000019.10	50618461	50618861	1.70906	0.63878
NC_000009.12	94734158	94734558	1.70884	0.0443595
NC_000010.11	21172962	21173362	1.70877	0.999964
NC_000005.10	16862958	16863358	1.70808	0.888927
NC_000003.12	121979815	121980215	1.70808	0.868547
NC_000012.12	120112196	120112596	1.70807	0.381088
NC_000015.10	70160300	70160700	1.70796	0.0151595
NC_000014.9	88075705	88076105	1.7075	0.927433
NC_000002.12	111037145	111037545	1.70706	0.836455
NC_000011.10	15494233	15494633	1.70634	0.213238
NC_000004.12	133473952	133474352	1.70604	0.590019
NC_000001.11	12434162	12434562	1.70597	0.0733708
NC_000003.12	33835193	33835593	1.70536	0.999964
NC_000008.11	41153803	41154203	1.70531	0.454535
NC_000003.12	40691347	40691747	1.70494	0.613825
NC_000017.11	73276484	73276884	1.70443	0.429127
NC_000002.12	85719102	85719502	1.70407	0.431506
NC_000016.10	72285747	72286147	1.7038	0.86797
NC_000011.10	34208502	34208902	1.70351	0.365311
NC_000005.10	151803512	151803912	1.70326	0.15292
NC_000010.11	71832978	71833378	1.70143	0.229042
NC_000010.11	101744438	101744838	1.70109	0.988937
NC_000020.11	23159323	23159723	1.70075	0.0450233
NC_000016.10	73016552	73016952	1.70069	0.364226
NC_000012.12	113276285	113276685	1.7006	0.27048
NC_000020.11	50387881	50388281	1.70004	0.218313
NC_000017.11	47669129	47669529	1.69994	0.0470236
NC_000010.11	15036109	15036509	1.69937	0.197915
NC_000012.12	42790712	42791112	1.69908	0.115117
NC_000016.10	46997036	46997436	1.69783	0.999964
NC_000020.11	50744148	50744548	1.6974	0.0895062
NC_000003.12	114709124	114709524	1.69738	0.999964
NC_000012.12	54195760	54196160	1.69717	0.0556212
NC_000014.9	23174233	23174633	1.69696	0.907205
NC_000002.12	160156726	160157126	1.69579	0.999964
NC_000001.11	194024630	194025030	1.69517	0.999964
NC_000006.12	154489146	154489546	1.69483	0.987528
NC_000008.11	118938764	118939164	1.69444	0.999964
NC_000005.10	35046819	35047219	1.69382	0.771958
NC_000011.10	95346271	95346671	1.69368	0.999964
NC_000017.11	1136090	1136490	1.69354	0.999964
NC_000005.10	32260857	32261257	1.69348	0.0894464
NC_000009.12	122275951	122276351	1.69339	0.0510422
NC_000019.10	10533412	10533812	1.69328	0.7259
NC_000007.14	152483619	152484019	1.69322	0.625762
NC_000002.12	130380147	130380547	1.69319	0.316474
NC_000014.9	66008616	66009016	1.69315	0.999964
NC_000003.12	63689297	63689697	1.69293	0.610517
NC_000004.12	40486477	40486877	1.69223	0.0894464
NC_000007.14	87858208	87858608	1.69213	0.636456
NC_000007.14	137995368	137995768	1.69212	0.295194
NC_000016.10	23847905	23848305	1.69166	0.835769
NC_000013.11	40377810	40378210	1.69102	0.309711
NC_000016.10	58384618	58385018	1.69075	0.869509
NC_000006.12	145247733	145248133	1.69057	0.999964
NC_000007.14	135950971	135951371	1.69032	0.91206
NC_000011.10	10669177	10669577	1.68998	0.706998
NC_000001.11	202479625	202480025	1.68947	0.931293
NC_000001.11	90175649	90176049	1.68923	0.999964
NC_000010.11	91540546	91540946	1.68887	0.194791
NC_000008.11	128502515	128502915	1.68865	0.999964
NC_000005.10	78260166	78260566	1.68778	0.868652
NC_000017.11	18894551	18894951	1.68773	0.999964
NC_000020.11	50759458	50759858	1.68762	0.836455
NC_000002.12	126434555	126434955	1.68707	0.999964
NC_000011.10	47950065	47950465	1.68696	0.266106
NC_000017.11	41506037	41506437	1.68693	0.907205
NC_000001.11	220626488	220626888	1.68666	0.999964
NC_000021.9	34552783	34553183	1.68653	0.302988
NC_000013.11	95385668	95386068	1.68572	0.429127
NC_000005.10	113004756	113005156	1.6855	0.457101
NC_000005.10	150299114	150299514	1.68544	0.545087
NC_000009.12	129252196	129252596	1.68525	0.0894464
NC_000015.10	84692086	84692486	1.68401	0.559685
NC_000003.12	46416448	46416848	1.68336	0.56376
NC_000017.11	31506861	31507261	1.68308	0.31843
NC_000009.12	18377631	18378031	1.68288	0.16889
NC_000017.11	67501370	67501770	1.68279	0.331824
NC_000002.12	82833641	82834041	1.68268	0.757037
NC_000001.11	245953420	245953820	1.68263	0.188581
NC_000020.11	23115964	23116364	1.68255	0.662699
NC_000009.12	111078454	111078854	1.68176	0.306345
NC_000024.10	12235455	12235855	1.68135	0.999964
NC_000002.12	202361827	202362227	1.68131	0.132613
NC_000018.10	48167073	48167473	1.68067	0.137828
NC_000023.11	15976323	15976723	1.68019	0.604467
NC_000013.11	21823889	21824289	1.67939	0.81929
NC_000001.11	235828910	235829310	1.67794	0.144924
NC_000003.12	136606208	136606608	1.67748	0.546482
NC_000014.9	100041247	100041647	1.67695	0.693613
NC_000011.10	43021421	43021821	1.67688	0.999964
NC_000016.10	85262485	85262885	1.6768	0.466121
NC_000003.12	121597547	121597947	1.67666	0.999964
NC_000007.14	123961759	123962159	1.67666	0.999964
NC_000007.14	65441139	65441539	1.67663	0.606676
NC_000010.11	88271043	88271443	1.67615	0.335713
NC_000011.10	11868059	11868459	1.67585	0.999964
NC_000001.11	56222809	56223209	1.6749	0.559685
NC_000016.10	28723052	28723452	1.67443	0.999964
NC_000012.12	39972126	39972526	1.67424	0.759798
NC_000015.10	97984263	97984663	1.6742	0.285007
NC_000015.10	63766086	63766486	1.67417	0.915655
NC_000019.10	7373835	7374235	1.67388	0.220238
NC_000008.11	55924415	55924815	1.67374	0.00244446
NC_000001.11	204435485	204435885	1.6737	0.977839
NC_000021.9	35265029	35265429	1.6735	0.840577
NC_000008.11	28911369	28911769	1.67249	0.513084
NC_000023.11	65196189	65196589	1.67246	0.999964
NC_000002.12	27075581	27075981	1.67219	0.213238
NC_000011.10	85884778	85885178	1.67215	0.951536
NC_000006.12	145784656	145785056	1.67199	0.999964
NC_000020.11	23143072	23143472	1.67153	0.218313
NC_000008.11	19786023	19786423	1.67118	0.999964
NC_000005.10	100950919	100951319	1.671	0.752752
NC_000002.12	144356275	144356675	1.67084	0.927433
NC_000021.9	36171839	36172239	1.6706	0.106196
NC_000005.10	112713690	112714090	1.67054	0.0341122
NC_000002.12	15599348	15599748	1.67042	0.999964
NC_000021.9	43081586	43081986	1.67042	0.999964
NC_000003.12	12413828	12414228	1.67028	0.467016
NC_000010.11	44632513	44632913	1.67017	0.968158
NC_000009.12	131780973	131781373	1.67007	0.751308
NC_000002.12	64675840	64676240	1.66987	0.999964
NC_000015.10	63949023	63949423	1.66951	0.157336
NC_000005.10	68080314	68080714	1.66951	0.540087
NC_000019.10	13126098	13126498	1.66944	0.357614
NC_000023.11	20418384	20418784	1.66935	0.999964
NC_000005.10	150317191	150317591	1.66879	0.061408
NC_000013.11	98570966	98571366	1.66858	0.679786
NC_000013.11	100423210	100423610	1.66796	0.217707
NC_000008.11	33543271	33543671	1.66771	0.999964
NC_000020.11	51585944	51586344	1.66711	0.727057
NC_000011.10	112015860	112016260	1.6671	0.282755
NC_000015.10	63933481	63933881	1.66688	0.218455
NC_000001.11	247440107	247440507	1.66687	0.0180952
NC_000020.11	47473816	47474216	1.66675	0.221773
NC_000002.12	12606363	12606763	1.6665	0.95587
NC_000017.11	13864562	13864962	1.66643	0.972328
NC_000010.11	6248911	6249311	1.66587	0.476424
NC_000004.12	179513631	179514031	1.66586	0.218313
NC_000002.12	12155731	12156131	1.66564	0.126371
NC_000018.10	77208952	77209352	1.66546	0.757037
NC_000008.11	118637125	118637525	1.66544	0.999964
NC_000005.10	111954855	111955255	1.66517	0.999964
NC_000017.11	80349177	80349577	1.66517	0.844873
NC_000017.11	76262901	76263301	1.66509	0.171259
NC_000003.12	61895083	61895483	1.6649	0.668314
NC_000016.10	59067241	59067641	1.66435	0.160546
NC_000021.9	37196248	37196648	1.66419	0.467016
NC_000007.14	130180431	130180831	1.664	0.770173
NC_000004.12	78693769	78694169	1.66397	0.963447
NC_000010.11	75532508	75532908	1.66394	0.669003
NC_000020.11	6501094	6501494	1.66382	0.83842
NC_000002.12	9830209	9830609	1.66352	0.55755
NC_000007.14	100124713	100125113	1.66344	0.218313
NC_000011.10	3817384	3817784	1.66339	0.57565
NC_000016.10	8820185	8820585	1.66324	0.34483
NC_000008.11	24418209	24418609	1.66312	0.0762882
NC_000006.12	158657010	158657410	1.66234	0.0406632
NC_000020.11	47531488	47531888	1.66224	0.100223
NC_000002.12	38658603	38659003	1.66209	0.674471
NC_000002.12	54003284	54003684	1.66173	0.940888
NC_000006.12	88513471	88513871	1.66152	0.90462
NC_000003.12	161025892	161026292	1.6615	0.784092
NC_000001.11	24587250	24587650	1.66115	0.809233
NC_000021.9	34512135	34512535	1.66112	0.429127
NC_000005.10	33362938	33363338	1.66101	0.195184
NC_000002.12	138475158	138475558	1.66097	0.611411
NC_000001.11	158179548	158179948	1.66094	0.539765
NC_000017.11	34371427	34371827	1.66067	0.668312
NC_000002.12	144643487	144643887	1.66017	0.559782
NC_000017.11	29874297	29874697	1.66009	0.999964
NC_000020.11	38109880	38110280	1.65949	0.561267
NC_000022.11	31674252	31674652	1.65944	0.553583
NC_000010.11	27661355	27661755	1.65942	0.00777947
NC_000001.11	117267337	117267737	1.65942	0.999964
NC_000004.12	39738715	39739115	1.65942	0.699639
NC_000019.10	8252973	8253373	1.65935	0.809654
NC_000023.11	117815142	117815542	1.65884	0.874652
NC_000006.12	156131261	156131661	1.65851	0.950911
NC_000021.9	14763222	14763622	1.65809	0.999964
NC_000003.12	31713469	31713869	1.65802	0.413183
NC_000006.12	116352374	116352774	1.65797	0.933275
NC_000013.11	98503392	98503792	1.65753	0.848262
NC_000003.12	61820569	61820969	1.65749	0.999964
NC_000001.11	155956087	155956487	1.65745	0.00351562
NC_000008.11	97797985	97798385	1.6568	0.762205
NC_000007.14	48298758	48299158	1.6566	0.613324
NC_000010.11	103057800	103058200	1.65658	0.701214
NC_000019.10	2962014	2962414	1.65644	0.0260388
NC_000007.14	120784061	120784461	1.65639	0.805009
NC_000002.12	73952578	73952978	1.65626	0.306345
NC_000003.12	196110773	196111173	1.65578	0.908076
NC_000005.10	61822340	61822740	1.65556	0.951536
NC_000019.10	10173505	10173905	1.65528	0.153833
NC_000005.10	96679992	96680392	1.65487	0.459069
NC_000002.12	10170241	10170641	1.65473	0.871864
NC_000004.12	151117352	151117752	1.65445	0.999964
NC_000001.11	24192055	24192455	1.65438	0.00925043
NC_000002.12	161123185	161123585	1.65429	0.991901
NC_000001.11	228270042	228270442	1.65427	0.797695
NC_000002.12	72035508	72035908	1.65372	0.959652
NC_000008.11	57802287	57802687	1.65368	0.999964
NC_000001.11	207156046	207156446	1.65367	0.999964
NC_000006.12	143158052	143158452	1.65361	0.115117
NC_000002.12	151904737	151905137	1.65342	0.958544
NC_000007.14	53094773	53095173	1.65316	0.987528
NC_000016.10	81537977	81538377	1.65312	0.999964
NC_000011.10	872112	872512	1.65295	0.229585
NC_000007.14	152449794	152450194	1.65228	0.0298154
NC_000012.12	45050776	45051176	1.65214	0.958544
NC_000011.10	121891042	121891442	1.65199	0.871864
NC_000012.12	29691478	29691878	1.65118	0.731096
NC_000020.11	4633789	4634189	1.65106	0.999964
NC_000006.12	40138250	40138650	1.65105	0.999964
NC_000009.12	15427700	15428100	1.65093	0.578954
NC_000010.11	47461104	47461504	1.65073	0.999964
NC_000013.11	75513350	75513750	1.65063	0.997835
NC_000014.9	81137292	81137692	1.65029	0.499864
NC_000011.10	41102504	41102904	1.64968	0.791891
NC_000010.11	52644647	52645047	1.64953	0.999964
NC_000002.12	229313595	229313995	1.64943	0.999964
NC_000017.11	43536224	43536624	1.64929	0.765872
NC_000004.12	107987868	107988268	1.64896	0.999964
NC_000003.12	108388262	108388662	1.64882	0.999964
NC_000001.11	202441835	202442235	1.6485	0.720461
NC_000006.12	87714330	87714730	1.64832	0.617061
NC_000004.12	181980090	181980490	1.64826	0.999964
NC_000009.12	83471284	83471684	1.64825	0.7937
NC_000006.12	11552784	11553184	1.64816	0.999964
NC_000005.10	88174592	88174992	1.6479	0.744272
NC_000017.11	61139922	61140322	1.64785	0.970717
NC_000015.10	51752830	51753230	1.64774	0.785671
NC_000010.11	6995865	6996265	1.64708	0.968158
NC_000011.10	59273418	59273818	1.64681	0.331204
NC_000008.11	133165811	133166211	1.64674	0.48647
NC_000019.10	14674693	14675093	1.64674	0.69777
NC_000008.11	23435221	23435621	1.64649	0.76513
NC_000006.12	63685436	63685836	1.64582	0.963447
NC_000002.12	60260613	60261013	1.64521	0.999964
NC_000020.11	48910366	48910766	1.6452	0.260877
NC_000001.11	12449417	12449817	1.64484	0.999964
NC_000006.12	109371282	109371682	1.64484	0.0348287
NC_000003.12	25983438	25983838	1.64435	0.999964
NC_000012.12	65561955	65562355	1.64408	0.826992
NC_000004.12	109703056	109703456	1.64383	0.795099
NC_000018.10	9750655	9751055	1.64377	0.74408
NC_000012.12	104546547	104546947	1.64375	0.590523
NC_000016.10	53865468	53865868	1.64333	0.924267
NC_000022.11	17230834	17231234	1.64325	0.325988
NC_000015.10	65476980	65477380	1.6432	0.609725
NC_000014.9	88804002	88804402	1.64252	0.999964
NC_000009.12	93020681	93021081	1.64244	0.108506
NC_000017.11	76094994	76095394	1.64229	0.488275
NC_000013.11	21442327	21442727	1.64205	0.343804
NC_000002.12	47603013	47603413	1.64159	0.999964
NC_000002.12	84187121	84187521	1.6414	0.991901
NC_000001.11	167893331	167893731	1.64082	0.909258
NC_000008.11	17328847	17329247	1.64062	0.999964
NC_000010.11	123427367	123427767	1.64049	0.999964
NC_000002.12	217794656	217795056	1.64018	0.271845
NC_000019.10	316530	316930	1.63976	0.938126
NC_000003.12	49620581	49620981	1.6389	0.252565
NC_000007.14	12056452	12056852	1.63882	0.795099
NC_000010.11	34975167	34975567	1.6388	0.999964
NC_000009.12	129757043	129757443	1.63801	0.138553
NC_000017.11	39188612	39189012	1.63744	0.440849
NC_000001.11	202625337	202625737	1.63742	0.546482
NC_000003.12	164476607	164477007	1.63658	0.999964
NC_000008.11	38090384	38090784	1.63622	0.672464
NC_000002.12	17747562	17747962	1.63617	0.797695
NC_000002.12	52269692	52270092	1.63607	0.171259
NC_000005.10	56770462	56770862	1.6359	0.947508
NC_000008.11	29499292	29499692	1.63574	0.896547
NC_000004.12	21888530	21888930	1.63569	0.807858
NC_000006.12	107652550	107652950	1.63507	0.237692
NC_000017.11	2244747	2245147	1.63504	0.856675
NC_000020.11	36932057	36932457	1.63496	0.297607
NC_000011.10	110318221	110318621	1.63481	0.70019
NC_000005.10	142110024	142110424	1.63466	0.461336
NC_000010.11	48800631	48801031	1.63446	0.182822
NC_000005.10	142090258	142090658	1.63374	0.00202751
NC_000005.10	172051629	172052029	1.63367	0.23265
NC_000015.10	89230147	89230547	1.63333	0.703399
NC_000012.12	104494477	104494877	1.6333	0.389573
NC_000002.12	101491200	101491600	1.6332	0.999964
NC_000019.10	50072472	50072872	1.63317	0.119969
NC_000021.9	34568081	34568481	1.63315	0.266161
NC_000009.12	113299893	113300293	1.63288	0.999964
NC_000006.12	6892143	6892543	1.63283	0.987528
NC_000023.11	39497703	39498103	1.63268	0.999964
NC_000001.11	66521701	66522101	1.63259	0.999964
NC_000003.12	46990615	46991015	1.632	0.58984
NC_000020.11	51960861	51961261	1.63199	0.784765
NC_000005.10	45794194	45794594	1.63181	0.999964
NC_000003.12	196952484	196952884	1.63179	0.874531
NC_000002.12	27854254	27854654	1.6317	0.917985
NC_000011.10	44301183	44301583	1.63153	0.641722
NC_000014.9	101876992	101877392	1.63127	0.0127537
NC_000008.11	142757082	142757482	1.6312	0.153833
NC_000023.11	109857099	109857499	1.6312	0.205927
NC_000013.11	71712947	71713347	1.63108	0.559685
NC_000002.12	197508675	197509075	1.63093	0.999964
NC_000009.12	83598477	83598877	1.63076	0.999964
NC_000002.12	181697283	181697683	1.63016	0.885362
NC_000020.11	50526353	50526753	1.63007	0.538631
NC_000004.12	111642054	111642454	1.62981	0.999964
NC_000022.11	19916305	19916705	1.62971	0.885759
NC_000011.10	93089438	93089838	1.62955	0.999964
NC_000001.11	233242841	233243241	1.62945	0.790144
NC_000004.12	25610513	25610913	1.62938	0.621176
NC_000011.10	74570465	74570865	1.62908	0.999964
NC_000001.11	42949339	42949739	1.62904	0.0158477
NC_000023.11	29662688	29663088	1.62873	0.951536
NC_000006.12	149768636	149769036	1.62848	0.267908
NC_000004.12	100190267	100190667	1.62847	0.968566
NC_000007.14	149243933	149244333	1.62843	0.237692
NC_000001.11	52179188	52179588	1.62825	0.636683
NC_000017.11	14353136	14353536	1.62802	0.950911
NC_000001.11	146479183	146479583	1.62774	0.999964
NC_000023.11	30816670	30817070	1.62774	0.999964
NC_000009.12	98250917	98251317	1.62768	0.10583
NC_000006.12	107345410	107345810	1.62687	0.999964
NC_000013.11	45833590	45833990	1.62687	0.999964
NC_000001.11	16388121	16388521	1.62685	0.757716
NC_000009.12	107397408	107397808	1.62677	0.76513
NC_000020.11	23247246	23247646	1.62606	0.252717
NC_000002.12	71727532	71727932	1.62605	0.981165
NC_000008.11	120319070	120319470	1.62558	0.999964
NC_000020.11	23235352	23235752	1.62544	0.610517
NC_000012.12	29223440	29223840	1.62539	0.837714
NC_000016.10	79461675	79462075	1.62528	0.962136
NC_000007.14	152099445	152099845	1.62507	0.727487
NC_000018.10	70249014	70249414	1.62483	0.0651679
NC_000017.11	10018446	10018846	1.62461	0.896697
NC_000009.12	87406516	87406916	1.62461	0.503155
NC_000009.12	83569355	83569755	1.6245	0.197151
NC_000002.12	208872508	208872908	1.62437	0.999964
NC_000010.11	123402581	123402981	1.62414	0.336657
NC_000005.10	68347532	68347932	1.62387	0.644814
NC_000009.12	99720708	99721108	1.62385	0.896253
NC_000009.12	84583842	84584242	1.62379	0.999964
NC_000009.12	19840169	19840569	1.62355	0.999964
NC_000008.11	42768460	42768860	1.62348	0.945488
NC_000006.12	104705079	104705479	1.62344	0.999964
NC_000011.10	77630982	77631382	1.62336	0.5001
NC_000001.11	226093274	226093674	1.62289	0.257249
NC_000008.11	130682635	130683035	1.62284	0.999964
NC_000014.9	103361897	103362297	1.62267	0.500158
NC_000006.12	74587158	74587558	1.62262	0.999964
NC_000006.12	37220973	37221373	1.62232	0.833948
NC_000023.11	53362462	53362862	1.62215	0.852139
NC_000010.11	124064646	124065046	1.6219	0.295507
NC_000022.11	29504033	29504433	1.62177	0.970325
NC_000007.14	65869281	65869681	1.62169	0.252717
NC_000012.12	68837010	68837410	1.62158	0.244705
NC_000016.10	10886784	10887184	1.62149	0.57066
NC_000001.11	155571627	155572027	1.62129	0.999964
NC_000012.12	69490981	69491381	1.62103	0.999964
NC_000007.14	123719227	123719627	1.621	0.999964
NC_000001.11	202530664	202531064	1.62091	0.81929
NC_000014.9	31770299	31770699	1.62054	0.567212
NC_000010.11	91420875	91421275	1.62026	0.999964
NC_000001.11	9228558	9228958	1.61987	0.836079
NC_000012.12	51085695	51086095	1.61973	0.352618
NC_000003.12	63976623	63977023	1.61942	0.999964
NC_000006.12	149766389	149766789	1.61917	0.999964
NC_000008.11	89999960	90000360	1.61908	0.235278
NC_000007.14	127573315	127573715	1.61908	0.999964
NC_000012.12	117121462	117121862	1.61898	0.999964
NC_000017.11	49741601	49742001	1.61869	0.142228
NC_000006.12	46054465	46054865	1.61867	0.999964
NC_000021.9	45832592	45832992	1.61826	0.885559
NC_000012.12	112005853	112006253	1.6182	0.834445
NC_000006.12	22025776	22026176	1.61788	0.853965
NC_000012.12	29073723	29074123	1.61786	0.999964
NC_000010.11	110361050	110361450	1.6177	0.999964
NC_000008.11	93932337	93932737	1.61741	0.0116333
NC_000013.11	44683537	44683937	1.6173	0.0822036
NC_000008.11	128240347	128240747	1.61723	0.813847
NC_000012.12	63940311	63940711	1.61704	0.951536
NC_000007.14	5133445	5133845	1.61673	0.996604
NC_000001.11	108879438	108879838	1.61634	0.271845
NC_000008.11	61012776	61013176	1.61625	0.486315
NC_000003.12	124125323	124125723	1.61613	0.921467
NC_000006.12	43714613	43715013	1.6159	0.1568
NC_000017.11	16979335	16979735	1.61557	0.0347315
NC_000005.10	56677709	56678109	1.61533	0.864744
NC_000009.12	98810997	98811397	1.6153	0.564024
NC_000002.12	22281010	22281410	1.61516	0.678234
NC_000005.10	92657064	92657464	1.61501	0.999964
NC_000018.10	23805953	23806353	1.61501	0.999964
NC_000013.11	110304187	110304587	1.61489	0.999964
NC_000003.12	191293704	191294104	1.61481	0.999964
NC_000023.11	154052496	154052896	1.61415	0.381088
NC_000002.12	215611582	215611982	1.61414	0.553583
NC_000008.11	86706333	86706733	1.61383	0.999964
NC_000002.12	98556611	98557011	1.61357	0.999964
NC_000001.11	31639485	31639885	1.61348	0.440849
NC_000002.12	111994001	111994401	1.61342	0.624423
NC_000008.11	42009915	42010315	1.61336	0.237664
NC_000001.11	82086740	82087140	1.61299	0.967441
NC_000014.9	51847266	51847666	1.61285	0.958097
NC_000003.12	37493136	37493536	1.61236	0.999964
NC_000003.12	23056016	23056416	1.61228	0.999964
NC_000019.10	41190612	41191012	1.61219	0.390445
NC_000017.11	71071796	71072196	1.61159	0.995771
NC_000014.9	73033106	73033506	1.61155	0.999964
NC_000005.10	34552201	34552601	1.61138	0.999964
NC_000002.12	208172691	208173091	1.61132	0.0365232
NC_000001.11	116486442	116486842	1.61131	0.785274
NC_000016.10	69546870	69547270	1.61101	0.420651
NC_000017.11	43140626	43141026	1.60994	0.999964
NC_000001.11	228944986	228945386	1.6099	0.561267
NC_000017.11	64180065	64180465	1.60927	0.626354
NC_000022.11	29118229	29118629	1.60902	0.661589
NC_000018.10	57007978	57008378	1.60891	0.951536
NC_000019.10	7545924	7546324	1.60883	0.0406632
NC_000020.11	51368925	51369325	1.60878	0.153833
NC_000003.12	151903308	151903708	1.60865	0.958544
NC_000006.12	37070893	37071293	1.6081	0.558272
NC_000002.12	71934525	71934925	1.60803	0.67627
NC_000011.10	92776705	92777105	1.60796	0.967441
NC_000017.11	30093529	30093929	1.60789	0.999964
NC_000011.10	110289489	110289889	1.60762	0.507366
NC_000012.12	111203503	111203903	1.6076	0.784092
NC_000010.11	47312113	47312513	1.6075	0.999964
NC_000015.10	63939615	63940015	1.60747	0.185757
NC_000022.11	39900875	39901275	1.60727	0.544995
NC_000005.10	95773634	95774034	1.60721	0.999964
NC_000003.12	27472180	27472580	1.6072	0.358369
NC_000009.12	81281547	81281947	1.60709	0.999964
NC_000016.10	31344683	31345083	1.60676	0.503155
NC_000013.11	40164124	40164524	1.60673	0.27531
NC_000015.10	70142765	70143165	1.60649	0.00356772
NC_000002.12	71798263	71798663	1.60636	0.809654
NC_000006.12	162470064	162470464	1.60598	0.999964
NC_000002.12	230230063	230230463	1.60577	0.999964
NC_000008.11	98300826	98301226	1.60571	0.906035
NC_000009.12	89999668	90000068	1.60547	0.739178
NC_000006.12	142913532	142913932	1.60531	0.206529
NC_000012.12	104498285	104498685	1.6053	0.701406
NC_000010.11	7180205	7180605	1.60519	0.0035429
NC_000002.12	33346363	33346763	1.60514	0.669003
NC_000016.10	72131051	72131451	1.60501	0.838356
NC_000002.12	112821090	112821490	1.60457	0.31843
NC_000009.12	68522193	68522593	1.60452	0.999964
NC_000020.11	51393569	51393969	1.60423	0.766137
NC_000001.11	35887044	35887444	1.60414	0.11898
NC_000017.11	30147841	30148241	1.60386	0.0757617
NC_000019.10	3003206	3003606	1.60369	0.918251
NC_000011.10	12215057	12215457	1.60337	0.999964
NC_000020.11	50640798	50641198	1.60335	0.838356
NC_000023.11	18425214	18425614	1.60314	0.999964
NC_000008.11	61125133	61125533	1.60295	0.999964
NC_000019.10	5314060	5314460	1.60279	0.302425
NC_000005.10	141046267	141046667	1.60267	0.546464
NC_000013.11	31798318	31798718	1.60262	0.999964
NC_000002.12	46464470	46464870	1.60221	0.44933
NC_000015.10	90780906	90781306	1.60197	0.999964
NC_000018.10	35050566	35050966	1.60174	0.838356
NC_000005.10	108642303	108642703	1.60174	0.668314
NC_000003.12	35932887	35933287	1.60172	0.302425
NC_000003.12	139281162	139281562	1.60119	0.838418
NC_000011.10	102412029	102412429	1.60104	0.271845
NC_000005.10	142184970	142185370	1.60073	0.999964
NC_000017.11	31722297	31722697	1.60041	0.267633
NC_000021.9	34592225	34592625	1.60024	0.885362
NC_000007.14	143215057	143215457	1.60021	0.999964
NC_000013.11	110488060	110488460	1.59995	0.578954
NC_000003.12	184590856	184591256	1.59992	0.999964
NC_000011.10	121248898	121249298	1.59986	0.531719
NC_000002.12	181517916	181518316	1.59979	0.838356
NC_000020.11	34629035	34629435	1.59975	0.454535
NC_000002.12	42277385	42277785	1.59943	0.0164583
NC_000003.12	47725636	47726036	1.59915	0.731096
NC_000001.11	89198758	89199158	1.5988	0.862331
NC_000017.11	47572707	47573107	1.59873	0.999964
NC_000008.11	25198861	25199261	1.5987	0.61828
NC_000006.12	14728608	14729008	1.59863	0.244705
NC_000003.12	40690618	40691018	1.59858	0.960618
NC_000015.10	35705838	35706238	1.59851	0.643333
NC_000002.12	39485620	39486020	1.59804	0.561785
NC_000011.10	130331313	130331713	1.59803	0.999964
NC_000006.12	11492405	11492805	1.59771	0.463517
NC_000001.11	51648289	51648689	1.59764	0.550837
NC_000002.12	108702934	108703334	1.59756	0.63699
NC_000008.11	73966279	73966679	1.5973	0.691305
NC_000002.12	157774093	157774493	1.59709	0.559782
NC_000007.14	4272076	4272476	1.5966	0.999964
NC_000001.11	247357626	247358026	1.59643	0.619225
NC_000012.12	27087997	27088397	1.59613	0.0757617
NC_000001.11	152182869	152183269	1.596	0.999964
NC_000001.11	71448226	71448626	1.59598	0.68022
NC_000010.11	32065879	32066279	1.59586	0.987528
NC_000005.10	76452882	76453282	1.59576	0.8649
NC_000014.9	89392924	89393324	1.59575	0.601064
NC_000001.11	21791606	21792006	1.59567	0.625252
NC_000004.12	107818297	107818697	1.59558	0.999964
NC_000001.11	150135312	150135712	1.59545	0.589703
NC_000004.12	118419581	118419981	1.59509	0.999964
NC_000016.10	48158334	48158734	1.59479	0.999964
NC_000001.11	47755326	47755726	1.59476	0.999964
NC_000001.11	90176485	90176885	1.59473	0.618808
NC_000008.11	93846583	93846983	1.59466	0.999964
NC_000012.12	29921274	29921674	1.59464	0.999964
NC_000019.10	49968246	49968646	1.59463	0.365311
NC_000020.11	23126638	23127038	1.59447	0.220805
NC_000004.12	94507660	94508060	1.59413	0.951536
NC_000005.10	69006056	69006456	1.59409	0.999964
NC_000006.12	130931673	130932073	1.59359	0.541427
NC_000010.11	43570965	43571365	1.59351	0.763999
NC_000005.10	93273130	93273530	1.59338	0.999964
NC_000016.10	88364537	88364937	1.59328	0.400359
NC_000006.12	65001161	65001561	1.59322	0.999964
NC_000001.11	27780965	27781365	1.59271	0.417934
NC_000001.11	67404273	67404673	1.59256	0.0760023
NC_000003.12	183483037	183483437	1.59221	0.339645
NC_000006.12	13500347	13500747	1.59164	0.999964
NC_000010.11	60666179	60666579	1.59164	0.999964
NC_000004.12	104490847	104491247	1.59155	0.885759
NC_000022.11	44460673	44461073	1.59125	0.865552
NC_000003.12	52340547	52340947	1.59112	0.708293
NC_000017.11	16842494	16842894	1.59108	0.999964
NC_000011.10	116419216	116419616	1.59108	0.999964
NC_000012.12	29214402	29214802	1.59088	0.329388
NC_000001.11	70873987	70874387	1.59072	0.999964
NC_000006.12	161038465	161038865	1.59025	0.326506
NC_000012.12	32522392	32522792	1.58999	0.966205
NC_000002.12	38719325	38719725	1.58996	0.739178
NC_000017.11	61438346	61438746	1.58967	0.872387
NC_000005.10	32251832	32252232	1.58965	0.999964
NC_000015.10	75357733	75358133	1.58954	0.668314
NC_000022.11	25527493	25527893	1.5891	0.750555
NC_000006.12	110509823	110510223	1.58839	0.991901
NC_000001.11	11064152	11064552	1.58826	0.643333
NC_000020.11	50671036	50671436	1.58822	0.999964
NC_000015.10	77569646	77570046	1.58817	0.0435588
NC_000016.10	29178928	29179328	1.58808	0.784253
NC_000016.10	8748982	8749382	1.58746	0.999964
NC_000012.12	111662359	111662759	1.58744	0.999964
NC_000007.14	152775020	152775420	1.58718	0.999964
NC_000003.12	104286691	104287091	1.58661	0.568586
NC_000009.12	33082648	33083048	1.58623	0.882746
NC_000009.12	100338801	100339201	1.58622	0.984342
NC_000002.12	36705905	36706305	1.58617	0.77671
NC_000001.11	179794651	179795051	1.58584	0.947042
NC_000020.11	6645270	6645670	1.58577	0.63699
NC_000015.10	39301747	39302147	1.58562	0.999964
NC_000002.12	119085641	119086041	1.58525	0.121756
NC_000023.11	20595927	20596327	1.58514	0.999964
NC_000017.11	10128101	10128501	1.58484	0.0894464
NC_000007.14	51160934	51161334	1.58443	0.999964
NC_000020.11	41623983	41624383	1.58423	0.999964
NC_000007.14	157283296	157283696	1.58405	0.999964
NC_000007.14	43649733	43650133	1.58385	0.929892
NC_000010.11	80053643	80054043	1.58382	0.785671
NC_000009.12	87495834	87496234	1.58378	0.132154
NC_000002.12	100425884	100426284	1.58368	0.969628
NC_000006.12	22153753	22154153	1.5835	0.870359
NC_000015.10	93236269	93236669	1.58337	0.999964
NC_000011.10	78812491	78812891	1.58328	0.906035
NC_000004.12	76720619	76721019	1.58321	0.566804
NC_000001.11	20175272	20175672	1.58318	0.750472
NC_000009.12	98430624	98431024	1.58296	0.905724
NC_000018.10	361825	362225	1.58244	0.69691
NC_000022.11	34090051	34090451	1.58202	0.999964
NC_000005.10	10467307	10467707	1.5816	0.999964
NC_000002.12	134450865	134451265	1.58153	0.999964
NC_000016.10	57915979	57916379	1.58153	0.999964
NC_000017.11	57459297	57459697	1.58136	0.809654
NC_000002.12	40668442	40668842	1.58133	0.999964
NC_000001.11	204304098	204304498	1.58088	0.999964
NC_000002.12	71889935	71890335	1.58085	0.999964
NC_000001.11	219771052	219771452	1.58081	0.591091
NC_000010.11	76036307	76036707	1.5807	0.999964
NC_000012.12	27039560	27039960	1.58067	0.902877
NC_000014.9	20697726	20698126	1.5803	0.999964
NC_000001.11	202576926	202577326	1.58015	0.998471
NC_000016.10	81561002	81561402	1.58008	0.686893
NC_000003.12	144021029	144021429	1.5797	0.651387
NC_000002.12	207142406	207142806	1.57951	0.999964
NC_000010.11	96142823	96143223	1.5792	0.990391
NC_000002.12	55099892	55100292	1.57906	0.999964
NC_000010.11	31101026	31101426	1.57884	0.931504
NC_000015.10	86911224	86911624	1.57882	0.593685
NC_000011.10	64990137	64990537	1.57828	0.0860465
NC_000002.12	26943932	26944332	1.5781	0.990391
NC_000002.12	12449085	12449485	1.57803	0.975655
NC_000003.12	57974745	57975145	1.57796	0.108506
NC_000005.10	95738043	95738443	1.57795	0.141683
NC_000012.12	7784679	7785079	1.57794	0.999964
NC_000016.10	2607383	2607783	1.57762	0.999964
NC_000003.12	69970760	69971160	1.57747	0.999964
NC_000012.12	95201953	95202353	1.57726	0.809654
NC_000005.10	116032069	116032469	1.57671	0.333893
NC_000002.12	10963221	10963621	1.5763	0.668312
NC_000015.10	44441990	44442390	1.57618	0.882746
NC_000006.12	2658783	2659183	1.57617	0.999964
NC_000003.12	171983679	171984079	1.57595	0.686187
NC_000012.12	104523351	104523751	1.57591	0.727487
NC_000017.11	66985680	66986080	1.57561	0.999964
NC_000009.12	88032566	88032966	1.57527	0.515489
NC_000005.10	151271677	151272077	1.57517	0.70019
NC_000019.10	8041473	8041873	1.57516	0.885559
NC_000018.10	45024383	45024783	1.57494	0.999964
NC_000001.11	16346782	16347182	1.57492	0.265159
NC_000004.12	25760563	25760963	1.57488	0.999964
NC_000007.14	5797790	5798190	1.57475	0.554475
NC_000012.12	121849726	121850126	1.57453	0.333912
NC_000008.11	18854139	18854539	1.57444	0.999964
NC_000017.11	68227990	68228390	1.57414	0.305251
NC_000005.10	132389681	132390081	1.57386	0.276358
NC_000002.12	197377843	197378243	1.57379	0.295413
NC_000010.11	12182783	12183183	1.57316	0.546966
NC_000005.10	112043317	112043717	1.57302	0.999964
NC_000024.10	14861095	14861495	1.57282	0.999964
NC_000008.11	118254488	118254888	1.57278	0.999964
NC_000017.11	76476255	76476655	1.57236	0.317771
NC_000007.14	77734484	77734884	1.5723	0.0733708
NC_000013.11	48547779	48548179	1.5721	0.69691
NC_000004.12	48195189	48195589	1.57197	0.968566
NC_000002.12	36146483	36146883	1.5719	0.999964
NC_000004.12	10583983	10584383	1.57138	0.999964
NC_000008.11	55865788	55866188	1.57129	0.120901
NC_000005.10	68423212	68423612	1.57128	0.248401
NC_000004.12	86972937	86973337	1.57124	0.712754
NC_000005.10	78233268	78233668	1.57122	0.675231
NC_000001.11	89640101	89640501	1.57118	0.0677597
NC_000012.12	63353007	63353407	1.57108	0.370631
NC_000001.11	6752187	6752587	1.57095	0.999964
NC_000010.11	78532823	78533223	1.5708	0.998352
NC_000005.10	169880245	169880645	1.57061	0.906012
NC_000011.10	69238765	69239165	1.57043	0.999964
NC_000013.11	106319005	106319405	1.56986	0.927433
NC_000008.11	121246235	121246635	1.5697	0.797946
NC_000020.11	50652566	50652966	1.56953	0.999964
NC_000022.11	44574090	44574490	1.56935	0.786763
NC_000001.11	220330286	220330686	1.56911	0.865849
NC_000017.11	61065347	61065747	1.56908	0.999964
NC_000011.10	69028009	69028409	1.56888	0.999964
NC_000013.11	66532864	66533264	1.56864	0.999964
NC_000019.10	39332634	39333034	1.56848	0.185757
NC_000020.11	23201635	23202035	1.56844	0.917288
NC_000010.11	10542561	10542961	1.56839	0.875862
NC_000004.12	53555123	53555523	1.56835	0.999964
NC_000007.14	34260286	34260686	1.56814	0.999964
NC_000003.12	71842328	71842728	1.56806	0.999964
NC_000019.10	49954145	49954545	1.5671	0.0757617
NC_000002.12	222738700	222739100	1.56705	0.999964
NC_000008.11	73950896	73951296	1.56701	0.761065
NC_000002.12	190356005	190356405	1.56697	0.987528
NC_000011.10	63654443	63654843	1.56686	0.966942
NC_000002.12	85032552	85032952	1.56676	0.770467
NC_000003.12	71504189	71504589	1.56666	0.862618
NC_000005.10	131417263	131417663	1.56657	0.999964
NC_000012.12	92462129	92462529	1.5665	0.917985
NC_000012.12	71479992	71480392	1.56637	0.803476
NC_000005.10	58235281	58235681	1.56606	0.999964
NC_000002.12	33210687	33211087	1.56575	0.999964
NC_000020.11	41086452	41086852	1.56537	0.999964
NC_000001.11	160523001	160523401	1.56515	0.968566
NC_000017.11	16229465	16229865	1.56495	0.999964
NC_000018.10	44502765	44503165	1.56467	0.999964
NC_000001.11	245962219	245962619	1.56458	0.999964
NC_000002.12	119630158	119630558	1.56458	0.999964
NC_000012.12	29743773	29744173	1.56437	0.970325
NC_000019.10	48091239	48091639	1.5642	0.135671
NC_000001.11	75710805	75711205	1.56414	0.999964
NC_000012.12	1328402	1328802	1.56367	0.999964
NC_000023.11	104433978	104434378	1.56352	0.999964
NC_000009.12	92165526	92165926	1.56339	0.999964
NC_000016.10	88240100	88240500	1.56339	0.885559
NC_000002.12	44118260	44118660	1.56333	0.624313
NC_000021.9	29685597	29685997	1.56315	0.86797
NC_000003.12	187783073	187783473	1.56313	0.928333
NC_000003.12	147943593	147943993	1.56301	0.999964
NC_000001.11	86365816	86366216	1.563	0.999964
NC_000005.10	56318858	56319258	1.56298	0.255563
NC_000005.10	33182968	33183368	1.56265	0.999964
NC_000001.11	26481031	26481431	1.56264	0.0095609
NC_000003.12	177592728	177593128	1.56241	0.989542
NC_000016.10	68800227	68800627	1.56221	0.999964
NC_000012.12	114806538	114806938	1.56215	0.570197
NC_000009.12	38641915	38642315	1.56213	0.999964
NC_000008.11	51804870	51805270	1.56209	0.999964
NC_000001.11	16402727	16403127	1.56199	0.907205
NC_000007.14	4279233	4279633	1.56194	0.704155
NC_000007.14	73292042	73292442	1.56167	0.999964
NC_000003.12	17777377	17777777	1.56162	0.918236
NC_000010.11	7517466	7517866	1.56159	0.999964
NC_000018.10	70015106	70015506	1.56153	0.999964
NC_000002.12	128105548	128105948	1.56137	0.432183
NC_000006.12	88177998	88178398	1.56133	0.790422
NC_000002.12	117980840	117981240	1.56126	0.999964
NC_000006.12	9725589	9725989	1.56123	0.999964
NC_000007.14	130821770	130822170	1.56095	0.999964
NC_000007.14	106768101	106768501	1.56088	0.999964
NC_000005.10	127296933	127297333	1.56037	0.401822
NC_000020.11	37935425	37935825	1.56034	0.447228
NC_000009.12	77993306	77993706	1.55998	0.564549
NC_000020.11	38231411	38231811	1.55994	0.110085
NC_000012.12	13241782	13242182	1.55969	0.999964
NC_000005.10	95731238	95731638	1.55962	0.171259
NC_000002.12	12168974	12169374	1.55942	0.452891
NC_000007.14	74456187	74456587	1.55919	0.71643
NC_000023.11	134554265	134554665	1.55898	0.993754
NC_000010.11	48446891	48447291	1.5589	0.999964
NC_000013.11	76874493	76874893	1.55879	0.999964
NC_000001.11	35501793	35502193	1.5587	0.999964
NC_000001.11	204059957	204060357	1.55859	0.550379
NC_000005.10	100779893	100780293	1.55856	0.758079
NC_000001.11	7516473	7516873	1.55799	0.921523
NC_000015.10	75851991	75852391	1.55771	0.999964
NC_000002.12	202294585	202294985	1.55764	0.71643
NC_000001.11	145475230	145475630	1.5575	0.999964
NC_000005.10	56544991	56545391	1.55747	0.999964
NC_000003.12	182729386	182729786	1.55724	0.0507641
NC_000016.10	218385	218785	1.55723	0.885759
NC_000004.12	102007869	102008269	1.55721	0.999964
NC_000008.11	133049644	133050044	1.55717	0.999964
NC_000001.11	100530856	100531256	1.55716	0.632851
NC_000004.12	40240381	40240781	1.55709	0.695257
NC_000002.12	65157878	65158278	1.55702	0.287876
NC_000003.12	51621575	51621975	1.55692	0.999964
NC_000016.10	67959546	67959946	1.55692	0.804222
NC_000005.10	88193903	88194303	1.5569	0.737115
NC_000002.12	63820416	63820816	1.55676	0.999964
NC_000006.12	91683627	91684027	1.55676	0.746444
NC_000016.10	66434650	66435050	1.55673	0.716441
NC_000013.11	47188802	47189202	1.55656	0.999964
NC_000021.9	25563408	25563808	1.55636	0.390368
NC_000004.12	109969103	109969503	1.55635	0.999964
NC_000010.11	91353707	91354107	1.55594	0.072633
NC_000005.10	68711269	68711669	1.55592	0.396372
NC_000023.11	133646580	133646980	1.55591	0.999964
NC_000006.12	53484591	53484991	1.55565	0.999964
NC_000007.14	74265011	74265411	1.55558	0.610517
NC_000004.12	38211092	38211492	1.55524	0.718415
NC_000022.11	16594023	16594423	1.55524	0.999964
NC_000008.11	103131067	103131467	1.55503	0.0155778
NC_000007.14	5178278	5178678	1.55498	0.197151
NC_000006.12	104463200	104463600	1.55472	0.999964
NC_000006.12	15130238	15130638	1.55402	0.980637
NC_000015.10	67037060	67037460	1.55397	0.947042
NC_000009.12	98146174	98146574	1.55392	0.967346
NC_000013.11	24074647	24075047	1.55385	0.999964
NC_000005.10	55864847	55865247	1.55385	0.302988
NC_000011.10	76858071	76858471	1.55377	0.969628
NC_000014.9	21504999	21505399	1.55371	0.927433
NC_000006.12	130980338	130980738	1.55352	0.987302
NC_000001.11	227449728	227450128	1.5535	0.611207
NC_000005.10	131480816	131481216	1.55346	0.360676
NC_000005.10	89343688	89344088	1.55326	0.958844
NC_000003.12	168165614	168166014	1.55316	0.999964
NC_000012.12	49251415	49251815	1.55303	0.999964
NC_000017.11	68213442	68213842	1.55294	0.999964
NC_000015.10	70800071	70800471	1.5526	0.999964
NC_000012.12	56559912	56560312	1.55229	0.370915
NC_000004.12	40604799	40605199	1.55224	0.546966
NC_000012.12	54463036	54463436	1.55143	0.627893
NC_000019.10	47662895	47663295	1.55133	0.00978568
NC_000010.11	12934777	12935177	1.55128	0.999964
NC_000004.12	173538320	173538720	1.55117	0.999964
NC_000002.12	216770766	216771166	1.55098	0.994298
NC_000001.11	14996064	14996464	1.55073	0.852283
NC_000002.12	54030810	54031210	1.55069	0.999964
NC_000006.12	144159733	144160133	1.55066	0.661589
NC_000015.10	57164572	57164972	1.5505	0.999964
NC_000001.11	10218260	10218660	1.55004	0.396535
NC_000010.11	119667721	119668121	1.55001	0.745633
NC_000023.11	114134459	114134859	1.54971	0.999964
NC_000008.11	72934133	72934533	1.54955	0.999964
NC_000018.10	23618781	23619181	1.54954	0.461269
NC_000010.11	68057213	68057613	1.54943	0.966205
NC_000009.12	38226346	38226746	1.54942	0.055681
NC_000017.11	40615246	40615646	1.54894	0.999964
NC_000002.12	173945737	173946137	1.54892	0.999964
NC_000011.10	117973421	117973821	1.54857	0.434136
NC_000019.10	2175448	2175848	1.54842	0.225598
NC_000017.11	42225960	42226360	1.5484	0.633078
NC_000001.11	222817521	222817921	1.54839	0.936247
NC_000020.11	25541850	25542250	1.54819	0.918236
NC_000002.12	36172755	36173155	1.54808	0.999964
NC_000010.11	48748555	48748955	1.54808	0.246587
NC_000008.11	120687235	120687635	1.54804	0.999964
NC_000023.11	119756084	119756484	1.54803	0.909068
NC_000005.10	83368953	83369353	1.54791	0.980637
NC_000002.12	48844397	48844797	1.54791	0.999964
NC_000012.12	28998663	28999063	1.54791	0.999964
NC_000006.12	131966481	131966881	1.54791	0.625252
NC_000012.12	116299130	116299530	1.54781	0.885759
NC_000020.11	50626022	50626422	1.54779	0.910913
NC_000023.11	148572434	148572834	1.54769	0.999964
NC_000002.12	46513854	46514254	1.54768	0.0650098
NC_000008.11	58649856	58650256	1.54755	0.991901
NC_000012.12	12016811	12017211	1.54743	0.999964
NC_000007.14	130079094	130079494	1.54715	0.535433
NC_000008.11	120605759	120606159	1.54689	0.999964
NC_000003.12	157248602	157249002	1.54654	0.999964
NC_000017.11	74369240	74369640	1.54649	0.882519
NC_000014.9	102688365	102688765	1.54638	0.998471
NC_000003.12	23829488	23829888	1.54638	0.999964
NC_000006.12	25447465	25447865	1.54628	0.587871
NC_000002.12	75018154	75018554	1.54625	0.999964
NC_000004.12	142817435	142817835	1.54605	0.966205
NC_000005.10	67807456	67807856	1.54592	0.999964
NC_000009.12	36665926	36666326	1.54561	0.999964
NC_000007.14	73885129	73885529	1.54556	0.999964
NC_000005.10	113312920	113313320	1.54542	0.118838
NC_000013.11	24563957	24564357	1.54533	0.999964
NC_000014.9	73176733	73177133	1.54533	0.785274
NC_000003.12	170699787	170700187	1.54523	0.999964
NC_000006.12	144936225	144936625	1.54501	0.999964
NC_000006.12	21953765	21954165	1.545	0.967441
NC_000001.11	47482756	47483156	1.54484	0.999964
NC_000010.11	27680966	27681366	1.54483	0.457303
NC_000001.11	190608240	190608640	1.54473	0.999964
NC_000019.10	16163133	16163533	1.54455	0.627918
NC_000006.12	89321584	89321984	1.54439	0.217707
NC_000007.14	80443346	80443746	1.54439	0.842201
NC_000014.9	42355965	42356365	1.5439	0.999964
NC_000001.11	212944112	212944512	1.54379	0.999964
NC_000007.14	107038228	107038628	1.54369	0.999964
NC_000011.10	36367845	36368245	1.54361	0.797695
NC_000011.10	128703560	128703960	1.54323	0.684439
NC_000003.12	30473284	30473684	1.54303	0.970345
NC_000015.10	94259825	94260225	1.54301	0.999964
NC_000011.10	88266938	88267338	1.54277	0.995193
NC_000011.10	118591463	118591863	1.54275	0.670056
NC_000003.12	139473074	139473474	1.54256	0.805009
NC_000016.10	85126967	85127367	1.54251	0.891766
NC_000007.14	103349510	103349910	1.54233	0.792084
NC_000017.11	31113399	31113799	1.54227	0.553583
NC_000017.11	19398441	19398841	1.54214	0.299589
NC_000003.12	48034106	48034506	1.54181	0.999964
NC_000014.9	55803122	55803522	1.54153	0.999964
NC_000002.12	168223138	168223538	1.54133	0.440849
NC_000006.12	15423244	15423644	1.54127	0.776182
NC_000020.11	52127252	52127652	1.54119	0.999964
NC_000002.12	26895830	26896230	1.54106	0.178952
NC_000005.10	86461265	86461665	1.54079	0.999964
NC_000009.12	91298259	91298659	1.54055	0.983182
NC_000010.11	21954208	21954608	1.54029	0.999964
NC_000017.11	62421017	62421417	1.54021	0.725074
NC_000001.11	225997697	225998097	1.53994	0.136388
NC_000003.12	15564742	15565142	1.53977	0.999964
NC_000013.11	46607845	46608245	1.53977	0.966205
NC_000005.10	151173337	151173737	1.53967	0.609643
NC_000020.11	34344682	34345082	1.53966	0.77671
NC_000013.11	91154985	91155385	1.53963	0.999964
NC_000009.12	99595789	99596189	1.53963	0.690415
NC_000013.11	52600188	52600588	1.53962	0.999964
NC_000020.11	38217704	38218104	1.5396	0.744082
NC_000004.12	38769081	38769481	1.53954	0.978564
NC_000008.11	103119034	103119434	1.53946	0.0894464
NC_000020.11	40427029	40427429	1.53939	0.999964
NC_000001.11	45556789	45557189	1.53918	0.947508
NC_000021.9	34276664	34277064	1.53913	0.999964
NC_000015.10	72412352	72412752	1.53853	0.999964
NC_000016.10	85050450	85050850	1.53826	0.508807
NC_000003.12	128080291	128080691	1.53823	0.454535
NC_000010.11	10596592	10596992	1.53812	0.862331
NC_000008.11	107489631	107490031	1.53804	0.999964
NC_000016.10	58613054	58613454	1.53804	0.8649
NC_000018.10	22674251	22674651	1.53786	0.959652
NC_000021.9	17402949	17403349	1.53783	0.999964
NC_000001.11	146621092	146621492	1.5376	0.999964
NC_000005.10	56402595	56402995	1.53693	0.999964
NC_000001.11	204425935	204426335	1.53681	0.924267
NC_000010.11	80509692	80510092	1.53674	0.218313
NC_000001.11	172699150	172699550	1.53666	0.999964
NC_000004.12	184079476	184079876	1.53666	0.999964
NC_000020.11	50413059	50413459	1.53662	0.211064
NC_000011.10	62821294	62821694	1.53629	0.959652
NC_000012.12	44002586	44002986	1.53626	0.410518
NC_000008.11	120734958	120735358	1.53622	0.790861
NC_000012.12	122725952	122726352	1.53617	0.906012
NC_000006.12	88547736	88548136	1.53597	0.999964
NC_000007.14	105506433	105506833	1.53589	0.8649
NC_000022.11	25566834	25567234	1.5357	0.999964
NC_000016.10	29335530	29335930	1.53568	0.999964
NC_000012.12	48779850	48780250	1.53552	0.132613
NC_000012.12	123055974	123056374	1.53549	0.999964
NC_000001.11	173206684	173207084	1.53542	0.951536
NC_000008.11	129723288	129723688	1.53537	0.654837
NC_000013.11	19618942	19619342	1.53534	0.999964
NC_000023.11	13251247	13251647	1.53528	0.951536
NC_000003.12	136801140	136801540	1.53525	0.466121
NC_000012.12	43995059	43995459	1.53508	0.978564
NC_000001.11	220908735	220909135	1.53506	0.999964
NC_000001.11	170910331	170910731	1.53502	0.999964
NC_000002.12	94583050	94583450	1.53481	0.999964
NC_000007.14	28126623	28127023	1.53476	0.999964
NC_000007.14	34247420	34247820	1.53472	0.999964
NC_000009.12	42430957	42431357	1.5346	0.999964
NC_000005.10	172992812	172993212	1.53458	0.999964
NC_000005.10	68679106	68679506	1.53457	0.949127
NC_000002.12	216855599	216855999	1.53454	0.731667
NC_000010.11	98101329	98101729	1.53451	0.999964
NC_000005.10	157670599	157670999	1.53436	0.883005
NC_000010.11	72935395	72935795	1.53435	0.999964
NC_000007.14	43764662	43765062	1.53408	0.999964
NC_000005.10	55856562	55856962	1.53385	0.763404
NC_000006.12	2579838	2580238	1.53383	0.958544
NC_000002.12	24874013	24874413	1.53374	0.999964
NC_000017.11	57844316	57844716	1.53342	0.969112
NC_000002.12	148776568	148776968	1.53324	0.999964
NC_000010.11	99706184	99706584	1.53324	0.999964
NC_000008.11	29972292	29972692	1.53323	0.999964
NC_000003.12	12222736	12223136	1.53323	0.999964
NC_000021.9	15252447	15252847	1.53295	0.739178
NC_000007.14	37584782	37585182	1.53254	0.627918
NC_000018.10	32075173	32075573	1.53246	0.999964
NC_000001.11	165424506	165424906	1.5324	0.999964
NC_000023.11	54067833	54068233	1.53239	0.999964
NC_000012.12	95101958	95102358	1.53216	0.0261188
NC_000011.10	19646965	19647365	1.53212	0.999964
NC_000011.10	10702087	10702487	1.53172	0.990394
NC_000020.11	50987724	50988124	1.53161	0.999964
NC_000008.11	122606757	122607157	1.5316	0.927433
NC_000006.12	57961287	57961687	1.53147	0.999964
NC_000001.11	77060045	77060445	1.53117	0.999964
NC_000002.12	112031887	112032287	1.53105	0.499416
NC_000005.10	139043098	139043498	1.53103	0.999964
NC_000001.11	154484499	154484899	1.53101	0.558691
NC_000001.11	77602645	77603045	1.53089	0.500158
NC_000014.9	21201563	21201963	1.53062	0.999964
NC_000001.11	82492062	82492462	1.53034	0.999964
NC_000013.11	41827747	41828147	1.53022	0.999964
NC_000017.11	30352212	30352612	1.53017	0.229738
NC_000006.12	47780727	47781127	1.53008	0.999964
NC_000001.11	167834347	167834747	1.5299	0.999964
NC_000005.10	107486453	107486853	1.52975	0.999964
NC_000009.12	83644378	83644778	1.52971	0.696538
NC_000023.11	26512003	26512403	1.52966	0.999964
NC_000001.11	162790288	162790688	1.52962	0.999964
NC_000019.10	55105083	55105483	1.52947	0.97634
NC_000008.11	123931109	123931509	1.52939	0.999964
NC_000015.10	79853476	79853876	1.52917	0.999964
NC_000012.12	120892290	120892690	1.52917	0.999964
NC_000008.11	107317665	107318065	1.52904	0.809743
NC_000002.12	223043498	223043898	1.52902	0.999964
NC_000002.12	43233498	43233898	1.52891	0.686893
NC_000005.10	142015845	142016245	1.52874	0.335713
NC_000003.12	14175651	14176051	1.52865	0.999964
NC_000004.12	87511491	87511891	1.52844	0.999964
NC_000005.10	107389099	107389499	1.52825	0.999964
NC_000014.9	78450917	78451317	1.52817	0.758079
NC_000003.12	100602720	100603120	1.52813	0.999964
NC_000010.11	7340148	7340548	1.52813	0.968158
NC_000004.12	168794937	168795337	1.52811	0.838356
NC_000011.10	14403163	14403563	1.52787	0.927433
NC_000004.12	83180350	83180750	1.52767	0.999964
NC_000008.11	133202857	133203257	1.52746	0.34483
NC_000007.14	75867109	75867509	1.52744	0.501707
NC_000020.11	51358675	51359075	1.52743	0.683921
NC_000010.11	89355480	89355880	1.52728	0.999964
NC_000012.12	113261827	113262227	1.52718	0.934788
NC_000006.12	136752598	136752998	1.52706	0.435281
NC_000020.11	22691645	22692045	1.52702	0.999964
NC_000001.11	151099773	151100173	1.52679	0.999964
NC_000004.12	11471658	11472058	1.52665	0.999964
NC_000008.11	53364202	53364602	1.52662	0.513489
NC_000011.10	57419352	57419752	1.52638	0.684074
NC_000001.11	184483090	184483490	1.52634	0.999964
NC_000019.10	2134313	2134713	1.52623	0.879415
NC_000007.14	17093465	17093865	1.52622	0.940888
NC_000010.11	21737849	21738249	1.52613	0.86917
NC_000005.10	149204186	149204586	1.52604	0.999964
NC_000023.11	120489109	120489509	1.52565	0.523431
NC_000010.11	22306446	22306846	1.52535	0.999964
NC_000012.12	52023520	52023920	1.52529	0.587689
NC_000007.14	73622867	73623267	1.52526	0.613324
NC_000008.11	16604027	16604427	1.52518	0.999964
NC_000020.11	6606642	6607042	1.525	0.999964
NC_000014.9	59328403	59328803	1.52483	0.999964
NC_000013.11	71613358	71613758	1.52478	0.926962
NC_000007.14	37208461	37208861	1.52477	0.999964
NC_000018.10	77655095	77655495	1.52475	0.999964
NC_000005.10	11302672	11303072	1.52459	0.999964
NC_000010.11	14570397	14570797	1.52451	0.999964
NC_000005.10	89271444	89271844	1.52413	0.999964
NC_000006.12	47073268	47073668	1.52397	0.999964
NC_000017.11	17408517	17408917	1.52386	0.999964
NC_000012.12	104455046	104455446	1.52368	0.784092
NC_000001.11	36209262	36209662	1.52367	0.892672
NC_000020.11	45014001	45014401	1.52358	0.885362
NC_000013.11	30719717	30720117	1.52355	0.870462
NC_000007.14	26680609	26681009	1.52353	0.999964
NC_000010.11	123135193	123135593	1.5235	0.694636
NC_000013.11	22992262	22992662	1.52346	0.731096
NC_000010.11	33818276	33818676	1.52341	0.999964
NC_000011.10	10606560	10606960	1.52332	0.421198
NC_000006.12	136716780	136717180	1.52322	0.610517
NC_000002.12	135773304	135773704	1.52288	0.999964
NC_000008.11	19452543	19452943	1.52288	0.999964
NC_000003.12	197181756	197182156	1.52286	0.872387
NC_000010.11	34886937	34887337	1.52279	0.987528
NC_000011.10	73288782	73289182	1.52271	0.0136774
NC_000007.14	139936736	139937136	1.52255	0.303205
NC_000008.11	126133347	126133747	1.5225	0.999964
NC_000008.11	6515724	6516124	1.52235	0.999964
NC_000022.11	43378384	43378784	1.52229	0.968566
NC_000002.12	100831007	100831407	1.522	0.335513
NC_000020.11	4961818	4962218	1.52186	0.999964
NC_000007.14	151895935	151896335	1.52178	0.996604
NC_000010.11	70759011	70759411	1.52166	0.999964
NC_000008.11	49999957	50000357	1.52159	0.999964
NC_000002.12	199581693	199582093	1.52135	0.999964
NC_000009.12	87581568	87581968	1.52134	0.825794
NC_000005.10	68242711	68243111	1.5213	0.872387
NC_000006.12	157969035	157969435	1.52115	0.999964
NC_000011.10	118763385	118763785	1.52104	0.699639
NC_000020.11	50661430	50661830	1.52069	0.991901
NC_000014.9	103427688	103428088	1.52062	0.999964
NC_000002.12	70838473	70838873	1.52061	0.995193
NC_000004.12	123418427	123418827	1.52059	0.79592
NC_000003.12	75136108	75136508	1.52056	0.999964
NC_000010.11	123381294	123381694	1.52056	0.999964
NC_000001.11	8457661	8458061	1.52051	0.885759
NC_000012.12	103831424	103831824	1.52039	0.776182
NC_000001.11	200937556	200937956	1.52014	0.0452442
NC_000014.9	59358147	59358547	1.51988	0.596829
NC_000016.10	86923694	86924094	1.51975	0.999964
NC_000003.12	37061074	37061474	1.5197	0.999964
NC_000024.10	13733953	13734353	1.51968	0.999964
NC_000005.10	31391778	31392178	1.51967	0.999964
NC_000005.10	108637095	108637495	1.51941	0.999964
NC_000010.11	22658724	22659124	1.5192	0.958544
NC_000016.10	11619169	11619569	1.51913	0.999964
NC_000014.9	50399209	50399609	1.5191	0.0656176
NC_000018.10	379651	380051	1.51909	0.862618
NC_000021.9	18155393	18155793	1.51888	0.999964
NC_000021.9	33250548	33250948	1.51855	0.960423
NC_000017.11	4375268	4375668	1.51852	0.927433
NC_000002.12	212015603	212016003	1.51851	0.999964
NC_000001.11	12435696	12436096	1.51847	0.624313
NC_000001.11	167870374	167870774	1.51843	0.228091
NC_000006.12	108886952	108887352	1.51843	0.862331
NC_000001.11	209673209	209673609	1.51843	0.999964
NC_000017.11	75399402	75399802	1.5184	0.554869
NC_000001.11	161092675	161093075	1.51796	0.927433
NC_000007.14	130064351	130064751	1.51796	0.999964
NC_000002.12	22326292	22326692	1.51784	0.999964
NC_000017.11	43615778	43616178	1.51776	0.999964
NC_000005.10	79561079	79561479	1.5177	0.999964
NC_000001.11	41721200	41721600	1.51768	0.515489
NC_000008.11	133077980	133078380	1.51765	0.222187
NC_000002.12	48120753	48121153	1.51758	0.917985
NC_000016.10	68333945	68334345	1.5175	0.604467
NC_000009.12	110939028	110939428	1.51749	0.990695
NC_000009.12	129261105	129261505	1.5173	0.279465
NC_000011.10	76839305	76839705	1.5171	0.995193
NC_000013.11	33743945	33744345	1.51697	0.973302
NC_000013.11	105934441	105934841	1.51689	0.999964
NC_000002.12	151482352	151482752	1.51673	0.999964
NC_000012.12	75623685	75624085	1.51659	0.999964
NC_000001.11	98091200	98091600	1.51658	0.999964
NC_000001.11	9321415	9321815	1.51647	0.999964
NC_000013.11	105590421	105590821	1.51636	0.999964
NC_000012.12	110199602	110200002	1.51622	0.696538
NC_000004.12	89331666	89332066	1.51617	0.803791
NC_000010.11	114060378	114060778	1.51604	0.999964
NC_000020.11	51033690	51034090	1.516	0.86797
NC_000023.11	123952695	123953095	1.5159	0.86797
NC_000020.11	38298728	38299128	1.5159	0.999964
NC_000012.12	106336535	106336935	1.51554	0.999964
NC_000006.12	150641429	150641829	1.51533	0.999964
NC_000001.11	172625216	172625616	1.51531	0.968566
NC_000007.14	27418523	27418923	1.51525	0.999964
NC_000001.11	99958529	99958929	1.51514	0.999964
NC_000003.12	108917625	108918025	1.51501	0.940888
NC_000020.11	51306792	51307192	1.51471	0.999964
NC_000010.11	21555355	21555755	1.51466	0.951536
NC_000017.11	2156931	2157331	1.51464	0.618808
NC_000008.11	28359617	28360017	1.51461	0.947508
NC_000001.11	47192879	47193279	1.51447	0.999964
NC_000004.12	168797129	168797529	1.51435	0.989542
NC_000001.11	235754152	235754552	1.51419	0.384622
NC_000012.12	55043524	55043924	1.51408	0.162979
NC_000006.12	82040549	82040949	1.51406	0.999964
NC_000001.11	206182945	206183345	1.514	0.999964
NC_000019.10	51226039	51226439	1.51398	0.963074
NC_000001.11	202539261	202539661	1.51384	0.999964
NC_000004.12	25994618	25995018	1.51383	0.614991
NC_000009.12	33168009	33168409	1.51382	0.0810452
NC_000003.12	52762616	52763016	1.51382	0.999964
NC_000016.10	76194836	76195236	1.51382	0.999964
NC_000008.11	25226750	25227150	1.51381	0.99789
NC_000003.12	66479680	66480080	1.5137	0.999964
NC_000014.9	65238508	65238908	1.5136	0.632021
NC_000012.12	50249861	50250261	1.51356	0.999964
NC_000001.11	218090553	218090953	1.51355	0.90462
NC_000003.12	45915735	45916135	1.51349	0.052598
NC_000002.12	58762190	58762590	1.51342	0.999964
NC_000016.10	3939043	3939443	1.51342	0.999964
NC_000011.10	68206784	68207184	1.51326	0.999964
NC_000011.10	107590981	107591381	1.51306	0.995193
NC_000010.11	100292232	100292632	1.51297	0.926164
NC_000017.11	2123296	2123696	1.51278	0.633078
NC_000002.12	38184818	38185218	1.51263	0.999964
NC_000015.10	90161877	90162277	1.51262	0.215358
NC_000003.12	61923993	61924393	1.5126	0.999964
NC_000016.10	88946570	88946970	1.51235	0.775066
NC_000005.10	111394729	111395129	1.51205	0.999964
NC_000004.12	153409808	153410208	1.5119	0.920587
NC_000003.12	10683030	10683430	1.51167	0.999964
[truncated: 1,355 more rows]

## Sheet: 1,25-vitD_vs_vehicle
Chr	Start	End	fold change	FDR
NC_000011.10	74427403	74427803	11.9225	7.7325e-08
NC_000010.11	132878380	132878780	11.1326	6.79235e-09
NC_000020.11	23305082	23305482	10.468	5.50058e-11
NC_000001.11	115073243	115073643	9.498	2.26081e-06
NC_000017.11	834458	834858	8.66536	3.59101e-08
NC_000003.12	124599561	124599961	8.49053	2.35118e-13
NC_000024.10	13972305	13972705	8.48307	5.49463e-12
NC_000012.12	132473787	132474187	8.3093	4.01241e-16
NC_000012.12	65451438	65451838	7.08544	5.16985e-12
NC_000002.12	26501767	26502167	6.59489	2.48248e-16
NC_000006.12	35461329	35461729	6.51878	6.85276e-15
NC_000022.11	41963681	41964081	6.31339	1.02383e-24
NC_000020.11	11996180	11996580	6.25448	6.76835e-08
NC_000012.12	105385145	105385545	5.93066	7.20189e-10
NC_000003.12	134460942	134461342	5.88187	1.09858e-07
NC_000008.11	128217547	128217947	5.8446	2.26361e-12
NC_000017.11	17805174	17805574	5.76131	4.36305e-06
NC_000001.11	41833125	41833525	5.67014	3.3564e-24
NC_000001.11	182670153	182670553	5.62941	0.000136919
NC_000003.12	27939926	27940326	5.44799	9.61659e-08
NC_000005.10	37888424	37888824	5.33337	4.55721e-14
NC_000007.14	22614975	22615375	5.31593	2.63484e-05
NC_000020.11	36204140	36204540	5.24593	3.3564e-24
NC_000009.12	5558277	5558677	5.21792	5.2936e-22
NC_000002.12	232490228	232490628	5.20838	2.05674e-05
NC_000020.11	50197778	50198178	5.14993	2.30447e-09
NC_000013.11	41981935	41982335	5.05477	8.628e-07
NC_000012.12	6148895	6149295	5.02832	1.01138e-06
NC_000001.11	211932700	211933100	5.02102	5.92303e-21
NC_000019.10	39629715	39630115	4.99742	1.88348e-06
NC_000006.12	144123344	144123744	4.97608	1.48562e-07
NC_000002.12	71558454	71558854	4.97031	1.75341e-06
NC_000020.11	10504875	10505275	4.93923	4.32246e-08
NC_000023.11	110733135	110733535	4.69416	5.46919e-08
NC_000003.12	26307174	26307574	4.68888	1.09858e-07
NC_000012.12	575124	575524	4.61908	7.50762e-14
NC_000017.11	29328721	29329121	4.60199	9.22175e-11
NC_000002.12	110960024	110960424	4.56823	9.69483e-10
NC_000001.11	206393895	206394295	4.508	0.307814
NC_000010.11	86113140	86113540	4.47244	0.00554563
NC_000014.9	20198976	20199376	4.3841	2.10633e-08
NC_000003.12	63582931	63583331	4.36177	2.94229e-10
NC_000022.11	17876891	17877291	4.34096	0.000118329
NC_000002.12	19223456	19223856	4.32899	2.26361e-12
NC_000022.11	32603558	32603958	4.32117	0.000131528
NC_000020.11	60054641	60055041	4.26962	3.47151e-15
NC_000006.12	107673237	107673637	4.26797	3.85981e-10
NC_000006.12	16524300	16524700	4.26262	9.12697e-06
NC_000007.14	45383140	45383540	4.25273	7.20189e-10
NC_000012.12	69130923	69131323	4.22983	8.84279e-07
NC_000001.11	202626796	202627196	4.22484	3.41442e-11
NC_000002.12	108288677	108289077	4.21213	9.99425e-12
NC_000006.12	88406464	88406864	4.19181	6.38829e-09
NC_000008.11	128935824	128936224	4.19028	3.12412e-07
NC_000008.11	24247043	24247443	4.15716	3.09489e-10
NC_000023.11	12471674	12472074	4.14496	0.000336171
NC_000009.12	93458677	93459077	4.13142	5.35045e-08
NC_000010.11	122304176	122304576	4.12398	0.000400119
NC_000006.12	34335041	34335441	4.11271	8.31418e-20
NC_000017.11	31379797	31380197	4.10608	7.41632e-08
NC_000001.11	209732703	209733103	4.0943	0.000268467
NC_000017.11	58274351	58274751	4.08816	6.77612e-15
NC_000015.10	101558035	101558435	4.05766	0.000107941
NC_000016.10	79461643	79462043	4.05036	1.56554e-09
NC_000022.11	20146387	20146787	4.03096	6.0226e-08
NC_000001.11	86798339	86798739	4.02017	1.06672e-09
NC_000017.11	58498913	58499313	3.9862	3.80921e-07
NC_000003.12	185781699	185782099	3.97247	3.57628e-13
NC_000014.9	72525877	72526277	3.95522	5.7648e-19
NC_000006.12	3891239	3891639	3.94854	4.35166e-05
NC_000010.11	97200207	97200607	3.92415	1.12685e-08
NC_000014.9	61413643	61414043	3.91251	2.52065e-10
NC_000003.12	187811592	187811992	3.88468	6.1718e-07
NC_000001.11	113987273	113987673	3.83776	1.36477e-06
NC_000006.12	156880314	156880714	3.83735	1.88348e-06
NC_000002.12	216740918	216741318	3.76478	2.51067e-10
NC_000009.12	94651880	94652280	3.75833	4.0906e-12
NC_000012.12	69112667	69113067	3.72733	0.000335715
NC_000002.12	131143846	131144246	3.72691	1.89958e-16
NC_000019.10	11931045	11931445	3.72681	2.5954e-05
NC_000013.11	19596921	19597321	3.71014	0.000578226
NC_000008.11	128222049	128222449	3.69244	2.48903e-09
NC_000023.11	15701610	15702010	3.69231	0.00232564
NC_000007.14	41858152	41858552	3.68106	3.57196e-05
NC_000010.11	88162855	88163255	3.66661	3.72297e-05
NC_000017.11	65066806	65067206	3.66387	1.51529e-08
NC_000012.12	132516090	132516490	3.63455	4.3516e-06
NC_000011.10	32382668	32383068	3.62182	1.62025e-07
NC_000008.11	85570642	85571042	3.61499	0.00106814
NC_000003.12	132548077	132548477	3.6104	1.35806e-07
NC_000015.10	86917121	86917521	3.60127	7.89735e-05
NC_000002.12	9642588	9642988	3.57409	2.21209e-19
NC_000014.9	78151211	78151611	3.56903	4.97707e-06
NC_000001.11	25015954	25016354	3.56812	3.35529e-05
NC_000001.11	41454385	41454785	3.56698	9.93774e-09
NC_000004.12	40848134	40848534	3.51218	6.5439e-07
NC_000001.11	156241500	156241900	3.49842	2.52216e-12
NC_000007.14	72937089	72937489	3.4787	0.013482
NC_000006.12	37613216	37613616	3.47103	7.88836e-11
NC_000005.10	174572539	174572939	3.46938	0.00225632
NC_000001.11	154501682	154502082	3.46724	5.73253e-12
NC_000001.11	54506530	54506930	3.4652	7.64906e-12
NC_000001.11	183494673	183495073	3.46143	1.25302e-06
NC_000010.11	102195320	102195720	3.44978	4.28171e-06
NC_000005.10	138908481	138908881	3.43997	1.88348e-06
NC_000003.12	49244576	49244976	3.40848	9.15802e-14
NC_000009.12	36456737	36457137	3.39491	1.96602e-06
NC_000005.10	180180204	180180604	3.39139	0.000385328
NC_000009.12	93860511	93860911	3.38379	9.98062e-05
NC_000009.12	36823086	36823486	3.37083	0.0182021
NC_000012.12	42592870	42593270	3.36042	3.40048e-07
NC_000009.12	132982547	132982947	3.35947	4.00211e-08
NC_000023.11	123694351	123694751	3.35591	0.0043743
NC_000006.12	105894926	105895326	3.35383	1.17514e-07
NC_000021.9	15334015	15334415	3.33948	1.60934e-05
NC_000017.11	49472579	49472979	3.3385	0.00010791
NC_000011.10	65552369	65552769	3.33823	9.69483e-10
NC_000012.12	120210947	120211347	3.33795	3.72006e-05
NC_000006.12	47441939	47442339	3.33343	6.03861e-08
NC_000011.10	33173038	33173438	3.32997	4.36305e-06
NC_000002.12	27183500	27183900	3.32608	2.86036e-07
NC_000003.12	48028467	48028867	3.31794	0.000587076
NC_000010.11	69734805	69735205	3.31207	1.70537e-13
NC_000023.11	57586399	57586799	3.3045	1.65527e-05
NC_000006.12	162493753	162494153	3.28816	2.40241e-10
NC_000007.14	56007054	56007454	3.27917	0.000758406
NC_000002.12	215860606	215861006	3.27677	0.00212902
NC_000004.12	15754302	15754702	3.27095	6.40796e-05
NC_000014.9	23167445	23167845	3.26835	0.00457022
NC_000007.14	136017968	136018368	3.23856	0.00454336
NC_000002.12	71869807	71870207	3.23769	0.0181194
NC_000018.10	63937097	63937497	3.22541	0.00165991
NC_000013.11	92372527	92372927	3.22362	0.0063944
NC_000024.10	14029813	14030213	3.21994	2.23557e-05
NC_000002.12	71605069	71605469	3.21668	1.95275e-07
NC_000005.10	172418047	172418447	3.21562	8.96472e-05
NC_000002.12	200245314	200245714	3.20589	0.0012773
NC_000002.12	26735195	26735595	3.20407	6.62355e-10
NC_000001.11	28168863	28169263	3.19973	2.10633e-08
NC_000023.11	132044898	132045298	3.19821	2.42246e-05
NC_000010.11	92112042	92112442	3.19263	5.71688e-07
NC_000002.12	111175619	111176019	3.19226	1.7931e-05
NC_000003.12	183512418	183512818	3.18468	2.86641e-07
NC_000017.11	41500066	41500466	3.18155	4.69351e-10
NC_000008.11	75324206	75324606	3.15514	5.35212e-14
NC_000007.14	72911052	72911452	3.1525	0.0824097
NC_000017.11	68344642	68345042	3.12905	5.54178e-05
NC_000002.12	4189585	4189985	3.12125	0.000266775
NC_000006.12	117396194	117396594	3.11997	5.96351e-08
NC_000012.12	53461022	53461422	3.11887	0.00102995
NC_000012.12	6652237	6652637	3.11718	0.00182853
NC_000004.12	3084998	3085398	3.11394	2.89599e-07
NC_000015.10	62935283	62935683	3.10803	6.60665e-07
NC_000006.12	3367588	3367988	3.10431	4.28171e-06
NC_000016.10	79484246	79484646	3.10425	1.11908e-05
NC_000009.12	133506461	133506861	3.08591	0.00457022
NC_000005.10	57186261	57186661	3.08276	3.18124e-05
NC_000016.10	84718140	84718540	3.07772	0.00016498
NC_000016.10	88095463	88095863	3.07197	8.77642e-05
NC_000023.11	154235237	154235637	3.06502	0.252193
NC_000002.12	10589019	10589419	3.06289	0.000787489
NC_000004.12	84847894	84848294	3.05243	0.0037381
NC_000016.10	29135122	29135522	3.05138	2.22953e-08
NC_000019.10	4270121	4270521	3.04036	2.62327e-05
NC_000006.12	157928405	157928805	3.03759	0.00270282
NC_000006.12	110590867	110591267	3.0271	5.73253e-12
NC_000003.12	107910894	107911294	3.02411	9.2444e-06
NC_000006.12	39193317	39193717	3.01897	0.000268379
NC_000007.14	150312783	150313183	3.01144	0.000493625
NC_000007.14	41984878	41985278	3.00075	1.0008e-06
NC_000001.11	23756680	23757080	2.99617	8.8385e-06
NC_000007.14	1133108	1133508	2.99596	4.38864e-09
NC_000001.11	111696332	111696732	2.98895	0.00017195
NC_000001.11	174222166	174222566	2.98438	0.00125704
NC_000001.11	150350172	150350572	2.98419	3.10727e-05
NC_000012.12	107820896	107821296	2.95814	0.00120641
NC_000001.11	31444935	31445335	2.95732	3.63604e-07
NC_000012.12	78208059	78208459	2.95631	0.0143443
NC_000008.11	134977720	134978120	2.95221	1.00226e-06
NC_000005.10	28376462	28376862	2.9485	0.00011683
NC_000002.12	11876566	11876966	2.94566	0.0111151
NC_000006.12	150134320	150134720	2.93109	0.00242914
NC_000002.12	68784865	68785265	2.93093	5.97204e-07
NC_000020.11	60055636	60056036	2.92645	9.22175e-11
NC_000008.11	120242901	120243301	2.92437	0.00436374
NC_000001.11	75550634	75551034	2.92364	0.00904372
NC_000001.11	39777347	39777747	2.91141	1.02617e-05
NC_000010.11	48562425	48562825	2.908	4.71777e-05
NC_000009.12	130994451	130994851	2.90517	8.63549e-05
NC_000009.12	68952176	68952576	2.90439	6.64221e-08
NC_000008.11	132415791	132416191	2.90057	6.42108e-05
NC_000009.12	122290893	122291293	2.88347	0.00569086
NC_000012.12	108845949	108846349	2.87802	5.14978e-09
NC_000007.14	102358990	102359390	2.87407	0.1996
NC_000010.11	61318417	61318817	2.86218	0.0306701
NC_000007.14	121438531	121438931	2.85462	0.000335715
NC_000002.12	69693498	69693898	2.83666	0.00098285
NC_000003.12	63655378	63655778	2.83589	0.0301995
NC_000002.12	9780374	9780774	2.83196	4.79591e-05
NC_000016.10	53773921	53774321	2.83057	0.0162563
NC_000009.12	137006186	137006586	2.83019	1.46054e-05
NC_000002.12	226060269	226060669	2.82875	4.48424e-05
NC_000009.12	112047481	112047881	2.8237	0.0265328
NC_000002.12	159035545	159035945	2.82239	0.00124757
NC_000008.11	28444743	28445143	2.8181	3.98732e-06
NC_000004.12	62602120	62602520	2.81789	0.278398
NC_000022.11	22369233	22369633	2.81683	2.43753e-09
NC_000024.10	6788527	6788927	2.79875	6.1396e-07
NC_000014.9	54879826	54880226	2.78367	0.00737678
NC_000002.12	9260684	9261084	2.78039	3.56893e-15
NC_000010.11	71938581	71938981	2.76975	1.78584e-09
NC_000017.11	50451413	50451813	2.75891	7.23952e-05
NC_000003.12	187027799	187028199	2.75148	0.00040654
NC_000001.11	71881644	71882044	2.74501	0.000456598
NC_000015.10	94613525	94613925	2.73912	0.0269423
NC_000007.14	140741581	140741981	2.73581	8.7939e-06
NC_000002.12	117980827	117981227	2.73529	0.00364933
NC_000015.10	82248295	82248695	2.71922	0.178044
NC_000006.12	113450988	113451388	2.70683	0.00143032
NC_000009.12	83239221	83239621	2.70481	0.000268487
NC_000014.9	56342437	56342837	2.69798	0.000208688
NC_000015.10	78719827	78720227	2.69154	9.02477e-12
NC_000004.12	66782705	66783105	2.69121	5.42187e-07
NC_000003.12	4589934	4590334	2.69028	0.00122024
NC_000001.11	113199648	113200048	2.67691	0.00122116
NC_000005.10	132661206	132661606	2.67279	6.73267e-06
NC_000001.11	32789387	32789787	2.67254	0.00766593
NC_000011.10	132045642	132046042	2.66826	9.3513e-08
NC_000002.12	157261079	157261479	2.66575	0.000919421
NC_000015.10	77078625	77079025	2.65713	0.00272681
NC_000014.9	95314614	95315014	2.64598	0.000383519
NC_000014.9	59254481	59254881	2.64572	0.0477716
NC_000001.11	39499383	39499783	2.63483	0.00693268
NC_000011.10	105325444	105325844	2.63329	0.101161
NC_000010.11	42988954	42989354	2.63195	3.31687e-11
NC_000011.10	117306382	117306782	2.62867	0.00184639
NC_000006.12	41570970	41571370	2.62268	0.000829015
NC_000011.10	45470638	45471038	2.62189	0.117996
NC_000014.9	43900103	43900503	2.61853	0.0228727
NC_000001.11	53127451	53127851	2.59703	0.000670923
NC_000003.12	48215507	48215907	2.59379	4.71335e-05
NC_000004.12	123868353	123868753	2.59341	0.0106168
NC_000012.12	93095396	93095796	2.58758	2.09246e-06
NC_000021.9	35097112	35097512	2.57606	0.0198573
NC_000006.12	100821423	100821823	2.57288	0.0227607
NC_000013.11	59602939	59603339	2.57064	2.70975e-07
NC_000002.12	47892872	47893272	2.56896	0.0117045
NC_000007.14	135965541	135965941	2.56609	0.0423076
NC_000006.12	111564452	111564852	2.56512	0.000255001
NC_000012.12	108298221	108298621	2.56139	0.00278008
NC_000001.11	209673302	209673702	2.56125	0.000644166
NC_000018.10	3037336	3037736	2.5606	0.00220453
NC_000018.10	525012	525412	2.55415	0.113546
NC_000007.14	157319631	157320031	2.55325	7.89735e-05
NC_000001.11	204461646	204462046	2.55179	1.54628e-09
NC_000019.10	19049366	19049766	2.55129	0.0100641
NC_000006.12	42372603	42373003	2.55039	1.50654e-11
NC_000001.11	175521618	175522018	2.54746	9.40167e-09
NC_000021.9	45135884	45136284	2.54422	1.0118e-06
NC_000003.12	44984299	44984699	2.5438	7.84185e-07
NC_000010.11	113106937	113107337	2.5433	3.37856e-06
NC_000001.11	53347538	53347938	2.54134	1.15069e-05
NC_000023.11	80223975	80224375	2.53641	0.00420177
NC_000001.11	15168441	15168841	2.53413	0.000567928
NC_000020.11	50498089	50498489	2.53398	3.48908e-05
NC_000012.12	65597511	65597911	2.5285	0.0694479
NC_000002.12	113846417	113846817	2.52822	0.00399123
NC_000012.12	53619211	53619611	2.52767	0.00189663
NC_000014.9	104654045	104654445	2.52765	0.000390094
NC_000009.12	91305815	91306215	2.52745	0.00103199
NC_000017.11	64168950	64169350	2.5242	0.000746958
NC_000012.12	54426652	54427052	2.524	1.37657e-13
NC_000020.11	38460179	38460579	2.52371	0.000809375
NC_000005.10	64786834	64787234	2.52362	0.0225581
NC_000006.12	83906339	83906739	2.51775	0.0724234
NC_000007.14	100413133	100413533	2.51688	0.0421255
NC_000024.10	13425563	13425963	2.51683	0.00041058
NC_000001.11	206802362	206802762	2.51645	0.0413449
NC_000001.11	234989065	234989465	2.51381	2.05558e-06
NC_000001.11	78980545	78980945	2.5132	0.180206
NC_000022.11	20203734	20204134	2.5111	0.000101289
NC_000004.12	159715193	159715593	2.51008	0.00539202
NC_000011.10	12809901	12810301	2.50592	4.02409e-08
NC_000001.11	221958005	221958405	2.50389	0.00371134
NC_000001.11	167662878	167663278	2.50308	2.19341e-10
NC_000013.11	110957550	110957950	2.50153	1.83115e-05
NC_000001.11	27191992	27192392	2.49921	2.93972e-05
NC_000006.12	52089774	52090174	2.498	0.0063944
NC_000004.12	113676342	113676742	2.4946	0.00420177
NC_000010.11	46054749	46055149	2.49429	0.0846996
NC_000011.10	66099765	66100165	2.49358	0.00120822
NC_000010.11	87740276	87740676	2.49205	0.0115798
NC_000017.11	30363766	30364166	2.49189	0.00312809
NC_000010.11	43961572	43961972	2.4909	0.000295758
NC_000009.12	137340069	137340469	2.48988	0.00268784
NC_000004.12	86928599	86928999	2.48685	4.22678e-07
NC_000012.12	52794422	52794822	2.48535	0.0207213
NC_000004.12	156915279	156915679	2.48394	7.65534e-05
NC_000013.11	99573032	99573432	2.47374	0.0956659
NC_000014.9	73255410	73255810	2.47345	0.000107576
NC_000020.11	54115864	54116264	2.47171	0.0189428
NC_000016.10	67312711	67313111	2.47043	0.000307069
NC_000004.12	73760627	73761027	2.44952	0.00303034
NC_000020.11	51445814	51446214	2.44851	3.65645e-05
NC_000001.11	52677379	52677779	2.44736	0.0111428
NC_000012.12	122850798	122851198	2.44604	3.96323e-05
NC_000022.11	22298422	22298822	2.44457	0.594359
NC_000005.10	95008198	95008598	2.44451	0.0493333
NC_000020.11	50292507	50292907	2.44385	1.54691e-05
NC_000003.12	191334323	191334723	2.44061	0.000347645
NC_000001.11	120624762	120625162	2.4375	0.164514
NC_000022.11	23227410	23227810	2.43189	0.0366858
NC_000023.11	150150418	150150818	2.43052	0.00760228
NC_000002.12	214683786	214684186	2.42696	0.00400985
NC_000003.12	125965517	125965917	2.42544	9.21549e-05
NC_000013.11	60754099	60754499	2.42505	0.075272
NC_000010.11	70667209	70667609	2.42186	1.25302e-06
NC_000011.10	120219969	120220369	2.42083	8.54717e-09
NC_000022.11	24564522	24564922	2.42005	0.199067
NC_000007.14	45924326	45924726	2.41954	1.04056e-05
NC_000009.12	4862967	4863367	2.41942	0.00232358
NC_000001.11	31445983	31446383	2.41872	1.9318e-05
NC_000003.12	111758603	111759003	2.41784	0.04852
NC_000016.10	86111587	86111987	2.41691	0.0219464
NC_000009.12	125652754	125653154	2.40942	0.000736596
NC_000005.10	149677741	149678141	2.40678	4.28251e-09
NC_000006.12	159594658	159595058	2.40578	4.26442e-05
NC_000001.11	13593789	13594189	2.4029	0.000364492
NC_000017.11	18569514	18569914	2.40017	0.685377
NC_000017.11	67022115	67022515	2.39861	6.07806e-05
NC_000002.12	121189033	121189433	2.39832	0.12422
NC_000002.12	14863455	14863855	2.39751	0.0103198
NC_000009.12	25994524	25994924	2.39482	0.000459565
NC_000010.11	88415832	88416232	2.39206	0.00120133
NC_000008.11	133505172	133505572	2.38667	0.0001692
NC_000010.11	95276567	95276967	2.38597	0.000578226
NC_000007.14	139118091	139118491	2.38378	8.63956e-07
NC_000010.11	72656589	72656989	2.38369	0.0375794
NC_000015.10	82262115	82262515	2.37965	2.74229e-05
NC_000013.11	44136708	44137108	2.3787	0.000431287
NC_000003.12	61524934	61525334	2.37439	2.61032e-05
NC_000005.10	96331205	96331605	2.37256	1.68053e-05
NC_000014.9	89357687	89358087	2.37192	0.0254215
NC_000016.10	68402256	68402656	2.37081	9.49154e-08
NC_000017.11	10087337	10087737	2.3683	9.52915e-06
NC_000011.10	775256	775656	2.36579	0.000416156
NC_000003.12	161977067	161977467	2.36408	0.000926908
NC_000005.10	131312636	131313036	2.36355	4.34345e-05
NC_000005.10	178078184	178078584	2.36127	8.88884e-09
NC_000006.12	12238244	12238644	2.36082	0.000281397
NC_000006.12	121400665	121401065	2.35941	0.0111715
NC_000011.10	69662371	69662771	2.35885	0.0962243
NC_000002.12	119426717	119427117	2.35648	2.78248e-08
NC_000019.10	50618467	50618867	2.35502	0.0063944
NC_000012.12	47870407	47870807	2.35489	0.0123294
NC_000011.10	104677119	104677519	2.35435	0.716068
NC_000020.11	54123570	54123970	2.35235	0.0167172
NC_000001.11	153563574	153563974	2.351	1.07992e-06
NC_000004.12	37970651	37971051	2.34873	3.54293e-08
NC_000005.10	162036524	162036924	2.34763	0.000594213
NC_000005.10	180152620	180153020	2.34711	5.77732e-06
NC_000001.11	10402657	10403057	2.34649	5.57924e-05
NC_000005.10	171874213	171874613	2.34268	0.0202729
NC_000011.10	34142963	34143363	2.34179	0.136194
NC_000002.12	71889985	71890385	2.33977	0.076262
NC_000007.14	47813604	47814004	2.33426	0.00134265
NC_000011.10	36724232	36724632	2.33176	0.0928122
NC_000008.11	85535242	85535642	2.32973	1.40789e-05
NC_000004.12	2245155	2245555	2.32785	2.74229e-05
NC_000017.11	1532709	1533109	2.3249	0.0122381
NC_000013.11	21801164	21801564	2.32449	0.102477
NC_000010.11	72173958	72174358	2.32429	3.44387e-06
NC_000003.12	186003102	186003502	2.32322	3.4467e-05
NC_000020.11	54174085	54174485	2.32174	0.00200221
NC_000006.12	33914663	33915063	2.31633	1.50767e-09
NC_000003.12	126948620	126949020	2.31595	0.0392754
NC_000005.10	141947465	141947865	2.31594	0.0239985
NC_000010.11	124983844	124984244	2.31287	0.0123294
NC_000001.11	19317043	19317443	2.31227	0.000228298
NC_000003.12	196617324	196617724	2.31155	2.55792e-09
NC_000012.12	124552434	124552834	2.30858	0.000462612
NC_000004.12	187618999	187619399	2.30605	0.21393
NC_000009.12	127585350	127585750	2.3039	0.000283722
NC_000001.11	67524625	67525025	2.30308	0.0191064
NC_000006.12	15595330	15595730	2.30002	1.41518e-06
NC_000024.10	13423129	13423529	2.29959	0.00265562
NC_000021.9	15210222	15210622	2.29524	0.000235111
NC_000007.14	100476164	100476564	2.29395	0.00151714
NC_000017.11	41464716	41465116	2.2933	0.120138
NC_000001.11	31700993	31701393	2.29256	4.68026e-08
NC_000017.11	75963658	75964058	2.2923	0.00400274
NC_000020.11	48198799	48199199	2.28627	0.145946
NC_000005.10	176578907	176579307	2.28514	0.0375158
NC_000002.12	198905995	198906395	2.27965	0.0255092
NC_000008.11	95071324	95071724	2.27874	0.00200221
NC_000013.11	19713609	19714009	2.27728	0.0143004
NC_000001.11	235754136	235754536	2.27727	8.24167e-06
NC_000014.9	40735948	40736348	2.27673	0.0840794
NC_000011.10	45519107	45519507	2.27622	0.00194052
NC_000022.11	41943634	41944034	2.27467	0.000143829
NC_000021.9	35172210	35172610	2.27417	0.146881
NC_000017.11	79057783	79058183	2.27164	0.00117018
NC_000023.11	46637916	46638316	2.27108	0.0208499
NC_000002.12	42804342	42804742	2.27087	0.00357966
NC_000012.12	116126162	116126562	2.26273	0.0039757
NC_000010.11	119271375	119271775	2.2627	9.40167e-09
NC_000005.10	140039656	140040056	2.26267	0.00660794
NC_000002.12	27628266	27628666	2.26205	0.000267705
NC_000006.12	166333572	166333972	2.25288	1.58905e-08
NC_000002.12	71588793	71589193	2.25198	0.184621
NC_000011.10	85609220	85609620	2.25175	0.00158627
NC_000019.10	4611954	4612354	2.24946	1.32503e-05
NC_000014.9	35336611	35337011	2.24923	6.06616e-10
NC_000003.12	134460158	134460558	2.24874	0.0158042
NC_000005.10	170539176	170539576	2.24762	4.27999e-06
NC_000010.11	97308444	97308844	2.24696	0.00597688
NC_000009.12	37005717	37006117	2.24546	0.0126267
NC_000002.12	162093061	162093461	2.24446	2.3022e-05
NC_000003.12	124364285	124364685	2.24368	0.135439
NC_000016.10	87948131	87948531	2.24106	2.6402e-06
NC_000018.10	2627825	2628225	2.23763	0.0266372
NC_000024.10	13418872	13419272	2.23301	0.0658617
NC_000019.10	51507786	51508186	2.23276	4.36305e-06
NC_000009.12	133738298	133738698	2.23268	1.75341e-06
NC_000001.11	180981564	180981964	2.23251	0.0593404
NC_000008.11	60904146	60904546	2.23089	9.2444e-06
NC_000001.11	108118760	108119160	2.22955	0.756599
NC_000017.11	28983664	28984064	2.22634	0.00131683
NC_000011.10	12641944	12642344	2.2263	3.59277e-06
NC_000018.10	48292216	48292616	2.22197	0.0330337
NC_000008.11	17336443	17336843	2.22103	0.0160289
NC_000003.12	43256689	43257089	2.22006	0.000402399
NC_000007.14	73292043	73292443	2.21915	0.693166
NC_000021.9	35394995	35395395	2.21763	0.00367055
NC_000001.11	50710821	50711221	2.21755	0.000335715
NC_000003.12	22265392	22265792	2.21343	0.0143004
NC_000009.12	12604085	12604485	2.21251	0.0882133
NC_000011.10	34988609	34989009	2.21166	0.231712
NC_000002.12	45884139	45884539	2.20764	0.0175207
NC_000003.12	48835572	48835972	2.20613	4.28813e-06
NC_000012.12	12030161	12030561	2.2058	0.140386
NC_000002.12	10826009	10826409	2.20503	0.269022
NC_000001.11	181557380	181557780	2.20081	0.21417
NC_000024.10	6790389	6790789	2.19946	0.00234856
NC_000012.12	93090116	93090516	2.19776	0.00131995
NC_000009.12	2704527	2704927	2.19567	0.0130674
NC_000009.12	108297001	108297401	2.19432	0.181261
NC_000023.11	23811096	23811496	2.19326	0.00676668
NC_000018.10	63303529	63303929	2.19187	0.000284466
NC_000016.10	81531450	81531850	2.18931	0.0534427
NC_000009.12	107963185	107963585	2.18541	0.0339806
NC_000002.12	71888720	71889120	2.18236	0.0882133
NC_000014.9	34935537	34935937	2.18203	0.0455426
NC_000001.11	204171709	204172109	2.18124	0.501007
NC_000012.12	131366356	131366756	2.18116	0.00200221
NC_000007.14	1122564	1122964	2.17727	0.0409445
NC_000001.11	9266073	9266473	2.17692	0.000787489
NC_000014.9	35134810	35135210	2.17538	0.0243187
NC_000003.12	48896980	48897380	2.17515	3.2535e-06
NC_000001.11	12168109	12168509	2.171	2.84358e-05
NC_000005.10	173808244	173808644	2.1709	9.40167e-09
NC_000007.14	5662898	5663298	2.16914	0.033392
NC_000005.10	33372959	33373359	2.16905	0.00132838
NC_000014.9	103380683	103381083	2.1687	0.0187125
NC_000023.11	135531834	135532234	2.16733	0.690779
NC_000001.11	45647381	45647781	2.16356	0.0569742
NC_000004.12	153498420	153498820	2.16203	0.110543
NC_000014.9	73033094	73033494	2.16074	0.152945
NC_000001.11	235798446	235798846	2.1604	0.034541
NC_000002.12	218229869	218230269	2.16007	0.000154828
NC_000005.10	123142666	123143066	2.15903	0.00602023
NC_000017.11	57577764	57578164	2.15867	0.000715431
NC_000014.9	81454829	81455229	2.15541	0.0166778
NC_000010.11	59879574	59879974	2.15081	0.24249
NC_000018.10	10002282	10002682	2.1506	0.054033
NC_000006.12	36283589	36283989	2.14935	0.0115015
NC_000001.11	22820417	22820817	2.14905	0.102217
NC_000003.12	177569920	177570320	2.14782	0.389429
NC_000001.11	51303922	51304322	2.14772	8.63956e-07
NC_000017.11	5378505	5378905	2.14714	0.00668734
NC_000009.12	132981889	132982289	2.14713	0.0799974
NC_000017.11	14747929	14748329	2.1466	0.00308343
NC_000017.11	49858812	49859212	2.1462	2.12367e-05
NC_000002.12	54556586	54556986	2.14395	0.0214227
NC_000008.11	133635127	133635527	2.14324	0.244793
NC_000012.12	62900604	62901004	2.14211	0.0221013
NC_000004.12	56990116	56990516	2.14139	0.197362
NC_000014.9	72898385	72898785	2.13913	0.0163816
NC_000022.11	29414803	29415203	2.13762	0.0780085
NC_000016.10	30215489	30215889	2.13475	0.886379
NC_000016.10	67063448	67063848	2.13451	0.00439774
NC_000007.14	50121360	50121760	2.13227	0.0211522
NC_000008.11	27299736	27300136	2.13124	3.14751e-08
NC_000001.11	154481047	154481447	2.13037	3.57338e-05
NC_000012.12	70853363	70853763	2.13029	0.122733
NC_000017.11	19398432	19398832	2.12989	1.40789e-05
NC_000019.10	48553831	48554231	2.12943	3.48908e-05
NC_000007.14	76480889	76481289	2.12886	0.0449596
NC_000019.10	50084667	50085067	2.12749	0.000176716
NC_000010.11	101028645	101029045	2.1266	8.30578e-05
NC_000012.12	124498558	124498958	2.12539	0.0486815
NC_000004.12	75639302	75639702	2.12527	2.51294e-07
NC_000014.9	95313749	95314149	2.12517	0.00320349
NC_000007.14	20468526	20468926	2.12492	0.222297
NC_000001.11	167668127	167668527	2.12364	0.00103199
NC_000009.12	32899771	32900171	2.12265	0.0304728
NC_000019.10	6498613	6499013	2.12254	1.71291e-07
NC_000005.10	74452891	74453291	2.1221	2.409e-05
NC_000003.12	13677554	13677954	2.12143	0.0591261
NC_000018.10	63301469	63301869	2.1211	0.00131359
NC_000019.10	18400649	18401049	2.12108	0.0021167
NC_000010.11	80529143	80529543	2.12042	0.00407235
NC_000004.12	73772370	73772770	2.11895	0.284276
NC_000003.12	77328673	77329073	2.11688	0.00270282
NC_000008.11	114851877	114852277	2.1167	0.0807518
NC_000009.12	70441679	70442079	2.11553	0.000763279
NC_000015.10	67108462	67108862	2.11449	0.000232631
NC_000012.12	124756747	124757147	2.11011	0.0229109
NC_000003.12	10455174	10455574	2.10667	0.000153777
NC_000004.12	53494806	53495206	2.10582	0.360513
NC_000014.9	61103647	61104047	2.10509	1.83612e-05
NC_000006.12	99378637	99379037	2.10343	0.134621
NC_000010.11	121014699	121015099	2.10299	0.0453118
NC_000001.11	109890147	109890547	2.09987	0.000236279
NC_000015.10	63809482	63809882	2.09905	0.0625357
NC_000001.11	42565743	42566143	2.09482	0.0140205
NC_000008.11	123951932	123952332	2.0937	0.0075952
NC_000005.10	65845547	65845947	2.09296	1.32384e-05
NC_000019.10	49396136	49396536	2.09253	0.0246782
NC_000002.12	41922117	41922517	2.09133	0.0211522
NC_000019.10	17132088	17132488	2.09052	0.00303034
NC_000016.10	70217082	70217482	2.08929	0.886372
NC_000002.12	218175906	218176306	2.08864	0.509143
NC_000020.11	38799255	38799655	2.08667	0.17059
NC_000008.11	140986283	140986683	2.08615	0.0793292
NC_000001.11	26311526	26311926	2.08407	2.93972e-05
NC_000001.11	32494660	32495060	2.08297	0.251576
NC_000005.10	178538910	178539310	2.08287	1.94127e-05
NC_000015.10	84720973	84721373	2.08108	0.000154828
NC_000008.11	32408078	32408478	2.08062	0.0290142
NC_000013.11	76750075	76750475	2.07688	0.0180533
NC_000003.12	195025263	195025663	2.07682	6.26687e-05
NC_000020.11	25329930	25330330	2.07572	0.402027
NC_000012.12	122887473	122887873	2.07551	0.00554034
NC_000017.11	78962308	78962708	2.07311	0.0141587
NC_000005.10	143363637	143364037	2.0721	0.0086404
NC_000010.11	44940039	44940439	2.07024	0.232044
NC_000002.12	69584595	69584995	2.06912	1.34851e-05
NC_000014.9	72559347	72559747	2.06843	0.10593
NC_000003.12	5012365	5012765	2.06704	0.000917976
NC_000010.11	119135537	119135937	2.06554	0.00439774
NC_000017.11	1509579	1509979	2.06522	0.202417
NC_000011.10	47909826	47910226	2.06303	0.106525
NC_000020.11	23225484	23225884	2.0626	2.00381e-07
NC_000011.10	122647626	122648026	2.06066	0.00168753
NC_000001.11	118788358	118788758	2.05988	0.262524
NC_000003.12	195039981	195040381	2.05716	5.61828e-06
NC_000017.11	14745084	14745484	2.05709	0.330994
NC_000009.12	90924035	90924435	2.05474	0.0212964
NC_000006.12	89525838	89526238	2.05394	0.0639804
NC_000017.11	42418031	42418431	2.05386	0.10452
NC_000012.12	93175715	93176115	2.05029	0.0469899
NC_000001.11	23029319	23029719	2.04735	0.245797
NC_000006.12	100806403	100806803	2.04675	0.397049
NC_000010.11	73965589	73965989	2.04662	0.00269391
NC_000004.12	61372860	61373260	2.04652	0.000268467
NC_000014.9	74698462	74698862	2.04558	0.135439
NC_000011.10	125069831	125070231	2.04425	0.000127126
NC_000018.10	45636047	45636447	2.03822	0.218318
NC_000008.11	96744127	96744527	2.03513	0.204939
NC_000012.12	101854700	101855100	2.03476	0.0761244
NC_000013.11	43805059	43805459	2.0326	0.0575147
NC_000001.11	155976146	155976546	2.03234	1.53878e-05
NC_000001.11	27192691	27193091	2.03185	0.190595
NC_000023.11	118522079	118522479	2.03049	0.0243277
NC_000001.11	150373794	150374194	2.03044	0.0162506
NC_000007.14	80711545	80711945	2.02782	0.0937336
NC_000003.12	48222818	48223218	2.02723	5.70362e-09
NC_000002.12	132577624	132578024	2.02722	0.0713475
NC_000001.11	26302945	26303345	2.02563	0.0138898
NC_000016.10	57394449	57394849	2.02543	0.390514
NC_000008.11	59300608	59301008	2.02532	0.124207
NC_000016.10	74580771	74581171	2.02426	0.0415655
NC_000006.12	161407515	161407915	2.02387	0.0502122
NC_000020.11	25203935	25204335	2.0225	0.496414
NC_000017.11	77348297	77348697	2.02136	0.0138898
NC_000007.14	4683380	4683780	2.02062	0.000157337
NC_000017.11	28057016	28057416	2.02059	0.164832
NC_000001.11	42162244	42162644	2.02057	5.23871e-06
NC_000010.11	110486	110886	2.02043	0.0234872
NC_000023.11	126109661	126110061	2.0202	0.134967
NC_000010.11	7084289	7084689	2.01911	0.129755
NC_000013.11	28401938	28402338	2.01714	0.259004
NC_000010.11	63525377	63525777	2.01682	9.52034e-05
NC_000001.11	13590459	13590859	2.01568	0.00067406
NC_000009.12	86660183	86660583	2.01542	0.280407
NC_000007.14	39679438	39679838	2.01451	0.359636
NC_000006.12	34835173	34835573	2.01424	0.0657729
NC_000006.12	13393040	13393440	2.01385	0.361595
NC_000012.12	51971709	51972109	2.01335	0.000787489
NC_000002.12	9273629	9274029	2.01248	0.040599
NC_000003.12	53114723	53115123	2.01025	0.0946137
NC_000003.12	4650538	4650938	2.01011	0.393962
NC_000004.12	73762402	73762802	2.00939	0.000146977
NC_000001.11	9863566	9863966	2.00607	0.00697567
NC_000012.12	108876027	108876427	2.00399	0.256025
NC_000016.10	1283227	1283627	2.00318	0.0934904
NC_000006.12	44594504	44594904	2.0012	0.00127115
NC_000002.12	202278356	202278756	2.00114	0.204364
NC_000009.12	115032282	115032682	2.00079	0.0955823
NC_000013.11	42367788	42368188	1.99952	0.117755
NC_000017.11	75754564	75754964	1.99681	0.0253626
NC_000011.10	44855398	44855798	1.99662	0.238521
NC_000012.12	92769235	92769635	1.99657	0.0676892
NC_000001.11	17640270	17640670	1.99643	5.80918e-05
NC_000018.10	63213379	63213779	1.9964	0.0714046
NC_000011.10	85947891	85948291	1.99524	0.00106814
NC_000007.14	87039719	87040119	1.99487	0.0831711
NC_000005.10	160745547	160745947	1.99471	0.0855444
NC_000003.12	45355354	45355754	1.99471	0.0231375
NC_000002.12	28952217	28952617	1.99355	0.0180303
NC_000012.12	9758596	9758996	1.99341	0.0100363
NC_000017.11	2943912	2944312	1.99297	0.166836
NC_000001.11	186102493	186102893	1.99273	0.0068248
NC_000011.10	12029971	12030371	1.99138	2.14829e-05
NC_000009.12	111078358	111078758	1.99058	0.00235808
NC_000015.10	90327280	90327680	1.98951	0.0786024
NC_000010.11	122034239	122034639	1.98932	0.0349413
NC_000023.11	144184913	144185313	1.98923	0.974352
NC_000022.11	32266076	32266476	1.9891	0.155221
NC_000003.12	12276697	12277097	1.98679	6.26687e-05
NC_000011.10	110185094	110185494	1.98549	0.0365645
NC_000005.10	81789030	81789430	1.98527	0.132955
NC_000012.12	81800540	81800940	1.98199	0.0686311
NC_000003.12	61813898	61814298	1.98186	0.242359
NC_000003.12	48984642	48985042	1.98158	0.00235808
NC_000003.12	189862835	189863235	1.98097	0.469135
NC_000019.10	7492233	7492633	1.98095	0.000232373
NC_000006.12	7698065	7698465	1.98032	0.251551
NC_000009.12	89442686	89443086	1.9789	4.10338e-05
NC_000008.11	120682300	120682700	1.97885	0.00305037
NC_000014.9	59116880	59117280	1.97824	0.307814
NC_000011.10	72272998	72273398	1.97806	0.0207413
NC_000011.10	102469203	102469603	1.97704	0.215014
NC_000011.10	44871783	44872183	1.97535	5.93172e-05
NC_000017.11	39175781	39176181	1.97456	0.000245232
NC_000002.12	227942055	227942455	1.97379	0.122953
NC_000008.11	20915560	20915960	1.97309	0.0421958
NC_000002.12	71880838	71881238	1.97306	1.9531e-05
NC_000011.10	44856106	44856506	1.97288	0.300556
NC_000002.12	101948737	101949137	1.97285	5.16142e-05
NC_000019.10	5962104	5962504	1.97212	0.00115972
NC_000007.14	148615243	148615643	1.97165	0.321219
NC_000012.12	26196005	26196405	1.97026	0.173554
NC_000013.11	113916255	113916655	1.96981	0.0729529
NC_000019.10	46392799	46393199	1.96899	0.00409318
NC_000004.12	108682112	108682512	1.96865	0.19726
NC_000001.11	209659895	209660295	1.96784	0.0537794
NC_000005.10	66016678	66017078	1.96766	0.340613
NC_000003.12	140834247	140834647	1.96718	0.0616192
NC_000016.10	82082739	82083139	1.96705	0.558601
NC_000017.11	28065745	28066145	1.96567	0.255906
NC_000001.11	155979630	155980030	1.96558	5.57924e-05
NC_000020.11	17935134	17935534	1.9653	0.171716
NC_000007.14	20474207	20474607	1.9628	0.245316
NC_000009.12	111131260	111131660	1.96173	0.224398
NC_000022.11	22815819	22816219	1.96155	0.341839
NC_000002.12	9275413	9275813	1.96012	0.0125591
NC_000011.10	130106579	130106979	1.9581	0.0115798
NC_000010.11	73669939	73670339	1.95797	0.99568
NC_000007.14	47600800	47601200	1.95793	0.00235838
NC_000023.11	104433987	104434387	1.95781	0.167013
NC_000019.10	46755055	46755455	1.95648	6.42108e-05
NC_000001.11	35447273	35447673	1.95587	0.015926
NC_000019.10	41123998	41124398	1.95579	0.137206
NC_000005.10	43106907	43107307	1.95474	0.0165357
NC_000002.12	9595334	9595734	1.95353	0.0134229
NC_000001.11	3473523	3473923	1.95295	0.248031
NC_000005.10	178241178	178241578	1.95175	0.076262
NC_000006.12	36791780	36792180	1.95126	0.181261
NC_000021.9	43037135	43037535	1.95123	0.828504
NC_000015.10	65082449	65082849	1.94996	0.180898
NC_000002.12	64675849	64676249	1.94875	0.366614
NC_000002.12	38082689	38083089	1.94774	0.392516
NC_000007.14	128934736	128935136	1.94709	0.000201981
NC_000001.11	203361861	203362261	1.94663	0.00111142
NC_000002.12	80573998	80574398	1.94628	0.15318
NC_000017.11	20700498	20700898	1.94599	0.322738
NC_000014.9	64569047	64569447	1.94339	0.701924
NC_000006.12	37302302	37302702	1.94327	0.0304183
NC_000020.11	23320326	23320726	1.94279	0.422054
NC_000005.10	68192155	68192555	1.94278	0.0293371
NC_000010.11	3776218	3776618	1.94234	0.000389418
NC_000007.14	100794373	100794773	1.94207	0.438305
NC_000002.12	54681422	54681822	1.94207	0.0301995
NC_000009.12	128882417	128882817	1.94173	0.150414
NC_000019.10	40338312	40338712	1.94091	0.232044
NC_000009.12	6356924	6357324	1.9405	0.119729
NC_000011.10	118058755	118059155	1.93959	0.147096
NC_000007.14	40007419	40007819	1.93805	0.0337403
NC_000003.12	42701388	42701788	1.93725	0.00652095
NC_000002.12	230416303	230416703	1.93386	1.84537e-05
NC_000008.11	59462597	59462997	1.93384	0.435776
NC_000003.12	53092921	53093321	1.93303	0.228386
NC_000002.12	215736893	215737293	1.93226	0.237992
NC_000002.12	121713047	121713447	1.9318	0.57009
NC_000012.12	120368156	120368556	1.92901	0.121541
NC_000010.11	26509969	26510369	1.9289	0.134236
NC_000006.12	108592592	108592992	1.92864	0.107373
NC_000007.14	66125778	66126178	1.92734	0.265675
NC_000007.14	74429445	74429845	1.92651	0.0473202
NC_000003.12	66464431	66464831	1.92645	0.185504
NC_000012.12	24909662	24910062	1.92625	8.2872e-07
NC_000006.12	16547629	16548029	1.92597	0.333063
NC_000010.11	88187387	88187787	1.92503	0.459084
NC_000022.11	20364429	20364829	1.92368	0.176175
NC_000004.12	86972927	86973327	1.92363	0.0377626
NC_000005.10	140324682	140325082	1.91929	2.6323e-06
NC_000016.10	4005580	4005980	1.91913	0.00161228
NC_000001.11	202752736	202753136	1.9171	0.00122696
NC_000002.12	71943407	71943807	1.91706	0.372996
NC_000024.10	6779684	6780084	1.91663	0.320222
NC_000003.12	136075811	136076211	1.91516	0.0049503
NC_000023.11	135521798	135522198	1.9151	0.00262708
NC_000001.11	31243939	31244339	1.91448	0.101161
NC_000023.11	130092105	130092505	1.91216	0.000473555
NC_000020.11	50087132	50087532	1.9112	0.0086404
NC_000023.11	11756940	11757340	1.91045	0.0259887
NC_000011.10	128841614	128842014	1.91012	0.313824
NC_000005.10	173755946	173756346	1.90926	0.400629
NC_000001.11	230366602	230367002	1.90852	0.238521
NC_000001.11	44809540	44809940	1.90655	0.000333015
NC_000005.10	91390097	91390497	1.90582	0.0822937
NC_000008.11	140629880	140630280	1.90536	0.00322071
NC_000008.11	22388505	22388905	1.9047	0.00650184
NC_000005.10	143527812	143528212	1.90424	0.450771
NC_000016.10	85262522	85262922	1.9025	0.0417981
NC_000019.10	18486343	18486743	1.90195	0.0574955
NC_000017.11	29060447	29060847	1.90193	0.0560162
NC_000008.11	101961965	101962365	1.90184	0.111543
NC_000016.10	86341019	86341419	1.90121	1.09667e-05
NC_000003.12	105970300	105970700	1.90101	0.510438
NC_000003.12	114709121	114709521	1.90022	0.753588
NC_000009.12	36446702	36447102	1.89945	0.258921
NC_000012.12	96208386	96208786	1.89939	0.052885
NC_000012.12	124427307	124427707	1.89913	1.12901e-05
NC_000017.11	20651081	20651481	1.89904	0.578132
NC_000003.12	142963621	142964021	1.89877	0.415371
NC_000022.11	32255674	32256074	1.89813	0.254224
NC_000003.12	14389964	14390364	1.89726	0.080729
NC_000008.11	128391096	128391496	1.89726	0.365555
NC_000008.11	94259039	94259439	1.89723	0.023564
NC_000012.12	6879829	6880229	1.8953	0.122953
NC_000002.12	105735153	105735553	1.89467	0.16301
NC_000001.11	231387929	231388329	1.89466	0.000829015
NC_000019.10	10533386	10533786	1.89447	0.254827
NC_000001.11	100414753	100415153	1.89337	0.350624
NC_000012.12	49672184	49672584	1.89237	0.188222
NC_000011.10	66318219	66318619	1.89207	1.04075e-05
NC_000015.10	41933733	41934133	1.89086	0.0102868
NC_000011.10	132114237	132114637	1.89046	0.302311
NC_000018.10	76564075	76564475	1.89027	0.0534332
NC_000012.12	51976750	51977150	1.89012	0.120138
NC_000019.10	46124727	46125127	1.88807	0.0349413
NC_000003.12	4309524	4309924	1.88757	0.157707
NC_000019.10	14325286	14325686	1.88754	0.0704712
NC_000002.12	129751424	129751824	1.88673	0.629942
NC_000006.12	80449716	80450116	1.88645	0.00529149
NC_000014.9	61347780	61348180	1.88612	0.0658617
NC_000021.9	15206500	15206900	1.88486	0.10839
NC_000009.12	78189465	78189865	1.88473	0.0579558
NC_000002.12	47259806	47260206	1.88352	0.474291
NC_000003.12	16438647	16439047	1.88298	0.0725848
NC_000023.11	130726541	130726941	1.88294	0.398936
NC_000005.10	32216580	32216980	1.88218	0.0333071
NC_000011.10	68441594	68441994	1.88213	0.00409577
NC_000014.9	72539892	72540292	1.88195	0.0479697
NC_000017.11	17051652	17052052	1.88188	0.00221111
NC_000014.9	59161739	59162139	1.88164	0.00402851
NC_000023.11	45851628	45852028	1.88144	0.589608
NC_000023.11	39011608	39012008	1.88116	0.361987
NC_000009.12	1087067	1087467	1.88105	0.253654
NC_000005.10	172451700	172452100	1.8803	0.0159421
NC_000002.12	37616161	37616561	1.87995	0.00700289
NC_000011.10	119323644	119324044	1.87969	0.0518132
NC_000003.12	45554287	45554687	1.87954	0.00772131
NC_000018.10	10483239	10483639	1.87942	0.0569742
NC_000002.12	126434536	126434936	1.87939	0.57009
NC_000017.11	17063816	17064216	1.87856	0.125602
NC_000001.11	150409540	150409940	1.87837	1.65527e-05
NC_000020.11	23258443	23258843	1.87667	0.129192
NC_000010.11	3509383	3509783	1.87611	0.253717
NC_000007.14	74964380	74964780	1.87571	0.866669
NC_000023.11	112662512	112662912	1.87561	0.419117
NC_000022.11	32735569	32735969	1.87448	0.116136
NC_000001.11	150922463	150922863	1.87445	0.118744
NC_000020.11	60046032	60046432	1.87329	0.311023
NC_000001.11	150613396	150613796	1.87292	3.83323e-06
NC_000019.10	18502591	18502991	1.8729	7.38296e-05
NC_000020.11	1824245	1824645	1.87239	0.0313938
NC_000008.11	123922015	123922415	1.87172	0.000107941
NC_000020.11	47784762	47785162	1.87091	0.0786496
NC_000003.12	185423161	185423561	1.87015	0.248956
NC_000010.11	48655214	48655614	1.86966	0.000110962
NC_000019.10	49893462	49893862	1.86893	8.8385e-06
NC_000008.11	6515721	6516121	1.86875	0.632741
NC_000007.14	526487	526887	1.86867	0.00762448
NC_000015.10	45604253	45604653	1.867	0.160332
NC_000005.10	32176391	32176791	1.86419	1.88348e-06
NC_000014.9	61344651	61345051	1.86356	0.000184048
NC_000006.12	47437613	47438013	1.86351	0.0583633
NC_000017.11	44547033	44547433	1.86231	0.191725
NC_000005.10	64632278	64632678	1.86198	0.0569742
NC_000005.10	10796472	10796872	1.86158	0.111543
NC_000012.12	12016786	12017186	1.86118	0.322315
NC_000021.9	34201865	34202265	1.8598	0.0341553
NC_000007.14	151838016	151838416	1.85959	0.0279144
NC_000019.10	45641359	45641759	1.85891	0.00904372
NC_000011.10	122741597	122741997	1.85869	0.000160438
NC_000017.11	10050662	10051062	1.85845	0.079384
NC_000001.11	31639536	31639936	1.85823	0.0422815
NC_000004.12	101346357	101346757	1.85817	0.0207413
NC_000019.10	50612766	50613166	1.85461	0.023564
NC_000006.12	63115667	63116067	1.8544	0.375663
NC_000007.14	2956713	2957113	1.85425	0.000146977
NC_000016.10	8820150	8820550	1.8535	0.061177
NC_000019.10	41407349	41407749	1.85323	0.0178841
NC_000019.10	7272820	7273220	1.85306	0.00011683
NC_000001.11	23899017	23899417	1.85234	0.0477716
NC_000017.11	68413832	68414232	1.85233	0.0740468
NC_000009.12	137200888	137201288	1.85231	0.0134455
NC_000015.10	70508075	70508475	1.85076	0.00598318
NC_000022.11	21817020	21817420	1.85055	0.0114292
NC_000002.12	20579914	20580314	1.84925	0.254271
NC_000016.10	41692	42092	1.84899	0.164366
NC_000002.12	197285117	197285517	1.84808	0.125168
NC_000002.12	11187424	11187824	1.84769	0.37406
NC_000010.11	26487509	26487909	1.84625	0.0029486
NC_000011.10	115613966	115614366	1.84613	0.481522
NC_000001.11	206713098	206713498	1.84597	0.0313938
NC_000001.11	84572611	84573011	1.84552	0.000925665
NC_000012.12	103828128	103828528	1.84549	0.0854769
NC_000012.12	93219916	93220316	1.84482	0.530693
NC_000007.14	75674661	75675061	1.84464	7.38296e-05
NC_000007.14	155907623	155908023	1.84454	0.260913
NC_000002.12	55099943	55100343	1.84436	0.374058
NC_000012.12	120187029	120187429	1.84388	0.495106
NC_000005.10	140267455	140267855	1.84367	0.0180533
NC_000002.12	7243323	7243723	1.84302	0.21393
NC_000018.10	22668007	22668407	1.84188	0.128032
NC_000001.11	204477385	204477785	1.84154	0.112254
NC_000018.10	12420177	12420577	1.84113	0.0136249
NC_000002.12	10533885	10534285	1.84047	0.150346
NC_000003.12	33835247	33835647	1.83979	0.372356
NC_000001.11	1035682	1036082	1.83938	0.0571103
NC_000003.12	197379340	197379740	1.83926	0.10266
NC_000023.11	135176818	135177218	1.8385	0.400629
NC_000002.12	100235057	100235457	1.83839	0.477354
NC_000002.12	62216637	62217037	1.83815	0.000406707
NC_000019.10	46428709	46429109	1.83788	0.054033
NC_000016.10	30490210	30490610	1.83733	0.00802873
NC_000017.11	2266536	2266936	1.83702	0.565828
NC_000013.11	110558341	110558741	1.83695	0.0514087
NC_000001.11	209667782	209668182	1.83689	0.543039
NC_000005.10	140312010	140312410	1.83647	0.0440563
NC_000020.11	19701436	19701836	1.83631	0.0266218
NC_000011.10	12083829	12084229	1.83625	0.027676
NC_000023.11	57915646	57916046	1.83569	0.00892616
NC_000003.12	48558661	48559061	1.83544	0.00105617
NC_000002.12	39266460	39266860	1.83518	0.626156
NC_000006.12	33896439	33896839	1.83454	0.000281397
NC_000007.14	39700928	39701328	1.83403	0.00113998
NC_000002.12	65045664	65046064	1.83286	0.174272
NC_000020.11	18053494	18053894	1.83239	0.293979
NC_000016.10	85913656	85914056	1.83234	0.027676
NC_000003.12	48508752	48509152	1.8321	0.0324431
NC_000020.11	6017878	6018278	1.83207	0.307281
NC_000017.11	51274935	51275335	1.83207	0.446727
NC_000007.14	44282341	44282741	1.8308	0.0729529
NC_000019.10	46512725	46513125	1.82943	0.0225581
NC_000006.12	161117286	161117686	1.82828	0.0275405
NC_000016.10	1282605	1283005	1.82812	0.0190829
NC_000014.9	105343165	105343565	1.8279	0.551696
NC_000020.11	50359572	50359972	1.82785	0.351859
NC_000010.11	74190161	74190561	1.82749	0.39535
NC_000017.11	28034147	28034547	1.82682	0.00424309
NC_000003.12	195075562	195075962	1.82603	0.432416
NC_000020.11	38141161	38141561	1.82587	0.00357627
NC_000016.10	89808439	89808839	1.82542	0.111388
NC_000004.12	37850740	37851140	1.82471	0.354279
NC_000009.12	131757509	131757909	1.82391	0.365555
NC_000011.10	4175812	4176212	1.8238	0.153617
NC_000001.11	17581473	17581873	1.82376	0.0233641
NC_000023.11	47516123	47516523	1.82311	0.0430968
NC_000017.11	49687732	49688132	1.82256	0.163092
NC_000015.10	69168377	69168777	1.82252	0.446895
NC_000003.12	108388094	108388494	1.82238	0.536247
NC_000005.10	10734741	10735141	1.8219	0.380653
NC_000008.11	89908202	89908602	1.82104	0.218264
NC_000001.11	31726730	31727130	1.81975	0.060789
NC_000019.10	10860945	10861345	1.81952	0.079384
NC_000011.10	72612157	72612557	1.81926	0.0103414
NC_000020.11	19727403	19727803	1.81913	0.268556
NC_000008.11	25001266	25001666	1.81895	0.000335715
NC_000020.11	23334091	23334491	1.81867	0.00328596
NC_000013.11	44096891	44097291	1.81802	0.193104
NC_000023.11	20418412	20418812	1.81779	0.570374
NC_000003.12	33121145	33121545	1.81739	0.224026
NC_000010.11	42987077	42987477	1.81677	0.0144742
NC_000010.11	76036327	76036727	1.81622	0.297806
NC_000007.14	64686468	64686868	1.81605	0.488985
NC_000001.11	31689855	31690255	1.81579	0.0106899
NC_000001.11	200154197	200154597	1.81551	0.0135874
NC_000007.14	1090966	1091366	1.81451	0.0316985
NC_000017.11	30389915	30390315	1.81431	0.513401
NC_000008.11	102804796	102805196	1.8138	4.32867e-05
NC_000016.10	68333926	68334326	1.81346	0.0222782
NC_000003.12	119809231	119809631	1.81232	0.228386
NC_000005.10	142388469	142388869	1.81221	0.00508117
NC_000003.12	57816806	57817206	1.81172	0.323222
NC_000015.10	57012547	57012947	1.81165	0.390041
NC_000007.14	4142384	4142784	1.8115	0.485451
NC_000009.12	92973010	92973410	1.81125	7.38296e-05
NC_000007.14	45482341	45482741	1.81072	0.118926
NC_000004.12	69760503	69760903	1.81065	0.674898
NC_000003.12	71193569	71193969	1.80999	0.612503
NC_000023.11	41679907	41680307	1.8094	0.736369
NC_000006.12	51996584	51996984	1.80926	0.00892616
NC_000007.14	47556436	47556836	1.80862	0.00149999
NC_000006.12	89360572	89360972	1.80797	0.0420816
NC_000013.11	44259055	44259455	1.80793	0.00116635
NC_000009.12	178547	178947	1.80706	0.834109
NC_000005.10	138843424	138843824	1.80693	0.431789
NC_000002.12	72092233	72092633	1.80665	0.361595
NC_000015.10	72821350	72821750	1.80486	0.0354575
NC_000008.11	120785658	120786058	1.80484	0.0124239
NC_000003.12	124887175	124887575	1.80481	0.250451
NC_000020.11	1813079	1813479	1.80463	0.000344489
NC_000005.10	111462020	111462420	1.80387	0.0344064
NC_000014.9	23173019	23173419	1.80385	0.415371
NC_000008.11	42790456	42790856	1.80265	0.0130674
NC_000005.10	149687778	149688178	1.80221	0.123349
NC_000002.12	69550155	69550555	1.80119	0.185167
NC_000020.11	52972123	52972523	1.79989	0.630155
NC_000016.10	84907517	84907917	1.79985	0.0495227
NC_000021.9	15252510	15252910	1.79962	0.0790949
NC_000009.12	89781835	89782235	1.7981	0.00206115
NC_000001.11	38816071	38816471	1.79806	0.112416
NC_000008.11	128296190	128296590	1.79761	0.157905
NC_000015.10	101446234	101446634	1.79624	0.00655165
NC_000011.10	72773257	72773657	1.79589	0.400104
NC_000003.12	112090389	112090789	1.79569	0.0585859
NC_000002.12	85510979	85511379	1.79504	0.027644
NC_000003.12	32408783	32409183	1.79423	0.106875
NC_000012.12	26132906	26133306	1.79382	0.401644
NC_000017.11	16980702	16981102	1.79185	0.164832
NC_000012.12	45200475	45200875	1.79081	0.173369
NC_000006.12	125357950	125358350	1.79035	0.283418
NC_000008.11	143214555	143214955	1.78901	0.0513608
NC_000006.12	37620472	37620872	1.789	0.00391058
NC_000003.12	76537884	76538284	1.78873	0.641021
NC_000004.12	3305671	3306071	1.78794	0.595778
NC_000006.12	6676853	6677253	1.78742	0.525044
NC_000009.12	93955409	93955809	1.78647	0.0130674
NC_000010.11	119489589	119489989	1.78634	0.165217
NC_000016.10	85602624	85603024	1.78589	0.428432
NC_000011.10	57306835	57307235	1.78551	0.44373
NC_000003.12	45724923	45725323	1.78512	0.49115
NC_000009.12	444420	444820	1.78485	0.376685
NC_000002.12	119402608	119403008	1.78475	0.215306
NC_000001.11	211887513	211887913	1.78467	0.491783
NC_000002.12	10971894	10972294	1.7845	0.0517375
NC_000005.10	97167444	97167844	1.7841	0.30354
NC_000011.10	12889290	12889690	1.78378	0.0188134
NC_000005.10	179769367	179769767	1.78339	0.68605
NC_000009.12	199538	199938	1.78274	0.702268
NC_000001.11	208171812	208172212	1.78226	0.221875
NC_000010.11	68594570	68594970	1.78209	0.258827
NC_000016.10	29761294	29761694	1.78166	0.0242638
NC_000009.12	113233142	113233542	1.78159	0.0428997
NC_000002.12	215410862	215411262	1.78074	0.0408083
NC_000002.12	85694049	85694449	1.78002	0.0729529
NC_000011.10	73399739	73400139	1.77913	0.176284
NC_000011.10	94534179	94534579	1.77888	0.119509
NC_000003.12	25983447	25983847	1.77836	0.655382
NC_000002.12	201139336	201139736	1.7781	0.441648
NC_000012.12	11927296	11927696	1.77807	0.500347
NC_000012.12	118356784	118357184	1.77765	0.22448
NC_000014.9	92397328	92397728	1.77729	0.375365
NC_000020.11	50759494	50759894	1.77724	0.469089
NC_000008.11	24398388	24398788	1.77689	0.441648
NC_000004.12	184833454	184833854	1.77677	0.519827
NC_000010.11	69065708	69066108	1.77629	6.07176e-05
NC_000020.11	62776770	62777170	1.77612	0.0169976
NC_000020.11	1491480	1491880	1.7756	0.125168
NC_000008.11	24349708	24350108	1.77555	0.0029486
NC_000016.10	18542995	18543395	1.77491	0.641821
NC_000003.12	28195338	28195738	1.77464	0.371959
NC_000006.12	34332227	34332627	1.77463	0.0433836
NC_000009.12	89770636	89771036	1.77438	0.530424
NC_000009.12	94669109	94669509	1.77384	0.276702
NC_000017.11	59804279	59804679	1.77382	0.338028
NC_000017.11	76262957	76263357	1.77315	0.0510469
NC_000008.11	104677681	104678081	1.77259	0.344953
NC_000002.12	215831472	215831872	1.77253	0.290555
NC_000002.12	207222984	207223384	1.77219	0.303929
NC_000009.12	5464847	5465247	1.77182	0.482367
NC_000006.12	47741710	47742110	1.77169	0.589455
NC_000023.11	129731192	129731592	1.76929	0.677629
NC_000008.11	133513567	133513967	1.76916	0.258327
NC_000010.11	119663807	119664207	1.76915	0.191551
NC_000001.11	25289987	25290387	1.76903	0.898586
NC_000001.11	13652462	13652862	1.76846	0.415371
NC_000006.12	158471330	158471730	1.76744	0.226414
NC_000020.11	36873462	36873862	1.76691	0.0600581
NC_000002.12	9294734	9295134	1.7669	0.0064696
NC_000002.12	74199912	74200312	1.76617	0.151216
NC_000010.11	76086734	76087134	1.76593	0.0085611
NC_000005.10	40365573	40365973	1.76551	0.633852
NC_000011.10	12076130	12076530	1.76536	0.470269
NC_000008.11	27388127	27388527	1.76496	0.0390638
NC_000017.11	8125529	8125929	1.7644	0.35153
NC_000022.11	46233271	46233671	1.76424	0.335052
NC_000012.12	32657650	32658050	1.76414	0.735836
NC_000015.10	97678684	97679084	1.7639	0.229754
NC_000022.11	30324092	30324492	1.76357	0.152945
NC_000015.10	80788174	80788574	1.76348	0.222052
NC_000018.10	56162758	56163158	1.76333	0.679127
NC_000008.11	37599771	37600171	1.76239	0.0694784
NC_000008.11	98179177	98179577	1.76229	0.103645
NC_000006.12	148173264	148173664	1.76202	0.435776
NC_000002.12	20313705	20314105	1.76182	0.320525
NC_000006.12	46412457	46412857	1.76152	0.196717
NC_000012.12	64699531	64699931	1.76124	0.0295512
NC_000007.14	34260297	34260697	1.7605	0.58499
NC_000007.14	105131045	105131445	1.76047	0.209792
NC_000001.11	167893335	167893735	1.76001	0.323578
NC_000007.14	47514008	47514408	1.7585	0.00143188
NC_000013.11	47499774	47500174	1.7584	0.297308
NC_000017.11	1723245	1723645	1.75831	0.828089
NC_000010.11	119306000	119306400	1.75759	0.0851507
NC_000013.11	24063406	24063806	1.75733	0.106525
NC_000020.11	660386	660786	1.75678	0.0106231
NC_000022.11	20137798	20138198	1.75663	0.280942
NC_000020.11	23049604	23050004	1.75573	0.00748556
NC_000002.12	172726290	172726690	1.75541	0.470269
NC_000001.11	17635758	17636158	1.75538	0.000646682
NC_000009.12	129303684	129304084	1.75511	0.450546
NC_000016.10	56965472	56965872	1.75474	0.0325179
NC_000001.11	147178947	147179347	1.75389	0.999915
NC_000002.12	201129105	201129505	1.75381	0.0301995
NC_000017.11	30712281	30712681	1.75363	0.00660794
NC_000008.11	28777247	28777647	1.75353	0.0100641
NC_000008.11	104553052	104553452	1.75352	0.314527
NC_000001.11	26290153	26290553	1.75286	0.101474
NC_000009.12	93289612	93290012	1.7528	0.149707
NC_000010.11	30991600	30992000	1.75131	0.0254215
NC_000010.11	97596003	97596403	1.75122	0.629327
NC_000014.9	50821650	50822050	1.75112	0.0673004
NC_000009.12	4762830	4763230	1.75097	0.00268784
NC_000004.12	184838831	184839231	1.75095	0.31429
NC_000008.11	20825902	20826302	1.75049	0.346611
NC_000006.12	146305958	146306358	1.75037	0.0617624
NC_000002.12	227945568	227945968	1.75021	0.440683
NC_000009.12	94649165	94649565	1.75011	0.000402642
NC_000002.12	12057400	12057800	1.7497	0.000960436
NC_000010.11	107164769	107165169	1.74942	0.551886
NC_000012.12	39619761	39620161	1.74935	0.00312809
NC_000008.11	37604456	37604856	1.74912	0.00723327
NC_000020.11	23027784	23028184	1.74895	0.348636
NC_000007.14	157363817	157364217	1.74874	0.482521
NC_000010.11	80517235	80517635	1.74862	0.222297
NC_000007.14	5506150	5506550	1.74832	0.187286
NC_000015.10	63104561	63104961	1.74812	0.172551
NC_000012.12	16573554	16573954	1.74806	0.0724234
NC_000017.11	16979374	16979774	1.74728	0.00273771
NC_000006.12	87903999	87904399	1.74728	0.235568
NC_000001.11	66605625	66606025	1.74709	0.587939
NC_000022.11	37503830	37504230	1.74671	0.00161228
NC_000022.11	32546503	32546903	1.7467	0.0889767
NC_000011.10	64755792	64756192	1.74617	0.143495
NC_000016.10	58583382	58583782	1.74615	0.563148
NC_000012.12	122888448	122888848	1.74603	0.00529622
NC_000012.12	111203517	111203917	1.74467	0.302634
NC_000005.10	118973750	118974150	1.74451	0.971081
NC_000016.10	8748944	8749344	1.74366	0.679476
NC_000004.12	24210410	24210810	1.74357	0.582561
NC_000004.12	48195280	48195680	1.74336	0.577582
NC_000012.12	111369754	111370154	1.74307	0.110885
NC_000015.10	64875845	64876245	1.74286	0.0643042
NC_000008.11	37267687	37268087	1.74045	0.458099
NC_000008.11	24384144	24384544	1.74028	0.0902697
NC_000002.12	46967108	46967508	1.73984	0.0062842
NC_000013.11	69389938	69390338	1.73915	0.0379907
NC_000016.10	85983555	85983955	1.73859	0.0510829
NC_000006.12	27519377	27519777	1.73825	0.790895
NC_000019.10	4562065	4562465	1.73765	0.00237318
NC_000014.9	61444152	61444552	1.73757	0.290555
NC_000007.14	105079387	105079787	1.73704	0.203024
NC_000017.11	47810180	47810580	1.73685	0.617061
NC_000006.12	34332920	34333320	1.73677	0.0207413
NC_000005.10	76037901	76038301	1.73642	0.0202851
NC_000012.12	120654064	120654464	1.73602	0.098377
NC_000009.12	37964407	37964807	1.73597	0.214898
NC_000017.11	10018426	10018826	1.73586	0.484533
NC_000008.11	104668952	104669352	1.73578	0.0565775
NC_000001.11	202441841	202442241	1.73565	0.398781
NC_000015.10	101176523	101176923	1.73514	0.0212058
NC_000009.12	16289598	16289998	1.73497	0.216176
NC_000006.12	146333833	146334233	1.73484	0.615156
NC_000023.11	135520369	135520769	1.73442	0.0866159
NC_000003.12	51681403	51681803	1.73412	0.00400886
NC_000019.10	4704732	4705132	1.73403	0.0116552
NC_000006.12	4835846	4836246	1.73349	0.775663
NC_000002.12	238235438	238235838	1.73333	0.260405
NC_000014.9	91129547	91129947	1.73327	0.0421505
NC_000009.12	135480357	135480757	1.73318	0.626156
NC_000005.10	37847904	37848304	1.73284	0.611783
NC_000003.12	143811588	143811988	1.73263	0.327577
NC_000003.12	188036334	188036734	1.73257	0.51372
NC_000001.11	39990444	39990844	1.73254	0.000220143
NC_000002.12	160574571	160574971	1.73246	0.151029
NC_000014.9	75296821	75297221	1.73209	0.00345888
NC_000019.10	4563554	4563954	1.73186	0.00123695
NC_000012.12	32522294	32522694	1.7317	0.410969
NC_000017.11	6823049	6823449	1.73168	0.796042
NC_000014.9	92704227	92704627	1.73094	0.0013469
NC_000019.10	53814058	53814458	1.73066	0.427763
NC_000019.10	50921827	50922227	1.73031	0.0193471
NC_000001.11	201229954	201230354	1.73024	0.547905
NC_000015.10	63948987	63949387	1.73022	0.0713291
NC_000019.10	39472233	39472633	1.72972	0.181261
NC_000012.12	57831224	57831624	1.72956	0.155265
NC_000008.11	102359798	102360198	1.72937	0.129827
NC_000020.11	1934665	1935065	1.72797	0.363562
NC_000003.12	45560241	45560641	1.72791	0.0301995
NC_000001.11	23865484	23865884	1.72788	0.00688839
NC_000010.11	129870983	129871383	1.72745	0.800427
NC_000007.14	6950043	6950443	1.7274	0.578248
NC_000003.12	196141427	196141827	1.72739	0.0955823
NC_000004.12	37392526	37392926	1.72721	0.361595
NC_000020.11	5160914	5161314	1.72667	0.863229
NC_000018.10	44024423	44024823	1.72606	0.428207
NC_000008.11	51394877	51395277	1.72531	0.693166
NC_000004.12	87973614	87974014	1.72466	0.423594
NC_000007.14	25586528	25586928	1.72447	0.227005
NC_000003.12	124784668	124785068	1.72408	0.00107867
NC_000010.11	33506855	33507255	1.72406	0.356859
NC_000015.10	88632873	88633273	1.72382	0.383379
NC_000006.12	5979626	5980026	1.72336	0.571127
NC_000007.14	131249055	131249455	1.72278	0.61452
NC_000013.11	44352720	44353120	1.72275	0.540985
NC_000019.10	14381011	14381411	1.72243	0.0596358
NC_000001.11	16540291	16540691	1.72196	0.859206
NC_000012.12	46430378	46430778	1.72187	0.359924
NC_000014.9	20622999	20623399	1.72146	0.00147549
NC_000002.12	10958457	10958857	1.72143	0.181261
NC_000009.12	89461364	89461764	1.72128	0.367698
NC_000001.11	226765489	226765889	1.72013	0.0141157
NC_000009.12	129109516	129109916	1.72005	0.165217
NC_000017.11	20698883	20699283	1.72	0.11121
NC_000004.12	73770432	73770832	1.71992	0.165403
NC_000010.11	75516139	75516539	1.7196	0.828494
NC_000009.12	159905	160305	1.71942	0.629327
NC_000002.12	158482524	158482924	1.71908	0.721575
NC_000002.12	154489177	154489577	1.71898	0.508062
NC_000001.11	194024669	194025069	1.71879	0.69817
NC_000011.10	44829871	44830271	1.71875	0.508062
NC_000003.12	48826410	48826810	1.71842	0.615906
NC_000006.12	108841366	108841766	1.7184	0.0141541
NC_000015.10	51202769	51203169	1.71839	0.118718
NC_000002.12	33417402	33417802	1.71759	0.403002
NC_000002.12	9287663	9288063	1.71752	0.203726
NC_000005.10	160342726	160343126	1.71643	0.231212
NC_000022.11	40728849	40729249	1.71633	0.693166
NC_000006.12	36362769	36363169	1.7161	0.224398
NC_000014.9	72643268	72643668	1.71568	0.0656695
NC_000008.11	117651965	117652365	1.71516	0.632741
NC_000012.12	13169256	13169656	1.71476	0.476886
NC_000015.10	68510537	68510937	1.71453	0.0414675
NC_000002.12	9263507	9263907	1.71428	0.0049503
NC_000019.10	48622458	48622858	1.71393	0.141511
NC_000007.14	128812567	128812967	1.7138	0.495324
NC_000009.12	110938990	110939390	1.71378	0.508551
NC_000002.12	28342567	28342967	1.7137	0.0397073
NC_000009.12	5518821	5519221	1.71305	0.293299
NC_000012.12	13118342	13118742	1.7127	0.756599
NC_000003.12	185921467	185921867	1.71259	0.226348
NC_000023.11	130959043	130959443	1.7125	0.852826
NC_000009.12	131714066	131714466	1.71192	0.353086
NC_000017.11	82632480	82632880	1.71172	0.394531
NC_000004.12	187978501	187978901	1.71076	0.654535
NC_000014.9	56145963	56146363	1.71067	0.660672
NC_000006.12	15423275	15423675	1.71008	0.202611
NC_000007.14	140752255	140752655	1.70989	0.645421
NC_000007.14	75670915	75671315	1.70966	0.00400274
NC_000010.11	78741752	78742152	1.70964	0.505089
NC_000004.12	56748266	56748666	1.7091	0.666186
NC_000022.11	46563360	46563760	1.70902	0.394531
NC_000001.11	204190084	204190484	1.70851	0.0132655
NC_000018.10	77133906	77134306	1.7083	0.0103198
NC_000001.11	44833905	44834305	1.70802	0.203024
NC_000005.10	178061969	178062369	1.70762	0.378768
NC_000010.11	45352473	45352873	1.70757	0.940154
NC_000006.12	108884217	108884617	1.7075	0.187891
NC_000001.11	228949606	228950006	1.70681	0.807698
NC_000018.10	51430490	51430890	1.70648	0.630632
NC_000004.12	76003055	76003455	1.70647	0.610875
NC_000022.11	23216672	23217072	1.70636	0.400629
NC_000008.11	128226280	128226680	1.70482	0.0902072
NC_000010.11	33134059	33134459	1.70404	0.496492
NC_000012.12	29492813	29493213	1.70395	0.686797
NC_000006.12	15596188	15596588	1.70391	0.0815347
NC_000001.11	239242793	239243193	1.70323	0.767398
NC_000002.12	230472616	230473016	1.70312	0.498951
NC_000006.12	148372909	148373309	1.70311	0.152945
NC_000009.12	131622578	131622978	1.70278	0.0469899
NC_000007.14	5149213	5149613	1.70226	0.921921
NC_000017.11	15981684	15982084	1.70199	0.409087
NC_000013.11	22009423	22009823	1.70179	0.00420177
NC_000001.11	118862444	118862844	1.70106	0.153096
NC_000008.11	131298600	131299000	1.70057	0.681927
NC_000009.12	92986212	92986612	1.70052	0.459243
NC_000019.10	47631109	47631509	1.70039	0.319625
NC_000013.11	21356784	21357184	1.70027	0.580129
NC_000013.11	33743859	33744259	1.7002	0.406679
NC_000020.11	23021977	23022377	1.70013	0.486138
NC_000011.10	8930459	8930859	1.69997	0.543096
NC_000005.10	90878836	90879236	1.69996	0.0564129
NC_000014.9	84067111	84067511	1.69935	0.0764832
NC_000016.10	18959292	18959692	1.69915	0.422912
NC_000001.11	161267358	161267758	1.69886	0.558601
NC_000005.10	97764655	97765055	1.69878	0.833441
NC_000017.11	63634063	63634463	1.69861	0.754411
NC_000009.12	70217337	70217737	1.6986	0.916507
NC_000017.11	41480132	41480532	1.69843	0.00969177
NC_000003.12	44966993	44967393	1.69813	0.241999
NC_000016.10	87375777	87376177	1.69781	0.0058483
NC_000017.11	3710844	3711244	1.69742	0.205831
NC_000004.12	88028202	88028602	1.69739	0.525804
NC_000002.12	230472132	230472532	1.69734	0.534227
NC_000005.10	65826085	65826485	1.6972	0.00744159
NC_000002.12	121699372	121699772	1.6972	0.00298577
NC_000002.12	191222429	191222829	1.69707	0.655382
NC_000018.10	62339438	62339838	1.6966	0.773258
NC_000005.10	95779611	95780011	1.69653	0.29946
NC_000002.12	37797091	37797491	1.69566	0.607821
NC_000016.10	3628850	3629250	1.69558	0.261397
NC_000012.12	65566313	65566713	1.6952	0.159111
NC_000001.11	224358284	224358684	1.6952	0.00732341
NC_000005.10	140273535	140273935	1.69485	0.0903954
NC_000010.11	67387057	67387457	1.69439	0.214855
NC_000009.12	111074376	111074776	1.69407	0.242359
NC_000003.12	11367086	11367486	1.69369	0.0942292
NC_000014.9	65074522	65074922	1.69213	0.171215
NC_000008.11	24357267	24357667	1.69164	0.690779
NC_000007.14	2934065	2934465	1.69119	0.270626
NC_000017.11	60357625	60358025	1.69106	0.189461
NC_000023.11	142978133	142978533	1.69081	0.476886
NC_000013.11	45055984	45056384	1.6905	0.190335
NC_000006.12	161355590	161355990	1.69021	0.0115688
NC_000010.11	6525681	6526081	1.69013	0.375434
NC_000012.12	65410504	65410904	1.69001	0.770526
NC_000002.12	111129897	111130297	1.69	0.596699
NC_000010.11	101856632	101857032	1.68962	0.498951
NC_000017.11	68695087	68695487	1.6896	0.0841844
NC_000006.12	16238282	16238682	1.68931	0.529784
NC_000002.12	71183496	71183896	1.68891	0.909884
NC_000017.11	29342082	29342482	1.68853	0.177278
NC_000011.10	119367882	119368282	1.68841	0.00101092
NC_000012.12	49903880	49904280	1.68812	0.252193
NC_000009.12	72315474	72315874	1.68787	0.394531
NC_000016.10	3042401	3042801	1.68781	0.289031
NC_000017.11	28982343	28982743	1.6876	0.00019925
NC_000010.11	124970752	124971152	1.68748	0.256568
NC_000003.12	185764622	185765022	1.68724	0.354279
NC_000006.12	113696886	113697286	1.68709	0.115831
NC_000004.12	40232557	40232957	1.68694	0.0242872
NC_000005.10	140609141	140609541	1.68682	0.00268784
NC_000014.9	73176718	73177118	1.68672	0.303695
NC_000017.11	30323801	30324201	1.68651	0.465946
NC_000011.10	834973	835373	1.68624	0.0200741
NC_000015.10	68795303	68795703	1.68614	0.0152894
NC_000007.14	103336784	103337184	1.68587	0.290555
NC_000001.11	38990838	38991238	1.68584	0.00624458
NC_000022.11	46482369	46482769	1.68533	0.446786
NC_000006.12	34338896	34339296	1.68527	0.110885
NC_000022.11	24247462	24247862	1.68508	0.204454
NC_000010.11	35005873	35006273	1.68485	0.235619
NC_000017.11	74996000	74996400	1.68447	0.0063944
NC_000006.12	43126250	43126650	1.68444	0.287208
NC_000004.12	123871282	123871682	1.68437	0.535422
NC_000004.12	40200084	40200484	1.68385	0.0486815
NC_000016.10	85693272	85693672	1.68233	0.510038
NC_000006.12	4394745	4395145	1.68212	0.626411
NC_000011.10	75100282	75100682	1.6818	0.0153072
NC_000014.9	105409375	105409775	1.68141	0.1106
NC_000001.11	211515314	211515714	1.68135	0.0180471
NC_000005.10	91266319	91266719	1.68128	0.297806
NC_000011.10	76359439	76359839	1.68096	0.695215
NC_000009.12	78004905	78005305	1.68057	0.364732
NC_000010.11	73906564	73906964	1.6805	0.00284608
NC_000017.11	59637441	59637841	1.68049	0.492748
NC_000009.12	69264512	69264912	1.67975	0.617767
NC_000016.10	85490949	85491349	1.67973	0.693166
NC_000017.11	8955611	8956011	1.67949	0.384492
NC_000008.11	104746719	104747119	1.6789	0.62626
NC_000009.12	108436372	108436772	1.67859	0.235149
NC_000001.11	10932151	10932551	1.67794	0.6213
NC_000001.11	43321305	43321705	1.67789	0.184735
NC_000001.11	235828935	235829335	1.6776	0.0928122
NC_000015.10	56989578	56989978	1.67758	0.195229
NC_000010.11	3222046	3222446	1.67744	0.242702
NC_000003.12	30631147	30631547	1.67733	0.451106
NC_000002.12	237923370	237923770	1.67703	0.00895755
NC_000009.12	966936	967336	1.67638	0.0676892
NC_000019.10	18461819	18462219	1.6761	0.481599
NC_000013.11	30651598	30651998	1.67576	0.668195
NC_000006.12	16236571	16236971	1.67568	0.629327
NC_000011.10	13332645	13333045	1.67554	0.0212058
NC_000001.11	96564445	96564845	1.67554	0.0103414
NC_000002.12	74003496	74003896	1.67552	0.572715
NC_000016.10	88459659	88460059	1.67509	0.383379
NC_000012.12	93127690	93128090	1.67465	0.119729
NC_000010.11	63738410	63738810	1.67448	0.602774
NC_000002.12	215891459	215891859	1.6735	0.57009
NC_000021.9	25197182	25197582	1.67343	0.742423
NC_000004.12	2835080	2835480	1.67328	0.223413
NC_000006.12	44176908	44177308	1.6728	0.117523
NC_000016.10	918050	918450	1.67258	0.636361
NC_000017.11	66985592	66985992	1.67253	0.570374
NC_000011.10	65663917	65664317	1.67218	0.210717
NC_000001.11	7621781	7622181	1.67188	0.428432
NC_000007.14	6724987	6725387	1.67177	0.18352
NC_000011.10	12787875	12788275	1.67131	0.0322426
NC_000023.11	136828794	136829194	1.6707	0.806585
NC_000013.11	79128181	79128581	1.67066	0.348582
NC_000001.11	203368968	203369368	1.67055	0.15656
NC_000008.11	75217102	75217502	1.6705	0.0966756
NC_000008.11	101960410	101960810	1.6705	0.541259
NC_000004.12	77052287	77052687	1.67022	0.773655
NC_000009.12	78196246	78196646	1.67021	0.307618
NC_000001.11	155981415	155981815	1.67014	0.00380955
NC_000020.11	9865034	9865434	1.66969	0.563388
NC_000002.12	25280387	25280787	1.66956	0.116308
NC_000018.10	25181081	25181481	1.66947	0.629748
NC_000001.11	211916474	211916874	1.66891	0.32947
NC_000004.12	152357235	152357635	1.66889	0.0279144
NC_000001.11	31523757	31524157	1.66886	0.00869481
NC_000017.11	7955553	7955953	1.66868	0.427924
NC_000005.10	43270673	43271073	1.66845	0.116489
NC_000003.12	48241359	48241759	1.66761	0.075046
NC_000007.14	132739535	132739935	1.66741	0.756692
NC_000007.14	135441778	135442178	1.6672	0.595395
NC_000005.10	68464409	68464809	1.66691	0.434926
NC_000002.12	215435820	215436220	1.6668	0.647199
NC_000009.12	90064907	90065307	1.66663	0.69994
NC_000009.12	5590049	5590449	1.66637	0.738495
NC_000021.9	34946358	34946758	1.66635	0.791899
NC_000016.10	88195244	88195644	1.66612	0.436278
NC_000019.10	18397509	18397909	1.66606	0.0493121
NC_000002.12	100425890	100426290	1.66558	0.591289
NC_000013.11	48783298	48783698	1.66535	0.199067
NC_000003.12	39180736	39181136	1.66524	0.0390627
NC_000005.10	141412839	141413239	1.66503	0.672594
NC_000001.11	153597140	153597540	1.66433	0.00194051
NC_000004.12	107818301	107818701	1.66432	0.810392
NC_000006.12	142692889	142693289	1.66424	0.494229
NC_000007.14	50449905	50450305	1.66388	0.411869
NC_000010.11	7372922	7373322	1.66373	0.270626
NC_000004.12	87044923	87045323	1.66357	0.29885
NC_000019.10	4559597	4559997	1.66277	0.0452443
NC_000010.11	90858159	90858559	1.66264	0.371959
NC_000012.12	10184404	10184804	1.66263	0.469099
NC_000011.10	69028030	69028430	1.66243	0.562643
NC_000008.11	102494548	102494948	1.66206	0.252779
NC_000002.12	222358858	222359258	1.66203	0.0866159
NC_000012.12	116885309	116885709	1.66153	0.491783
NC_000008.11	97662477	97662877	1.66139	0.331045
NC_000001.11	207833356	207833756	1.66135	0.24249
NC_000016.10	90034119	90034519	1.66098	0.181261
NC_000017.11	20721197	20721597	1.66059	0.630155
NC_000014.9	20197431	20197831	1.66035	0.377787
NC_000009.12	1444714	1445114	1.65972	0.799074
NC_000003.12	115428822	115429222	1.65953	0.908163
NC_000005.10	79702625	79703025	1.65924	0.418237
NC_000007.14	26062199	26062599	1.65885	0.712801
NC_000017.11	49845015	49845415	1.65883	0.0212363
NC_000003.12	184590849	184591249	1.65872	0.680977
NC_000017.11	10318284	10318684	1.65866	0.589608
NC_000006.12	138410398	138410798	1.65861	0.141288
NC_000011.10	44528052	44528452	1.65839	0.665729
NC_000019.10	55105159	55105559	1.65804	0.565803
NC_000014.9	69069136	69069536	1.65768	0.787477
NC_000004.12	15667724	15668124	1.65743	0.0789793
NC_000010.11	71974523	71974923	1.65678	0.133016
NC_000009.12	125527240	125527640	1.65672	0.508014
NC_000001.11	40162797	40163197	1.65636	0.00748003
NC_000015.10	101529788	101530188	1.65589	0.170804
NC_000019.10	4347559	4347959	1.65572	0.0430968
NC_000002.12	73284899	73285299	1.65561	0.0493333
NC_000016.10	218401	218801	1.65555	0.369874
NC_000003.12	186534105	186534505	1.65533	0.305222
NC_000005.10	56763684	56764084	1.6553	0.122137
NC_000019.10	8252995	8253395	1.65528	0.546527
NC_000016.10	31253651	31254051	1.6551	0.00016421
NC_000012.12	104687832	104688232	1.65504	0.583171
NC_000003.12	64355492	64355892	1.65471	0.536166
NC_000009.12	112531870	112532270	1.65424	0.748958
NC_000022.11	30023083	30023483	1.65407	0.206582
NC_000001.11	47482759	47483159	1.65392	0.797668
NC_000006.12	5968941	5969341	1.65392	0.670634
NC_000002.12	28432340	28432740	1.65351	0.21833
NC_000017.11	900001	900401	1.65333	0.643862
NC_000015.10	96285327	96285727	1.6531	0.0600083
NC_000004.12	94410633	94411033	1.65305	0.688189
NC_000022.11	41070945	41071345	1.65265	0.224803
NC_000002.12	55409583	55409983	1.65244	0.617997
NC_000001.11	146020301	146020701	1.65232	0.173607
NC_000002.12	112701131	112701531	1.6521	0.401644
NC_000002.12	85017065	85017465	1.65185	0.562643
NC_000001.11	159799391	159799791	1.65165	0.617013
NC_000016.10	29104801	29105201	1.65109	0.773655
NC_000007.14	47497262	47497662	1.65108	0.122733
NC_000014.9	80264004	80264404	1.65071	0.369131
NC_000001.11	154748169	154748569	1.65047	0.269455
NC_000001.11	160836526	160836926	1.65039	0.110741
NC_000006.12	136764482	136764882	1.65019	0.0208604
NC_000001.11	15773390	15773790	1.64996	0.00297464
NC_000021.9	21051078	21051478	1.64873	0.26508
NC_000002.12	202276030	202276430	1.6484	0.24515
NC_000005.10	80503156	80503556	1.64788	0.679127
NC_000001.11	46687347	46687747	1.64787	0.545502
NC_000012.12	101891542	101891942	1.64777	0.589608
NC_000015.10	42108854	42109254	1.6475	0.710233
NC_000014.9	100031562	100031962	1.6471	0.178024
NC_000021.9	34201013	34201413	1.64709	0.134236
NC_000017.11	59993537	59993937	1.64702	0.966947
NC_000007.14	96241805	96242205	1.64689	0.791125
NC_000006.12	36232161	36232561	1.64686	0.394531
NC_000009.12	4762015	4762415	1.64685	0.0689577
NC_000002.12	105868120	105868520	1.64608	0.00132242
NC_000019.10	17079878	17080278	1.64559	0.00902646
NC_000007.14	47547945	47548345	1.64538	0.433543
NC_000017.11	43615750	43616150	1.64512	0.541259
NC_000006.12	42572571	42572971	1.64512	0.333063
NC_000001.11	155893610	155894010	1.64508	0.427627
NC_000003.12	183313352	183313752	1.64481	0.546527
NC_000016.10	88770967	88771367	1.64471	0.510038
NC_000008.11	118213198	118213598	1.6445	0.460375
NC_000017.11	19903140	19903540	1.64402	0.414594
NC_000006.12	91052838	91053238	1.64312	0.409214
NC_000022.11	35589252	35589652	1.64294	0.00869481
NC_000009.12	34486578	34486978	1.6429	0.626156
NC_000015.10	70377030	70377430	1.64273	0.298362
NC_000004.12	37935040	37935440	1.64236	0.327577
NC_000013.11	24542135	24542535	1.64224	0.951027
NC_000003.12	41987512	41987912	1.64204	0.718749
NC_000013.11	47188785	47189185	1.64188	0.559158
NC_000004.12	37928868	37929268	1.64185	0.807698
NC_000018.10	9575501	9575901	1.64185	0.689488
NC_000013.11	95515695	95516095	1.64176	0.70444
NC_000013.11	110204282	110204682	1.64076	0.646649
NC_000023.11	27254710	27255110	1.64014	0.635155
NC_000017.11	7558344	7558744	1.64003	0.37406
NC_000017.11	38884127	38884527	1.63993	0.0200651
NC_000010.11	32166665	32167065	1.63986	0.422054
NC_000003.12	128704434	128704834	1.63971	0.129756
NC_000001.11	66521776	66522176	1.63953	0.830598
NC_000012.12	113403850	113404250	1.63944	0.118213
NC_000016.10	86169350	86169750	1.63932	0.589405
NC_000020.11	50358965	50359365	1.63913	0.499833
NC_000001.11	54542613	54543013	1.63911	0.0376356
NC_000003.12	195205346	195205746	1.63882	0.32947
NC_000012.12	54262386	54262786	1.63872	0.390832
NC_000005.10	17436764	17437164	1.63868	0.311584
NC_000012.12	54360618	54361018	1.63867	0.0657729
NC_000001.11	186094147	186094547	1.63854	0.594359
NC_000019.10	40982622	40983022	1.63845	0.32947
NC_000020.11	36098367	36098767	1.63842	0.0180533
NC_000008.11	128240257	128240657	1.6378	0.293542
NC_000002.12	74807032	74807432	1.63769	0.529354
NC_000010.11	98101348	98101748	1.63754	0.491294
NC_000006.12	44598655	44599055	1.63733	0.364732
NC_000009.12	138213684	138214084	1.63702	0.916432
NC_000016.10	86509064	86509464	1.63695	0.193361
NC_000003.12	108124289	108124689	1.63686	0.611262
NC_000009.12	130026896	130027296	1.63683	0.679127
NC_000020.11	50297523	50297923	1.63659	0.268556
NC_000002.12	190947866	190948266	1.63642	0.637763
NC_000010.11	14588393	14588793	1.63614	0.501007
NC_000010.11	69282809	69283209	1.63603	0.39535
NC_000019.10	4925082	4925482	1.6357	0.27196
NC_000002.12	71950721	71951121	1.63552	0.00561506
NC_000016.10	1468462	1468862	1.63529	0.101102
NC_000017.11	1199384	1199784	1.63518	0.153617
NC_000007.14	151727646	151728046	1.63513	0.0295512
NC_000001.11	245962294	245962694	1.63499	0.690779
NC_000002.12	110946982	110947382	1.63461	0.142179
NC_000002.12	229300860	229301260	1.6343	0.742008
NC_000001.11	204465677	204466077	1.63381	0.10244
NC_000024.10	13435864	13436264	1.63367	0.605304
NC_000019.10	7498277	7498677	1.63328	0.150414
NC_000001.11	154354625	154355025	1.63319	0.0438116
NC_000015.10	76006420	76006820	1.63308	0.508551
NC_000001.11	201544374	201544774	1.63288	0.510038
NC_000005.10	10746709	10747109	1.63273	0.135954
NC_000002.12	218699802	218700202	1.6326	0.483923
NC_000009.12	120369892	120370292	1.63224	0.352686
NC_000021.9	44919442	44919842	1.63207	0.0221183
NC_000007.14	12497114	12497514	1.63199	0.185504
NC_000001.11	115432151	115432551	1.6316	0.0571632
NC_000010.11	119634178	119634578	1.6314	0.833052
NC_000009.12	89351906	89352306	1.63135	0.629746
NC_000002.12	85485828	85486228	1.63118	0.76644
NC_000006.12	35218088	35218488	1.63105	0.70706
NC_000003.12	188929641	188930041	1.63093	0.227316
NC_000014.9	35374284	35374684	1.6309	0.109701
NC_000017.11	75903065	75903465	1.63051	0.229754
NC_000007.14	5230251	5230651	1.63043	0.0169976
NC_000008.11	41139806	41140206	1.63043	0.626156
NC_000001.11	32236161	32236561	1.63041	0.275577
NC_000019.10	45967724	45968124	1.6302	0.551886
NC_000014.9	72752038	72752438	1.63011	0.629646
NC_000002.12	12606411	12606811	1.62994	0.554321
NC_000005.10	68304322	68304722	1.6299	0.543039
NC_000007.14	30430721	30431121	1.62985	0.107185
NC_000016.10	3857317	3857717	1.62964	0.160189
NC_000022.11	21861351	21861751	1.62955	0.488985
NC_000018.10	471098	471498	1.62953	0.863963
NC_000011.10	93020677	93021077	1.62902	0.0327485
NC_000020.11	50640773	50641173	1.62885	0.510038
NC_000008.11	130033074	130033474	1.62871	0.184735
NC_000005.10	68242708	68243108	1.62854	0.344904
NC_000001.11	20187760	20188160	1.62826	0.237189
NC_000016.10	57090389	57090789	1.62772	0.076262
NC_000002.12	119630178	119630578	1.6275	0.807698
NC_000011.10	111997193	111997593	1.62731	0.428432
NC_000001.11	155956052	155956452	1.62731	0.00559572
NC_000008.11	19071444	19071844	1.62702	0.281455
NC_000004.12	184854696	184855096	1.62693	0.062732
NC_000009.12	911039	911439	1.62683	0.709409
NC_000007.14	66370188	66370588	1.62676	0.476125
NC_000019.10	33249023	33249423	1.6267	0.00184903
NC_000010.11	68489968	68490368	1.62658	0.16171
NC_000013.11	71828131	71828531	1.62656	0.646736
NC_000009.12	37888117	37888517	1.62634	0.521882
NC_000001.11	239025274	239025674	1.62629	0.153617
NC_000003.12	11208034	11208434	1.62625	0.10593
NC_000008.11	38665351	38665751	1.62625	0.137931
NC_000023.11	134556331	134556731	1.62623	0.374573
NC_000023.11	154541759	154542159	1.62614	0.0955823
NC_000010.11	99932233	99932633	1.62609	0.874453
NC_000001.11	172376461	172376861	1.62586	0.838822
NC_000002.12	74506545	74506945	1.62578	0.08277
NC_000010.11	26488327	26488727	1.62571	0.0748871
NC_000004.12	153159078	153159478	1.62554	0.204454
NC_000020.11	625319	625719	1.62553	0.690779
NC_000017.11	59533711	59534111	1.62545	0.112416
NC_000020.11	4961823	4962223	1.62497	0.55477
NC_000022.11	42808552	42808952	1.62488	0.54274
NC_000002.12	9735334	9735734	1.62481	0.532126
NC_000001.11	15966025	15966425	1.62476	0.487252
NC_000012.12	63955842	63956242	1.62459	0.546527
NC_000023.11	113472994	113473394	1.62441	0.898073
NC_000017.11	30656008	30656408	1.62406	0.865366
NC_000004.12	87141423	87141823	1.62405	0.737052
NC_000015.10	82832475	82832875	1.624	0.0227607
NC_000008.11	29402116	29402516	1.62392	0.431701
NC_000001.11	21706443	21706843	1.62358	0.69092
NC_000011.10	829074	829474	1.62347	0.0795264
NC_000001.11	155648530	155648930	1.62341	0.27012
NC_000020.11	2338863	2339263	1.62323	0.670488
NC_000022.11	45219075	45219475	1.62304	0.845934
NC_000017.11	30344822	30345222	1.623	0.152263
NC_000001.11	25695037	25695437	1.62298	0.17059
NC_000001.11	202424247	202424647	1.62292	0.432919
NC_000020.11	6501099	6501499	1.62223	0.641821
NC_000006.12	87808350	87808750	1.62223	0.563469
NC_000006.12	35706420	35706820	1.62211	0.440281
NC_000003.12	127779704	127780104	1.62189	0.690779
NC_000002.12	207254664	207255064	1.62182	0.690779
NC_000008.11	42627549	42627949	1.62181	0.101474
NC_000016.10	58687281	58687681	1.62109	0.297429
NC_000019.10	10596564	10596964	1.62105	0.544803
NC_000005.10	140595507	140595907	1.62074	0.141306
NC_000016.10	28552095	28552495	1.62068	0.276577
NC_000003.12	48560829	48561229	1.6206	0.0743716
NC_000012.12	87440176	87440576	1.62045	0.136964
NC_000006.12	41286542	41286942	1.62005	0.0210281
NC_000012.12	89433589	89433989	1.61987	0.0656695
NC_000002.12	88181645	88182045	1.61981	0.810392
NC_000001.11	104379995	104380395	1.61976	0.835829
NC_000001.11	31397483	31397883	1.61975	0.0245432
NC_000014.9	91228083	91228483	1.61967	0.262524
NC_000014.9	89397743	89398143	1.61949	0.715692
NC_000016.10	29118398	29118798	1.61929	0.0502122
NC_000007.14	18210393	18210793	1.61916	0.665166
NC_000017.11	78618344	78618744	1.61886	0.0210281
NC_000003.12	27544372	27544772	1.61867	0.637358
NC_000010.11	121942791	121943191	1.61864	0.568111
NC_000005.10	149666148	149666548	1.61855	0.0643915
NC_000012.12	49364945	49365345	1.61848	0.304285
NC_000007.14	73212999	73213399	1.61827	0.458067
NC_000011.10	63462174	63462574	1.61822	0.397421
NC_000006.12	158361932	158362332	1.61819	0.446786
NC_000009.12	93109745	93110145	1.61813	0.0477716
NC_000016.10	67311655	67312055	1.61744	0.061177
NC_000019.10	41871533	41871933	1.6174	0.0934904
NC_000011.10	94130686	94131086	1.61723	0.146522
NC_000007.14	2954528	2954928	1.61716	0.0525046
NC_000022.11	17777268	17777668	1.61712	0.238521
NC_000017.11	30093526	30093926	1.6169	0.77701
NC_000011.10	66996945	66997345	1.61656	0.371959
NC_000011.10	17165443	17165843	1.61643	0.209333
NC_000020.11	4633716	4634116	1.61639	0.724796
NC_000023.11	24170074	24170474	1.61619	0.736369
NC_000006.12	110448816	110449216	1.6161	0.219796
NC_000013.11	99281861	99282261	1.61562	0.0803409
NC_000004.12	163674350	163674750	1.61519	0.705584
NC_000002.12	187233788	187234188	1.61492	0.819647
NC_000007.14	74800038	74800438	1.61393	0.993516
NC_000003.12	197023195	197023595	1.6139	0.313765
NC_000006.12	27146888	27147288	1.61359	0.389429
NC_000012.12	54463032	54463432	1.61356	0.248031
NC_000010.11	69641250	69641650	1.6133	0.457832
NC_000020.11	50457736	50458136	1.61313	0.302595
NC_000003.12	23829499	23829899	1.61287	0.555619
NC_000007.14	522297	522697	1.61254	0.015926
NC_000023.11	23900242	23900642	1.61248	0.484533
NC_000010.11	14928726	14929126	1.61241	0.736369
NC_000017.11	48005802	48006202	1.61224	0.0214273
NC_000001.11	8652739	8653139	1.61213	0.641821
NC_000023.11	71301489	71301889	1.61149	0.0866159
NC_000015.10	94259608	94260008	1.61142	0.650198
NC_000020.11	37275078	37275478	1.61113	0.0710406
NC_000004.12	147777396	147777796	1.61107	0.16301
NC_000001.11	55309071	55309471	1.61092	0.234873
NC_000009.12	93115964	93116364	1.61091	0.0210281
NC_000001.11	45542619	45543019	1.61087	0.0365645
NC_000020.11	36128464	36128864	1.61061	0.0208354
NC_000001.11	21165562	21165962	1.6102	0.238189
NC_000015.10	100879376	100879776	1.61007	0.934752
NC_000023.11	129798844	129799244	1.61	0.428207
NC_000001.11	25771129	25771529	1.60996	0.498616
NC_000010.11	113104028	113104428	1.6099	0.577734
NC_000012.12	45209030	45209430	1.60988	0.544743
NC_000009.12	111484266	111484666	1.60982	0.23385
NC_000007.14	139916436	139916836	1.60973	0.00421638
NC_000019.10	17472998	17473398	1.60941	0.0565043
NC_000002.12	229408430	229408830	1.60925	0.469935
NC_000001.11	96583810	96584210	1.60882	0.835829
NC_000013.11	47480965	47481365	1.6087	0.675486
NC_000006.12	134532705	134533105	1.60844	0.618728
NC_000002.12	160428098	160428498	1.60829	0.723142
NC_000003.12	53327918	53328318	1.60823	0.638499
NC_000008.11	20953377	20953777	1.60816	0.64272
NC_000002.12	45945955	45946355	1.60777	0.789734
NC_000006.12	16694761	16695161	1.60772	0.527593
NC_000020.11	23126608	23127008	1.60748	0.079384
NC_000006.12	80454897	80455297	1.60742	0.570694
NC_000001.11	202698376	202698776	1.6073	0.0422815
NC_000009.12	83472762	83473162	1.60696	0.630155
NC_000009.12	127780888	127781288	1.6068	0.255976
NC_000001.11	201191695	201192095	1.60671	0.208535
NC_000002.12	215793719	215794119	1.60611	0.188136
NC_000021.9	31722670	31723070	1.60585	0.24515
NC_000006.12	150723820	150724220	1.60547	0.641021
NC_000002.12	119428656	119429056	1.60546	0.027644
NC_000017.11	57558196	57558596	1.60539	0.171542
NC_000014.9	66140184	66140584	1.60535	0.551669
NC_000016.10	84692392	84692792	1.60511	0.59399
NC_000008.11	60885662	60886062	1.60502	0.217152
NC_000017.11	81363710	81364110	1.60501	0.358706
NC_000002.12	207239120	207239520	1.60498	0.075272
NC_000017.11	16453188	16453588	1.60495	0.694042
NC_000001.11	204177160	204177560	1.60493	0.332827
NC_000018.10	60656561	60656961	1.60493	0.180529
NC_000007.14	105325223	105325623	1.60467	0.536391
NC_000012.12	51972839	51973239	1.60462	0.0239611
NC_000015.10	73758448	73758848	1.60456	0.298068
NC_000011.10	12086198	12086598	1.60448	0.428865
NC_000002.12	38581496	38581896	1.60413	0.655382
NC_000006.12	89339560	89339960	1.60386	0.0976854
NC_000002.12	64402819	64403219	1.60316	0.411618
NC_000017.11	40130625	40131025	1.60314	0.456045
NC_000023.11	18425167	18425567	1.60313	0.752654
NC_000004.12	40562297	40562697	1.6031	0.182823
NC_000020.11	23115832	23116232	1.60308	0.582561
NC_000001.11	244873989	244874389	1.60276	0.546097
NC_000011.10	44862224	44862624	1.60275	0.00284895
NC_000004.12	26013638	26014038	1.60273	0.501841
NC_000002.12	201130867	201131267	1.60251	0.188725
NC_000009.12	86339288	86339688	1.60242	0.683839
NC_000017.11	67421853	67422253	1.60232	0.219879
NC_000001.11	31431664	31432064	1.60215	0.969512
NC_000009.12	133726959	133727359	1.60183	0.52415
NC_000003.12	152406421	152406821	1.6018	0.641021
NC_000006.12	113644860	113645260	1.60153	0.408513
NC_000002.12	69927078	69927478	1.60148	0.368196
NC_000001.11	212700570	212700970	1.60147	0.293979
NC_000003.12	172648842	172649242	1.60139	0.838822
NC_000017.11	57773529	57773929	1.60128	0.788701
NC_000020.11	40513265	40513665	1.60045	0.743698
NC_000014.9	92386690	92387090	1.60032	0.314338
NC_000018.10	57788578	57788978	1.60011	0.331951
NC_000006.12	161038458	161038858	1.6001	0.219796
NC_000002.12	215598361	215598761	1.6	0.672791
NC_000010.11	75509700	75510100	1.59982	0.318385
NC_000006.12	161199889	161200289	1.59981	0.550598
NC_000006.12	27824157	27824557	1.59973	0.938016
NC_000002.12	112729279	112729679	1.59957	0.103645
NC_000023.11	23901056	23901456	1.59948	0.589608
NC_000017.11	933347	933747	1.59931	0.615709
NC_000018.10	3593876	3594276	1.59908	0.0428997
NC_000007.14	2939149	2939549	1.59896	0.308778
NC_000008.11	26635808	26636208	1.59884	0.237566
NC_000019.10	7271850	7272250	1.5987	0.043668
NC_000012.12	69244230	69244630	1.59853	0.452394
NC_000004.12	87849570	87849970	1.59828	0.709095
NC_000007.14	3721448	3721848	1.59826	0.681253
NC_000005.10	32211229	32211629	1.59767	0.0202034
NC_000014.9	22432643	22433043	1.59751	0.758049
NC_000019.10	33235310	33235710	1.59738	0.587178
NC_000001.11	9410663	9411063	1.59721	0.0474679
NC_000009.12	131662549	131662949	1.5971	0.292316
NC_000005.10	78541207	78541607	1.59673	0.0635567
NC_000010.11	88851731	88852131	1.59648	0.511768
NC_000012.12	62702608	62703008	1.59641	0.473552
NC_000020.11	34891182	34891582	1.59641	0.500347
NC_000006.12	4371381	4371781	1.59547	0.616651
NC_000017.11	77363802	77364202	1.59538	0.400629
NC_000001.11	155479197	155479597	1.5951	0.247562
NC_000008.11	141408421	141408821	1.59497	0.99424
NC_000010.11	70274637	70275037	1.59497	0.562193
NC_000012.12	57844585	57844985	1.59468	0.0153072
NC_000002.12	41933940	41934340	1.59442	0.200068
NC_000003.12	29618939	29619339	1.59435	0.192293
NC_000011.10	63535713	63536113	1.59378	0.388889
NC_000010.11	97318052	97318452	1.59372	0.129827
NC_000002.12	108267103	108267503	1.5934	0.512912
NC_000014.9	100066229	100066629	1.59329	0.116136
NC_000022.11	32219073	32219473	1.59317	0.0880263
NC_000008.11	52460122	52460522	1.59299	0.474685
NC_000009.12	115035745	115036145	1.59289	0.045441
NC_000013.11	48222264	48222664	1.59268	0.283443
NC_000006.12	13702841	13703241	1.59266	0.636361
NC_000022.11	45604372	45604772	1.59257	0.142702
NC_000020.11	38426041	38426441	1.5925	0.00535865
NC_000002.12	74764899	74765299	1.59227	0.889324
NC_000006.12	157067089	157067489	1.59225	0.67385
NC_000001.11	115147817	115148217	1.59215	0.429665
NC_000007.14	41886190	41886590	1.59197	0.340362
NC_000004.12	119233747	119234147	1.59155	0.505872
NC_000001.11	162229596	162229996	1.59153	0.756599
NC_000007.14	1134963	1135363	1.59125	0.203024
NC_000005.10	173775720	173776120	1.59074	0.529354
NC_000006.12	110000001	110000401	1.59072	0.759631
NC_000016.10	79482059	79482459	1.59066	0.643862
NC_000014.9	67502911	67503311	1.5902	0.634194
NC_000003.12	45551626	45552026	1.59012	0.0144742
NC_000006.12	37615928	37616328	1.58987	0.00564283
NC_000008.11	133531336	133531736	1.58969	0.249801
NC_000009.12	92957202	92957602	1.58966	0.73205
NC_000006.12	1404046	1404446	1.58961	0.657617
NC_000001.11	203202578	203202978	1.58959	0.0253626
NC_000004.12	183183332	183183732	1.58953	0.0698783
NC_000006.12	160457785	160458185	1.58946	0.534227
NC_000023.11	30638408	30638808	1.58921	0.508364
NC_000002.12	69694938	69695338	1.58893	0.393962
NC_000017.11	31113437	31113837	1.58869	0.241238
NC_000006.12	81776177	81776577	1.58859	0.546527
NC_000016.10	31244013	31244413	1.58856	0.121303
NC_000007.14	47634518	47634918	1.58836	0.668167
NC_000002.12	24874029	24874429	1.5882	0.568637
NC_000011.10	121372598	121372998	1.58788	0.536802
NC_000006.12	43838637	43839037	1.58785	0.184621
NC_000012.12	92059900	92060300	1.58784	0.710233
NC_000005.10	32509096	32509496	1.58782	0.577116
NC_000014.9	58239739	58240139	1.58746	0.366614
NC_000022.11	42895043	42895443	1.58731	0.525044
NC_000002.12	71934521	71934921	1.58698	0.502202
NC_000016.10	29173340	29173740	1.58698	0.234873
NC_000020.11	5152527	5152927	1.58656	0.283168
NC_000008.11	38195425	38195825	1.58649	0.637246
NC_000007.14	24863547	24863947	1.58648	0.905788
NC_000009.12	133715157	133715557	1.58614	0.589608
NC_000007.14	128222907	128223307	1.58612	0.510038
NC_000017.11	56980538	56980938	1.58583	0.0605445
NC_000010.11	47486072	47486472	1.58552	0.916904
NC_000007.14	157330654	157331054	1.58503	0.0430619
NC_000023.11	68865315	68865715	1.5848	0.106697
NC_000010.11	76961889	76962289	1.58476	0.581076
NC_000002.12	33134308	33134708	1.58463	0.627813
NC_000021.9	15255324	15255724	1.58456	0.760463
NC_000022.11	42414892	42415292	1.58454	0.481224
NC_000019.10	45523158	45523558	1.58423	0.00420177
NC_000005.10	65816735	65817135	1.58421	0.508062
NC_000017.11	40352960	40353360	1.58421	0.219639
NC_000017.11	18218972	18219372	1.58388	0.438305
NC_000012.12	96398829	96399229	1.58325	0.056842
NC_000011.10	44333299	44333699	1.58315	0.612137
NC_000017.11	30762471	30762871	1.58308	0.548965
NC_000012.12	124608637	124609037	1.58301	0.439374
NC_000003.12	187051992	187052392	1.583	0.626156
NC_000004.12	43024826	43025226	1.583	0.782803
NC_000005.10	170300638	170301038	1.58286	0.123522
NC_000012.12	65450673	65451073	1.58272	0.616472
NC_000009.12	7103700	7104100	1.58271	0.782803
NC_000009.12	113299976	113300376	1.58258	0.742898
NC_000007.14	44046670	44047070	1.58257	0.0151261
NC_000005.10	32251859	32252259	1.58254	0.81254
NC_000010.11	113987804	113988204	1.58253	0.626156
NC_000001.11	149607106	149607506	1.58252	0.836186
NC_000001.11	149752152	149752552	1.58242	0.78314
NC_000014.9	50021165	50021565	1.58228	0.756599
NC_000011.10	64226648	64227048	1.58213	0.119729
NC_000015.10	69043579	69043979	1.5821	0.187058
NC_000003.12	16382722	16383122	1.58203	0.88274
NC_000007.14	39698869	39699269	1.58192	0.301983
NC_000019.10	2554813	2555213	1.58153	0.150267
NC_000016.10	29184503	29184903	1.58144	0.707817
NC_000017.11	4518871	4519271	1.58122	0.603475
NC_000007.14	41809592	41809992	1.58093	0.731927
NC_000011.10	67826309	67826709	1.58087	0.810392
NC_000007.14	100583728	100584128	1.58083	0.0616192
NC_000001.11	217315372	217315772	1.5807	0.952926
NC_000017.11	64341922	64342322	1.58058	0.150414
NC_000016.10	84323685	84324085	1.58047	0.667682
NC_000016.10	67602675	67603075	1.58025	0.718749
NC_000022.11	46622214	46622614	1.58019	0.496492
NC_000017.11	75312124	75312524	1.58018	0.102477
NC_000009.12	89026835	89027235	1.58013	0.57593
NC_000015.10	72339677	72340077	1.5799	0.415384
NC_000001.11	206032416	206032816	1.57969	0.527593
NC_000008.11	29340093	29340493	1.57967	0.0106168
NC_000012.12	75801184	75801584	1.57958	0.858953
NC_000008.11	41182996	41183396	1.57907	0.90889
NC_000020.11	47656323	47656723	1.57897	0.705584
NC_000002.12	9288339	9288739	1.57862	0.302968
NC_000014.9	81417003	81417403	1.57789	0.234873
NC_000012.12	111834923	111835323	1.57777	0.0415655
NC_000012.12	103831386	103831786	1.57772	0.555487
NC_000008.11	127891597	127891997	1.57772	0.431789
NC_000002.12	46970611	46971011	1.57768	0.136255
NC_000011.10	12066197	12066597	1.57757	0.593579
NC_000007.14	47565414	47565814	1.57724	0.498616
NC_000020.11	50509925	50510325	1.57705	0.293459
NC_000022.11	49825894	49826294	1.57693	0.536583
NC_000003.12	46191734	46192134	1.57676	0.023176
NC_000020.11	1702264	1702664	1.57667	0.450771
NC_000010.11	97503510	97503910	1.57632	0.336843
NC_000003.12	11290715	11291115	1.5763	0.166538
NC_000019.10	7751212	7751612	1.57628	0.459263
NC_000020.11	23135761	23136161	1.57611	0.166836
NC_000020.11	1857451	1857851	1.576	0.383844
NC_000019.10	7734179	7734579	1.57592	0.204115
NC_000007.14	95511677	95512077	1.57591	0.908209
NC_000008.11	122575782	122576182	1.57576	0.807698
NC_000001.11	111583205	111583605	1.57569	0.297429
NC_000015.10	77973944	77974344	1.57527	0.704225
NC_000007.14	101173428	101173828	1.57471	0.395401
NC_000011.10	69238719	69239119	1.57457	0.849653
NC_000001.11	230153693	230154093	1.57431	0.587524
NC_000017.11	42188666	42189066	1.57411	0.0513608
NC_000019.10	14655224	14655624	1.57365	0.69329
NC_000001.11	40939729	40940129	1.57358	0.00716164
NC_000016.10	29612496	29612896	1.57354	0.828067
NC_000006.12	21381570	21381970	1.57342	0.911633
NC_000004.12	183363933	183364333	1.57332	0.446786
NC_000006.12	87660204	87660604	1.5732	0.317821
NC_000009.12	72585678	72586078	1.57301	0.373567
NC_000003.12	56767994	56768394	1.57283	0.610875
NC_000009.12	137086105	137086505	1.57277	0.18422
NC_000001.11	235317280	235317680	1.57273	0.679522
NC_000009.12	128892396	128892796	1.5725	0.393962
NC_000005.10	58235257	58235657	1.57226	0.828089
NC_000019.10	43487486	43487886	1.57208	0.453229
NC_000004.12	37874838	37875238	1.57176	0.578124
NC_000003.12	10285696	10286096	1.57164	0.670122
NC_000006.12	24743987	24744387	1.57162	0.707836
NC_000017.11	77342358	77342758	1.57159	0.429665
NC_000002.12	217363502	217363902	1.57133	0.723896
NC_000003.12	47380747	47381147	1.57109	0.165728
NC_000019.10	55173993	55174393	1.571	0.541812
NC_000012.12	124538256	124538656	1.57099	0.253432
NC_000005.10	68319337	68319737	1.57091	0.525804
NC_000001.11	17023062	17023462	1.57081	0.508062
NC_000011.10	117836028	117836428	1.57071	0.354064
NC_000003.12	186374394	186374794	1.57052	0.889076
NC_000012.12	120292993	120293393	1.57039	0.0960981
NC_000012.12	48198057	48198457	1.57039	0.181612
NC_000015.10	25738198	25738598	1.57034	0.231101
NC_000002.12	57429882	57430282	1.57023	0.347379
NC_000014.9	68620129	68620529	1.56979	0.656429
NC_000004.12	153153283	153153683	1.56974	0.148931
NC_000013.11	48575221	48575621	1.56952	0.186094
NC_000001.11	209675083	209675483	1.56932	0.0855444
NC_000003.12	48232708	48233108	1.56928	0.103267
NC_000002.12	27764447	27764847	1.56924	0.753588
NC_000003.12	28188640	28189040	1.56915	0.197425
NC_000005.10	56952331	56952731	1.5683	0.580806
NC_000004.12	66943105	66943505	1.56821	0.777078
NC_000011.10	93031358	93031758	1.56806	0.527296
NC_000010.11	33418352	33418752	1.568	0.694175
NC_000006.12	105869921	105870321	1.56777	0.37406
NC_000003.12	133818802	133819202	1.56706	0.786045
NC_000001.11	209704656	209705056	1.56698	0.681814
NC_000008.11	28773519	28773919	1.56693	0.29885
NC_000001.11	51462032	51462432	1.56693	0.76682
NC_000015.10	101137316	101137716	1.56691	0.442958
NC_000003.12	129382338	129382738	1.56681	0.524941
NC_000004.12	76958799	76959199	1.56651	0.994223
NC_000007.14	128948971	128949371	1.56634	0.226188
NC_000012.12	7860614	7861014	1.56599	0.826549
NC_000007.14	28782291	28782691	1.56586	0.928979
NC_000007.14	5254118	5254518	1.56577	0.838745
NC_000007.14	5724253	5724653	1.56576	0.664151
NC_000003.12	185299997	185300397	1.56555	0.318385
NC_000017.11	14557452	14557852	1.56535	0.81912
NC_000017.11	2955126	2955526	1.56534	0.709095
NC_000007.14	41738867	41739267	1.56532	0.793668
NC_000012.12	54328249	54328649	1.56517	0.0935927
NC_000017.11	16404615	16405015	1.56511	0.424305
NC_000012.12	24882994	24883394	1.56507	0.254018
NC_000006.12	42815707	42816107	1.56501	0.226486
NC_000005.10	121513408	121513808	1.56481	0.689776
NC_000014.9	89014482	89014882	1.5648	0.51106
NC_000017.11	50021153	50021553	1.5647	0.665629
NC_000005.10	132258148	132258548	1.56465	0.0143123
NC_000007.14	74319867	74320267	1.5646	0.118718
NC_000015.10	67006072	67006472	1.56453	0.715376
NC_000015.10	62933351	62933751	1.56445	0.753293
NC_000023.11	132024038	132024438	1.56432	0.649887
NC_000007.14	47563560	47563960	1.56427	0.508062
NC_000019.10	4543137	4543537	1.56413	0.0725194
NC_000009.12	110081343	110081743	1.56367	0.626156
NC_000002.12	227374158	227374558	1.56364	0.510438
NC_000023.11	136159497	136159897	1.56326	0.690779
NC_000014.9	101725630	101726030	1.56324	0.52415
NC_000005.10	62804562	62804962	1.56323	0.226621
NC_000010.11	70664787	70665187	1.56315	0.408513
NC_000001.11	93194815	93195215	1.56307	0.3055
NC_000001.11	200359747	200360147	1.56305	0.338043
NC_000022.11	37032719	37033119	1.56289	0.655679
NC_000008.11	76673324	76673724	1.56256	0.544803
NC_000011.10	118206525	118206925	1.56226	0.758655
NC_000012.12	93847934	93848334	1.56163	0.29885
NC_000023.11	16181281	16181681	1.56133	0.931798
NC_000006.12	166936430	166936830	1.56131	0.746762
NC_000011.10	94574502	94574902	1.56125	0.0417981
NC_000014.9	65156765	65157165	1.5611	0.0713291
NC_000003.12	186532745	186533145	1.56108	0.351859
NC_000001.11	111981222	111981622	1.56092	0.872785
NC_000023.11	148609788	148610188	1.56038	0.72302
NC_000011.10	69379914	69380314	1.56028	0.681253
NC_000007.14	71140636	71141036	1.56027	0.863552
NC_000001.11	229094950	229095350	1.56016	0.513149
NC_000022.11	50307651	50308051	1.55973	0.119954
NC_000012.12	52186391	52186791	1.55966	0.690779
NC_000001.11	173206692	173207092	1.55965	0.589674
NC_000006.12	108565824	108566224	1.55961	0.00551171
NC_000001.11	155961967	155962367	1.55888	0.141432
NC_000020.11	23228943	23229343	1.55885	0.394531
NC_000003.12	11544312	11544712	1.55845	0.257298
NC_000012.12	120308611	120309011	1.55842	0.640518
NC_000005.10	173454335	173454735	1.55833	0.326096
NC_000008.11	75982047	75982447	1.55833	0.89628
NC_000012.12	90236560	90236960	1.5583	0.7998
NC_000016.10	81538024	81538424	1.55823	0.800427
NC_000006.12	7018810	7019210	1.55816	0.549254
NC_000017.11	73201196	73201596	1.55798	0.780623
NC_000017.11	16842483	16842883	1.55798	0.961419
NC_000004.12	153747846	153748246	1.55774	0.855773
NC_000017.11	41498319	41498719	1.55758	0.27724
NC_000005.10	14593384	14593784	1.55754	0.129635
NC_000018.10	78169459	78169859	1.55746	0.226621
NC_000003.12	135784541	135784941	1.55746	0.194413
NC_000003.12	119352323	119352723	1.55741	0.251576
NC_000009.12	4924073	4924473	1.55736	0.685082
NC_000012.12	51951238	51951638	1.55636	0.677981
NC_000023.11	123872907	123873307	1.55612	0.49115
NC_000020.11	1871787	1872187	1.55579	0.580129
NC_000008.11	134720035	134720435	1.55574	0.18463
NC_000015.10	51098171	51098571	1.55569	0.434926
NC_000001.11	15043285	15043685	1.5553	0.786742
NC_000001.11	211920054	211920454	1.555	0.568132
NC_000001.11	154486817	154487217	1.55491	0.0428997
NC_000002.12	85698904	85699304	1.5548	0.622329
NC_000006.12	44041540	44041940	1.55474	0.24249
NC_000002.12	218333387	218333787	1.55456	0.0198024
NC_000008.11	22916281	22916681	1.55445	0.181261
NC_000012.12	110845060	110845460	1.55442	0.27127
NC_000002.12	197536330	197536730	1.55422	0.54768
NC_000012.12	807490	807890	1.55409	0.717966
NC_000001.11	178168523	178168923	1.554	0.582198
NC_000020.11	40422526	40422926	1.55366	0.736468
NC_000012.12	38934620	38935020	1.55362	0.950904
NC_000022.11	21037787	21038187	1.5535	0.563469
[truncated: 2,378 more rows]

## Sheet: GW3965_vs_vehicle
Chr	Start	End	fold change	FDR
NC_000001.11	149788337	149788737	6.01233	0.19962
NC_000001.11	146701427	146701827	4.90986	0.899923
NC_000001.11	206393896	206394296	4.81878	0.912886
NC_000018.10	32057854	32058254	3.42633	0.152305
NC_000016.10	74552335	74552735	3.40572	0.982769
NC_000012.12	123076480	123076880	3.10446	0.471307
NC_000015.10	85607895	85608295	3.02318	0.757886
NC_000011.10	67813371	67813771	2.99084	0.838016
NC_000017.11	30021673	30022073	2.96846	0.76444
NC_000023.11	118614169	118614569	2.86815	0.618331
NC_000014.9	75619506	75619906	2.86565	6.10897e-06
NC_000021.9	42220045	42220445	2.85397	0.0071432
NC_000009.12	32253643	32254043	2.83495	0.466663
NC_000005.10	96844527	96844927	2.81322	0.618331
NC_000017.11	61218530	61218930	2.79554	0.328925
NC_000009.12	105509895	105510295	2.74609	0.887297
NC_000010.11	47670915	47671315	2.72594	0.973621
NC_000017.11	42814979	42815379	2.72182	0.0421914
NC_000002.12	172672918	172673318	2.6576	0.851526
NC_000011.10	109343241	109343641	2.63249	0.294472
NC_000015.10	63869875	63870275	2.61341	0.480344
NC_000005.10	180518970	180519370	2.57254	0.65604
NC_000006.12	122790735	122791135	2.5717	0.000442646
NC_000005.10	145996162	145996562	2.55053	0.811986
NC_000002.12	48711338	48711738	2.54571	0.828543
NC_000006.12	52409474	52409874	2.53748	0.810832
NC_000022.11	36885423	36885823	2.53519	0.0283126
NC_000012.12	11711648	11712048	2.5176	0.690995
NC_000001.11	160432353	160432753	2.51044	0.27427
NC_000002.12	229313644	229314044	2.49879	0.480344
NC_000017.11	30300755	30301155	2.48705	0.407789
NC_000009.12	105026407	105026807	2.46627	0.193102
NC_000007.14	20557030	20557430	2.45683	0.885827
[truncated: 4,572 more rows]

## Sheet: RSG_vs_vehicle
Chr	Start	End	fold change	FDR
[truncated: 9,578 more rows]

[truncated: 1 more sheets: T3_vs_vehicle]
