# Supplementary material for: Genome-wide chromatin profiling reveals a nonlimiting role for RXR in macrophage-like cells stimulated with multiple nuclear receptor agonists
Source: J Biol Chem. 2026 Apr 22;302(6):111486. doi: 10.1016/j.jbc.2026.111486 (PMC13241730; doi:10.1016/j.jbc.2026.111486)
Supplement: Supplementary Table S4 differentially expressed genes by vitD [file mmc6.xlsx]

## Sheet: 1,25-vitD_vs_vehicle
Gene ID	Gene Symbol	FC ( [1,25-vitD] vs [vehicle] )	Log2 FC	p-value ( [1,25-vitD] vs [vehicle] )	Regulation
ENSG00000019186	CYP24A1	229.278	7.84095	1.86798e-10	up
ENSG00000003137	CYP26B1	50.3285	5.6533	4.27493e-09	up
ENSG00000170458	CD14	25.0622	4.64744	4.27493e-09	up
ENSG00000167680	SEMA6B	16.3016	4.02694	1.95616e-11	up
ENSG00000165140	FBP1	12.9477	3.69463	3.67988e-10	up
ENSG00000169291	SHE	12.8644	3.68531	4.72875e-10	up
ENSG00000164047	CAMP	11.1376	3.47737	7.97291e-05	up
ENSG00000123689	G0S2	10.7926	3.43197	3.06613e-08	up
ENSG00000181029	TRAPPC5	10.015	3.3241	5.99039e-08	up
ENSG00000178726	THBD	7.13714	2.83535	5.70659e-10	up
ENSG00000173208	ABCD2	6.39371	2.67665	3.83426e-07	up
ENSG00000155846	PPARGC1B	6.31988	2.6599	4.27822e-06	up
ENSG00000113070	HBEGF	6.27022	2.64852	2.60277e-12	up
ENSG00000163239	TDRD10	5.38669	2.4294	4.28184e-07	up
ENSG00000139832	RAB20	5.02627	2.32949	1.24147e-09	up
ENSG00000103241	FOXF1	4.80211	2.26367	1.21024e-07	up
ENSG00000140598	EFL1	4.19775	2.06962	2.78926e-08	up
ENSG00000151693	ASAP2	4.1689	2.05967	0.00189491	up
ENSG00000120217	CD274	4.12254	2.04353	8.46388e-06	up
ENSG00000163125	RPRD2	3.70716	1.89031	2.25299e-06	up
ENSG00000124731	TREM1	3.63253	1.86097	2.27412e-05	up
ENSG00000187079	TEAD1	3.59653	1.8466	0.000133767	up
ENSG00000165359	INTS6L	3.58534	1.84211	6.31671e-06	up
ENSG00000171227	TMEM37	3.4908	1.80356	1.06825e-06	up
ENSG00000186862	PDZD7	3.38637	1.75974	5.81946e-08	up
ENSG00000180530	NRIP1	3.23114	1.69204	2.07837e-06	up
ENSG00000113327	GABRG2	3.17919	1.66866	4.51514e-06	up
ENSG00000175489	LRRC25	3.15007	1.65538	5.19715e-09	up
ENSG00000205593	DENND6B	3.13313	1.6476	2.46966e-09	up
ENSG00000122863	CHST3	3.1217	1.64233	7.70857e-07	up
ENSG00000123453	SARDH	2.9994	1.58468	4.89129e-07	up
ENSG00000125430	HS3ST3B1	2.98924	1.57978	9.20394e-08	up
ENSG00000114268	PFKFB4	2.98374	1.57712	5.25767e-08	up
ENSG00000133056	PIK3C2B	2.88537	1.52876	4.14556e-07	up
ENSG00000152315	KCNK13	2.88461	1.52838	4.44579e-08	up
ENSG00000165731	RET	2.88421	1.52818	8.84656e-07	up
ENSG00000036672	USP2	2.8422	1.50701	1.47664e-08	up
ENSG00000134955	SLC37A2	2.80833	1.48971	2.29893e-07	up
ENSG00000131669	NINJ1	2.78921	1.47986	1.31021e-06	up
ENSG00000150676	CCDC83	2.76423	1.46688	0.000309124	up
ENSG00000139572	GPR84	2.59109	1.37356	3.07711e-05	up
ENSG00000130775	THEMIS2	2.58406	1.36964	5.51152e-10	up
ENSG00000196562	SULF2	2.53982	1.34473	0.000646677	up
ENSG00000178951	ZBTB7A	2.5149	1.3305	4.27493e-09	up
ENSG00000169896	ITGAM	2.51263	1.3292	8.58037e-05	up
ENSG00000171236	LRG1	2.48723	1.31454	1.18183e-09	up
ENSG00000169429	CXCL8	2.45747	1.29717	1.35166e-05	up
ENSG00000196498	NCOR2	2.44729	1.29119	0.000603	up
ENSG00000256235	SMIM3	2.42707	1.27922	2.9784e-07	up
ENSG00000137198	GMPR	2.42375	1.27724	4.77807e-05	up
ENSG00000170214	ADRA1B	2.40168	1.26404	7.85012e-05	up
ENSG00000136802	LRRC8A	2.40151	1.26394	5.79613e-06	up
ENSG00000178695	KCTD12	2.39202	1.25823	1.23152e-06	up
ENSG00000123146	ADGRE5	2.39162	1.25799	4.67063e-07	up
ENSG00000004468	CD38	2.38729	1.25537	1.24147e-09	up
ENSG00000088367	EPB41L1	2.36786	1.24358	3.60271e-07	up
ENSG00000182162	P2RY8	2.36447	1.24152	4.68815e-06	up
ENSG00000099985	OSM	2.34316	1.22845	0.0165515	up
ENSG00000205683	DPF3	2.33023	1.22048	1.27919e-05	up
ENSG00000101265	RASSF2	2.30535	1.20498	4.9009e-05	up
ENSG00000135503	ACVR1B	2.28668	1.19325	1.22966e-05	up
ENSG00000156711	MAPK13	2.27762	1.18753	2.37788e-07	up
ENSG00000028137	TNFRSF1B	2.26041	1.17658	6.26389e-07	up
ENSG00000164048	ZNF589	2.23801	1.16222	0.000554047	up
ENSG00000127124	HIVEP3	2.23222	1.15848	0.0122652	up
ENSG00000154127	UBASH3B	2.23063	1.15745	1.02077e-06	up
ENSG00000187764	SEMA4D	2.22915	1.1565	0.000155631	up
ENSG00000171791	BCL2	2.21437	1.1469	0.000148302	up
ENSG00000138316	ADAMTS14	2.20959	1.14378	3.52533e-09	up
ENSG00000162493	PDPN	2.19432	1.13377	7.86237e-06	up
ENSG00000163545	NUAK2	2.19367	1.13335	5.04711e-06	up
ENSG00000198959	TGM2	2.16633	1.11525	5.70659e-10	up
ENSG00000067066	SP100	2.16492	1.11432	1.55245e-05	up
ENSG00000283277	FBXO31	2.16184	1.11226	0.0350677	up
ENSG00000127946	HIP1	2.13761	1.096	0.0119747	up
ENSG00000186480	INSIG1	2.11812	1.08278	7.85012e-05	up
ENSG00000196092	PAX5	2.11438	1.08023	0.0122742	up
ENSG00000135547	HEY2	2.11341	1.07957	6.61788e-06	up
ENSG00000112715	VEGFA	2.10336	1.07269	2.32033e-09	up
ENSG00000140332	TLE3	2.08096	1.05725	5.51822e-08	up
ENSG00000161638	ITGA5	2.07967	1.05636	3.96493e-06	up
ENSG00000184232	OAF	2.07546	1.05343	3.58239e-09	up
ENSG00000003402	CFLAR	2.05814	1.04134	0.000555206	up
ENSG00000100302	RASD2	2.05452	1.0388	0.000770985	up
ENSG00000075426	FOSL2	2.05324	1.03791	4.34649e-05	up
ENSG00000185909	KLHDC8B	2.05297	1.03771	1.70155e-06	up
ENSG00000139567	ACVRL1	2.04616	1.03292	9.09585e-09	up
ENSG00000172216	CEBPB	2.04245	1.0303	3.92755e-08	up
ENSG00000169403	PTAFR	2.04017	1.02869	0.000499926	up
ENSG00000008513	ST3GAL1	2.0242	1.01735	2.34746e-06	up
ENSG00000171105	INSR	2.01327	1.00954	0.00146576	up
ENSG00000027075	PRKCH	2.01061	1.00763	3.25142e-06	up
ENSG00000077420	APBB1IP	2.00745	1.00536	4.95181e-08	up
ENSG00000099331	MYO9B	1.99414	0.995763	0.000348242	up
ENSG00000043462	LCP2	1.98495	0.989102	9.58867e-06	up
ENSG00000102804	TSC22D1	1.96536	0.974797	2.8645e-05	up
ENSG00000186174	BCL9L	1.96354	0.973456	0.000939044	up
ENSG00000168421	RHOH	1.96061	0.971306	2.20267e-05	up
ENSG00000182606	TRAK1	1.95941	0.970422	0.000194578	up
ENSG00000145685	LHFPL2	1.95174	0.96476	3.95617e-07	up
ENSG00000112320	SOBP	1.94641	0.960815	7.54835e-06	up
ENSG00000090339	ICAM1	1.94463	0.959499	5.25767e-08	up
ENSG00000116584	ARHGEF2	1.93976	0.955876	1.36237e-06	up
ENSG00000103249	CLCN7	1.93953	0.955708	7.79522e-06	up
ENSG00000026652	AGPAT4	1.93499	0.952328	2.8794e-06	up
ENSG00000068654	POLR1A	1.92885	0.947742	0.0349924	up
ENSG00000141314	RHBDL3	1.92758	0.946793	1.86778e-07	up
ENSG00000183779	ZNF703	1.91668	0.938607	5.4833e-06	up
ENSG00000145040	UCN2	1.91471	0.937124	0.000859971	up
ENSG00000172493	AFF1	1.91335	0.936103	0.00463023	up
ENSG00000175556	LONRF3	1.90761	0.931765	4.79606e-06	up
ENSG00000103489	XYLT1	1.90708	0.931367	0.0298555	up
ENSG00000143858	SYT2	1.89772	0.924265	7.88636e-07	up
ENSG00000006638	TBXA2R	1.89561	0.92266	1.43487e-07	up
ENSG00000131668	BARX1	1.89467	0.921945	0.000465741	up
ENSG00000196878	LAMB3	1.89351	0.921062	7.18911e-05	up
ENSG00000163013	FBXO41	1.89192	0.91985	0.00040613	up
ENSG00000127084	FGD3	1.88518	0.9147	3.49236e-06	up
ENSG00000173846	PLK3	1.88163	0.911983	5.13928e-08	up
ENSG00000255833	TIFAB	1.87407	0.906174	0.000500301	up
ENSG00000198125	MB	1.86523	0.899352	6.61229e-05	up
ENSG00000159399	HK2	1.8549	0.891345	5.08937e-05	up
ENSG00000115963	RND3	1.83399	0.874986	1.13781e-08	up
ENSG00000134107	BHLHE40	1.83099	0.872626	2.61438e-06	up
ENSG00000131435	PDLIM4	1.82966	0.871579	4.44204e-05	up
ENSG00000146707	POMZP3	1.81181	0.857429	0.0181556	up
ENSG00000245848	CEBPA	1.81117	0.856921	3.42612e-05	up
ENSG00000136997	MYC	1.80831	0.854642	2.73839e-08	up
ENSG00000136048	DRAM1	1.80596	0.852764	2.667e-08	up
ENSG00000125538	IL1B	1.80105	0.848835	8.64382e-08	up
ENSG00000163823	CCR1	1.79203	0.841592	9.32194e-05	up
ENSG00000115107	STEAP3	1.79151	0.841174	2.87898e-05	up
ENSG00000102034	ELF4	1.7888	0.83899	4.59695e-06	up
ENSG00000165879	FRAT1	1.78483	0.835784	0.000395633	up
ENSG00000151726	ACSL1	1.78183	0.833356	1.10631e-08	up
ENSG00000131149	GSE1	1.78148	0.833075	0.00523098	up
ENSG00000153815	CMIP	1.76673	0.82108	9.02382e-05	up
ENSG00000198205	ZXDA	1.76638	0.820795	0.0329103	up
ENSG00000100344	PNPLA3	1.76121	0.816566	6.09194e-06	up
ENSG00000129353	SLC44A2	1.75659	0.81278	4.35394e-07	up
ENSG00000147650	LRP12	1.75051	0.807777	8.56084e-05	up
ENSG00000112039	FANCE	1.74902	0.806544	3.08204e-07	up
ENSG00000177706	FAM20C	1.74703	0.804905	1.94778e-05	up
ENSG00000111962	UST	1.74225	0.80095	5.02999e-06	up
ENSG00000168675	LDLRAD4	1.74181	0.800585	0.00138158	up
ENSG00000140526	ABHD2	1.74123	0.800105	6.89674e-05	up
ENSG00000182197	EXT1	1.7395	0.798675	0.000116954	up
ENSG00000164949	GEM	1.73827	0.797653	4.41871e-06	up
ENSG00000100906	NFKBIA	1.73751	0.797018	5.64355e-05	up
ENSG00000121895	TMEM156	1.73659	0.796258	5.95244e-06	up
ENSG00000198018	ENTPD7	1.73294	0.793218	0.00485334	up
ENSG00000158156	XKR8	1.72246	0.784466	9.10181e-05	up
ENSG00000185361	TNFAIP8L1	1.71934	0.781858	1.2935e-05	up
ENSG00000266074	BAHCC1	1.71462	0.777891	0.0234093	up
ENSG00000186318	BACE1	1.70675	0.771255	0.000287961	up
ENSG00000113742	CPEB4	1.70335	0.768377	0.00174859	up
ENSG00000103264	FBXO31	1.70238	0.767551	0.000214662	up
ENSG00000108175	ZMIZ1	1.70227	0.767457	0.0291492	up
ENSG00000131398	KCNC3	1.69168	0.758457	8.48898e-06	up
ENSG00000113384	GOLPH3	1.6912	0.758051	1.17876e-08	up
ENSG00000251380	DCANP1	1.68903	0.756195	1.41793e-05	up
ENSG00000164638	SLC29A4	1.68775	0.755104	0.000244573	up
ENSG00000164626	KCNK5	1.68341	0.751386	0.00018997	up
ENSG00000125630	POLR1B	1.67778	0.746554	0.00075851	up
ENSG00000125810	CD93	1.67738	0.746208	4.82912e-05	up
ENSG00000130762	ARHGEF16	1.67204	0.74161	4.08477e-05	up
ENSG00000078269	SYNJ2	1.67162	0.741249	0.00128129	up
ENSG00000113068	PFDN1	1.66704	0.737287	3.00086e-07	up
ENSG00000052850	ALX4	1.66598	0.736373	9.27361e-07	up
ENSG00000169926	KLF13	1.66213	0.733031	0.00332146	up
ENSG00000182704	TSKU	1.65996	0.73115	4.64052e-05	up
ENSG00000136868	SLC31A1	1.65549	0.727255	8.74803e-05	up
ENSG00000108932	SLC16A6	1.65269	0.724813	0.017141	up
ENSG00000074964	ARHGEF10L	1.6509	0.723248	7.08483e-06	up
ENSG00000147459	DOCK5	1.64979	0.722283	0.000829788	up
ENSG00000107819	SFXN3	1.64741	0.720202	3.26164e-06	up
ENSG00000141384	TAF4B	1.643	0.716333	0.000315154	up
ENSG00000120158	RCL1	1.63892	0.712746	3.00613e-08	up
ENSG00000198455	ZXDB	1.63546	0.709697	0.000623226	up
ENSG00000164164	OTUD4	1.63194	0.706587	0.000735002	up
ENSG00000066827	ZFAT	1.63166	0.706344	0.0493262	up
ENSG00000106351	AGFG2	1.62622	0.701521	0.000198336	up
ENSG00000116990	MYCL	1.61807	0.694276	1.3191e-05	up
ENSG00000082781	ITGB5	1.61506	0.691584	3.40715e-05	up
ENSG00000204519	ZNF551	1.61364	0.690315	0.00113501	up
ENSG00000161021	MAML1	1.61319	0.689916	0.000307271	up
ENSG00000166313	APBB1	1.61286	0.689617	8.60849e-07	up
ENSG00000171316	CHD7	1.60971	0.686799	0.00727487	up
ENSG00000112139	MDGA1	1.60922	0.686366	1.57315e-06	up
ENSG00000163633	C4orf36	1.6065	0.683919	0.000290691	up
ENSG00000173598	NUDT4	1.60541	0.682938	1.39464e-06	up
ENSG00000087589	CASS4	1.60429	0.681931	0.00408229	up
ENSG00000198900	TOP1	1.60184	0.679729	4.61398e-09	up
ENSG00000163083	INHBB	1.59857	0.676786	0.000309124	up
ENSG00000115977	AAK1	1.59853	0.676749	0.00836715	up
ENSG00000241839	PLEKHO2	1.59848	0.676702	2.43758e-05	up
ENSG00000135763	URB2	1.59779	0.676074	0.00241516	up
ENSG00000100055	CYTH4	1.59707	0.675426	6.88441e-06	up
ENSG00000174004	NRROS	1.59677	0.675159	4.01492e-06	up
ENSG00000132382	MYBBP1A	1.59636	0.674783	0.00862303	up
ENSG00000104885	DOT1L	1.5962	0.674642	0.0028038	up
ENSG00000119599	DCAF4	1.59464	0.673233	5.03538e-05	up
ENSG00000007237	GAS7	1.5906	0.669571	0.0133512	up
ENSG00000148840	PPRC1	1.58989	0.668931	0.0172842	up
ENSG00000092607	TBX15	1.58964	0.668702	0.000308467	up
ENSG00000137869	CYP19A1	1.58956	0.668624	3.14159e-06	up
ENSG00000138162	TACC2	1.5887	0.667848	0.000459807	up
ENSG00000133030	MPRIP	1.58791	0.667126	0.000657284	up
ENSG00000165246	NLGN4Y	1.58769	0.666926	0.000230952	up
ENSG00000095383	TBC1D2	1.58608	0.665464	9.22716e-08	up
ENSG00000060982	BCAT1	1.58044	0.660328	6.17072e-06	up
ENSG00000101577	LPIN2	1.57534	0.655659	0.00100141	up
ENSG00000005100	DHX33	1.57243	0.652994	0.00815501	up
ENSG00000106003	LFNG	1.57202	0.65262	2.8251e-08	up
ENSG00000186818	LILRB4	1.57138	0.652035	0.000523916	up
ENSG00000204160	ZDHHC18	1.5687	0.649573	5.92542e-07	up
ENSG00000151718	WWC2	1.56588	0.646975	0.0464838	up
ENSG00000111696	NT5DC3	1.56369	0.644952	5.02738e-07	up
ENSG00000178573	MAF	1.56306	0.644377	1.02034e-05	up
ENSG00000113657	DPYSL3	1.56299	0.644308	3.00613e-08	up
ENSG00000107815	TWNK	1.56108	0.64254	5.9969e-08	up
ENSG00000196313	POM121	1.55597	0.637818	0.0129239	up
ENSG00000130475	FCHO1	1.55453	0.636479	5.10546e-09	up
ENSG00000222009	BTBD19	1.55369	0.635695	6.41404e-05	up
ENSG00000091490	SEL1L3	1.5511	0.633294	4.68815e-06	up
ENSG00000104419	NDRG1	1.55089	0.633097	1.70136e-10	up
ENSG00000179163	FUCA1	1.54929	0.631611	2.02659e-06	up
ENSG00000118689	FOXO3	1.54804	0.630441	0.000308484	up
ENSG00000158517	NCF1	1.54129	0.624136	9.18814e-08	up
ENSG00000059758	CDK17	1.54069	0.623574	1.42697e-07	up
ENSG00000143384	MCL1	1.54031	0.623225	3.65254e-10	up
ENSG00000148680	HTR7	1.5394	0.622373	3.08216e-05	up
ENSG00000247626	MARS2	1.53488	0.618122	3.32533e-06	up
ENSG00000204120	GIGYF2	1.53051	0.614017	0.0300199	up
ENSG00000145675	PIK3R1	1.53027	0.613786	0.000770724	up
ENSG00000177614	PGBD5	1.52581	0.609572	2.14101e-06	up
ENSG00000132003	ZSWIM4	1.52537	0.609156	0.00642679	up
ENSG00000166446	CDYL2	1.52258	0.606516	0.00220546	up
ENSG00000187678	SPRY4	1.52239	0.606336	0.00130705	up
ENSG00000111252	SH2B3	1.52123	0.605235	0.00393158	up
ENSG00000085511	MAP3K4	1.51978	0.603867	0.000144755	up
ENSG00000104953	TLE6	1.51804	0.602212	1.2278e-07	up
ENSG00000114737	CISH	1.5176	0.601794	1.9216e-05	up
ENSG00000164181	ELOVL7	1.51688	0.601108	1.02683e-06	up
ENSG00000130449	ZSWIM6	1.51183	0.596294	0.00477306	up
ENSG00000150712	MTMR12	1.51006	0.594606	0.00139576	up
ENSG00000120063	GNA13	1.50914	0.593731	0.00912275	up
ENSG00000101188	NTSR1	1.5064	0.591108	3.83336e-06	up
ENSG00000139174	PRICKLE1	1.50533	0.590077	2.90944e-06	up
ENSG00000197646	PDCD1LG2	1.5047	0.589479	0.00385333	up
ENSG00000155090	KLF10	1.50223	0.587105	3.60271e-07	up
ENSG00000116985	BMP8B	1.50033	0.585277	0.000157958	up
ENSG00000163563	MNDA	0.658361	-0.603048	1.11867e-05	down
ENSG00000138794	CASP6	0.654712	-0.611067	0.00184018	down
ENSG00000104518	GSDMD	0.654657	-0.611189	0.00990624	down
ENSG00000134326	CMPK2	0.654497	-0.611541	0.00216867	down
ENSG00000141682	PMAIP1	0.651526	-0.618106	0.000699281	down
ENSG00000253276	CCDC71L	0.649462	-0.622683	9.10811e-06	down
ENSG00000145779	TNFAIP8	0.646026	-0.630337	0.00066226	down
ENSG00000165244	ZNF367	0.643682	-0.635579	0.000159254	down
ENSG00000136717	BIN1	0.642735	-0.637705	0.000710881	down
ENSG00000129355	CDKN2D	0.642362	-0.638542	0.00856098	down
ENSG00000159618	ADGRG5	0.641006	-0.64159	6.78994e-07	down
ENSG00000166337	TAF10	0.636489	-0.651793	0.0157928	down
ENSG00000164221	CCDC112	0.634091	-0.657239	0.00564604	down
ENSG00000073712	FERMT2	0.63364	-0.658265	4.35847e-07	down
ENSG00000004799	PDK4	0.632176	-0.661603	1.62323e-10	down
ENSG00000179820	MYADM	0.630913	-0.664488	2.3192e-07	down
ENSG00000135549	PKIB	0.630295	-0.665901	0.000107518	down
ENSG00000027697	IFNGR1	0.629871	-0.666871	2.90944e-06	down
ENSG00000186767	SPIN4	0.627464	-0.672395	2.04682e-07	down
ENSG00000161888	SPC24	0.626175	-0.675362	0.00534999	down
ENSG00000121858	TNFSF10	0.624568	-0.679069	4.13403e-05	down
ENSG00000138172	CALHM2	0.621226	-0.686811	1.35806e-07	down
ENSG00000205155	PSENEN	0.614537	-0.702429	0.00433055	down
ENSG00000140749	IGSF6	0.610001	-0.713116	1.56291e-05	down
ENSG00000276600	RAB7B	0.607553	-0.718917	2.24462e-08	down
ENSG00000175305	CCNE2	0.604489	-0.726213	0.00253625	down
ENSG00000125845	BMP2	0.60222	-0.731638	6.26389e-07	down
ENSG00000028277	POU2F2	0.601454	-0.733473	1.54128e-05	down
ENSG00000180044	C3orf80	0.597695	-0.742519	1.93557e-09	down
ENSG00000155926	SLA	0.594727	-0.7497	1.95616e-11	down
ENSG00000112149	CD83	0.582987	-0.778465	1.39802e-06	down
ENSG00000164938	TP53INP1	0.582616	-0.779382	1.35166e-05	down
ENSG00000155760	FZD7	0.580804	-0.783876	2.38892e-07	down
ENSG00000150347	ARID5B	0.580149	-0.785505	1.20036e-07	down
ENSG00000121966	CXCR4	0.579776	-0.786433	3.25346e-07	down
ENSG00000159231	CBR3	0.574859	-0.798721	0.0246574	down
ENSG00000159388	BTG2	0.573354	-0.802501	1.17876e-08	down
ENSG00000163993	S100P	0.570252	-0.81033	0.0425307	down
ENSG00000169252	ADRB2	0.569935	-0.811132	3.22897e-08	down
ENSG00000135362	PRR5L	0.568057	-0.815892	0.000308433	down
ENSG00000169508	GPR183	0.557448	-0.843091	1.0362e-08	down
ENSG00000149635	OCSTAMP	0.538128	-0.893979	2.8919e-06	down
ENSG00000137078	SIT1	0.534761	-0.903034	0.00540017	down
ENSG00000125898	FAM110A	0.528978	-0.918719	0.00888473	down
ENSG00000106004	HOXA5	0.524424	-0.931193	9.31213e-07	down
ENSG00000122644	ARL4A	0.519811	-0.943941	3.54598e-05	down
ENSG00000165457	FOLR2	0.515605	-0.955661	0.000523358	down
ENSG00000118503	TNFAIP3	0.513632	-0.961192	0.00048073	down
ENSG00000183631	PRR32	0.491265	-1.02543	0.0249391	down
ENSG00000090104	RGS1	0.48989	-1.02947	2.21495e-05	down
ENSG00000116741	RGS2	0.485969	-1.04106	5.63401e-08	down
ENSG00000082458	DLG3	0.469971	-1.08936	6.76367e-05	down
ENSG00000102524	TNFSF13B	0.453535	-1.14071	0.00914351	down
ENSG00000144476	ACKR3	0.443997	-1.17138	1.15966e-05	down
ENSG00000168329	CX3CR1	0.439524	-1.18599	4.82798e-08	down
ENSG00000143320	CRABP2	0.434574	-1.20233	9.94014e-08	down
ENSG00000155307	SAMSN1	0.420123	-1.25111	0.0043971	down
ENSG00000137077	CCL21	0.399647	-1.3232	0.00341799	down
ENSG00000125245	GPR18	0.384582	-1.37864	6.09079e-05	down
ENSG00000117525	F3	0.379543	-1.39766	2.25943e-07	down
ENSG00000168334	XIRP1	0.305609	-1.71024	1.30965e-06	down
