# Supplementary material for: Genome-wide chromatin profiling reveals a nonlimiting role for RXR in macrophage-like cells stimulated with multiple nuclear receptor agonists
Source: J Biol Chem. 2026 Apr 22;302(6):111486. doi: 10.1016/j.jbc.2026.111486 (PMC13241730; doi:10.1016/j.jbc.2026.111486)
Supplement: Supplementary Table S5 RXR in TSS+_25kb of vitD upreg genes [file mmc7.xlsx]

## Sheet: Sheet1
RXR peak_chr	RXR peak_start	RXR peak_end	RXR fold change (1,25-vitD vs vehicle) (DiffBind)	FDR (1,25-vitD vs vehicle) (DiffBind)	region label	DR3 motif score	RXR_1h-vehicle average RPKM	RXR_1h-1,25-vitD average RPKM	VDR-vehicle average RPKM	VDR-1,25-vitD average RPKM	MED1-vehicle average RPKM	MED1-1,25-vitD average RPKM	H3K27ac-vehicle average RPKM	H3K27ac-1,25-vitD average RPKM	associated gene_name	associated geneTSS_chr	associated geneTSS-25kb	associated geneTSS+25kb	second associated gene_name	second associated geneTSS_chr	second associated geneTSS-25kb	second associated geneTSS+25kb
NC_000020.11	50197867	50198267	4.41918	4.42e-08	1,25-vitD-induced-RXR-peak	10.1008	1.24021	5.76885	0.697972	8.214	0.221427	0.643876	0.203935	0.596357	CEBPB	NC_000020.11	50165583	50215583	-	-	-	-
NC_000006.12	35461278	35461678	4.22916	9.17e-12	1,25-vitD-induced-RXR-peak	8.91511	1.89701	7.72758	1.79877	13.1236	0.704199	4.52064	0.944087	4.87984	FANCE	NC_000006.12	35427338	35477338	-	-	-	-
NC_000004.12	15754278	15754678	4.02606	5.75e-16	1,25-vitD-induced-RXR-peak	12.9732	2.68446	11.2697	3.78327	17.4572	0.573527	3.90165	0.612641	5.66532	CD38	NC_000004.12	15753328	15803328	-	-	-	-
NC_000017.11	65066828	65067228	3.52861	3.98e-07	1,25-vitD-induced-RXR-peak	10.7776	1.43707	5.32571	2.64275	14.3942	0.498505	1.02129	0.331447	0.82556	GNA13	NC_000017.11	65031740	65081740	-	-	-	-
NC_000010.11	99657340	99657740	3.36338	0.0001244	1,25-vitD-induced-RXR-peak	9.80527	1.04155	3.72342	2.35561	9.07367	0.308542	1.02855	0.535382	2.95065	ENTPD7	NC_000010.11	99634509	99684509	-	-	-	-
NC_000023.11	57586380	57586780	2.89417	0.000491309	1,25-vitD-induced-RXR-peak	9.77298	1.69836	5.23107	1.48794	12.3832	0.64491	1.45263	0.165723	1.13261	ZXDB	NC_000023.11	57567011	57617011	-	-	-	-
NC_000012.12	42592859	42593259	2.89144	4.43e-09	1,25-vitD-induced-RXR-peak	13.7079	2.93318	8.94664	3.64841	13.1568	1.62983	6.05933	0.3572	1.47525	PRICKLE1	NC_000012.12	42564746	42614746	-	-	-	-
NC_000012.12	124552411	124552811	2.82482	3.1e-08	1,25-vitD-induced-RXR-peak	6.93144	2.80793	8.33631	3.02188	10.225	1.26199	1.95965	1.61986	2.21187	NCOR2	NC_000012.12	124542612	124592612	-	-	-	-
NC_000020.11	54174092	54174492	2.62962	0.000355079	1,25-vitD-induced-RXR-peak	7.99204	1.69836	4.71539	2.15733	7.81646	1.1676	2.08925	0.446082	0.754348	CYP24A1	NC_000020.11	54148986	54198986	-	-	-	-
NC_000002.12	69645221	69645621	2.60469	7.42e-07	1,25-vitD-induced-RXR-peak	10.5954	3.13722	8.52401	5.37749	14.8671	2.30255	6.78303	9.61571	13.4112	AAK1	NC_000002.12	69618739	69668739	-	-	-	-
NC_000001.11	154501683	154502083	2.59261	4.67e-09	1,25-vitD-induced-RXR-peak	7.56101	5.34199	14.5467	3.00759	18.1064	2.33402	7.87174	2.90743	5.80544	SHE	NC_000001.11	154477412	154527412	TDRD10	NC_000001.11	154477219	154527219
NC_000001.11	39777355	39777755	2.45284	1.31e-06	1,25-vitD-induced-RXR-peak	6.431	6.74516	17.4833	4.83179	23.8216	2.76478	7.63431	7.18013	12.9839	BMP8B	NC_000001.11	39763865	39813865	-	-	-	-
NC_000023.11	135521795	135522195	2.39662	2.31e-13	1,25-vitD-induced-RXR-peak	11.0437	6.86503	17.2325	7.32053	19.0444	2.5288	6.69595	6.28712	6.52865	INTS6L	NC_000023.11	135495660	135545660	-	-	-	-
NC_000008.11	134856181	134856581	2.39511	0.0166676	1,25-vitD-induced-RXR-peak	12.0296	1.30643	3.23454	1.93363	9.42087	0.367832	0.643876	0.484712	0.427268	ZFAT	NC_000008.11	134807339	134857339	-	-	-	-
NC_000001.11	3471814	3472214	2.38233	0.0413654	1,25-vitD-induced-RXR-peak	2.97187	1.1704	2.9144	0.425126	0.93796	0.498505	1.17579	0.497588	1.3373	ARHGEF16	NC_000001.11	3429665	3479665	-	-	-	-
NC_000001.11	13590466	13590866	2.35465	1.58e-06	1,25-vitD-induced-RXR-peak	6.13479	5.54603	13.7156	3.53899	13.8525	3.24391	7.01945	1.04543	2.19847	PDPN	NC_000001.11	13558757	13608757	-	-	-	-
NC_000011.10	120219943	120220343	2.32683	6.95e-20	1,25-vitD-induced-RXR-peak	10.2451	10.9095	26.5419	6.85428	31.172	1.30191	5.44447	2.57599	9.89978	OAF	NC_000011.10	120186032	120236032	-	-	-	-
NC_000011.10	117306397	117306797	2.30771	0.0540169	1,25-vitD-induced-RXR-peak	10.3351	1.44066	3.29764	2.0082	7.43224	0.3521	0.866799	0.4465	1.57991	BACE1	NC_000011.10	117291256	117341256	-	-	-	-
NC_000012.12	101854689	101855089	2.2913	0.000565841	1,25-vitD-induced-RXR-peak	6.8083	2.42318	5.82564	2.25247	12.668	0.953452	2.28002	0.931214	2.70357	DRAM1	NC_000012.12	101852580	101902580	-	-	-	-
NC_000012.12	103828139	103828539	2.26388	0.000969096	1,25-vitD-induced-RXR-peak	14.404	3.71524	8.89613	9.3796	24.3013	1.08412	4.31222	2.90828	5.78324	NT5DC3	NC_000012.12	103816234	103866234	-	-	-	-
NC_000009.12	94651891	94652291	2.25761	3.57e-09	1,25-vitD-induced-RXR-peak	10.9817	5.997	14.1793	2.27791	15.8636	1.17124	7.63844	1.56835	6.59093	FBP1	NC_000009.12	94615263	94665263	-	-	-	-
NC_000001.11	3473544	3473944	2.24784	0.0100756	1,25-vitD-induced-RXR-peak	9.60012	1.69657	4.02306	0.988243	4.85285	0.189963	0.776603	0.140388	0.892302	ARHGEF16	NC_000001.11	3429665	3479665	-	-	-	-
NC_000009.12	133738296	133738696	2.22979	4.08e-10	1,25-vitD-induced-RXR-peak	10.3484	7.56651	17.5022	7.01143	14.895	1.44832	4.44496	2.04102	3.46239	SARDH	NC_000009.12	133714955	133764955	-	-	-	-
NC_000023.11	57915648	57916048	2.17002	8.14e-05	1,25-vitD-induced-RXR-peak	9.77298	4.755	10.9984	4.81123	22.3909	0.573527	3.21837	0.216811	1.83578	ZXDA	NC_000023.11	57885458	57935458	-	-	-	-
NC_000010.11	101028628	101029028	2.15611	6.33e-16	1,25-vitD-induced-RXR-peak	5.81608	12.3877	27.8193	10.5741	38.8069	5.95787	19.1899	9.37315	11.3529	PDZD7	NC_000010.11	101006129	101056129	SFXN3	NC_000010.11	101006234	101056234
NC_000001.11	209659886	209660286	2.11632	2.4e-10	1,25-vitD-induced-RXR-peak	11.4587	11.2173	24.8575	12.3841	46.0537	4.09452	12.3799	1.65766	6.81119	G0S2	NC_000001.11	209650412	209700412	LAMB3	NC_000001.11	209627425	209677425
NC_000019.10	18400670	18401070	2.05041	1.63e-05	1,25-vitD-induced-RXR-peak	11.729	4.70134	10.0427	5.24578	15.4819	1.942	4.03539	2.43643	6.18816	LRRC25	NC_000019.10	18372622	18422622	-	-	-	-
NC_000012.12	51971726	51972126	2.03068	1.1e-07	1,25-vitD-induced-RXR-peak	11.7743	6.3997	13.6147	7.81395	20.654	1.69757	4.3983	1.59369	5.39157	ACVR1B	NC_000012.12	51926699	51976699	-	-	-	-
NC_000020.11	23062082	23062482	2.02871	0.207138	1,25-vitD-induced-RXR-peak	2.93448	1.89522	3.96001	0.48541	1.67327	1.36484	2.42726	1.74695	1.5554	THBD	NC_000020.11	23024672	23074672	CD93	NC_000020.11	23061324	23111324
NC_000011.10	122647597	122647997	1.98808	0.00140523	1,25-vitD-induced-RXR-peak	12.6383	5.16308	10.8564	6.80828	17.6413	1.95409	3.58955	0.943252	2.40316	UBASH3B	NC_000011.10	122630722	122680722	-	-	-	-
NC_000010.11	70667179	70667579	1.94175	3.31e-06	1,25-vitD-induced-RXR-peak	12.5218	9.42605	19.1691	2.47619	18.4906	1.31283	3.81246	0.828616	2.42767	ADAMTS14	NC_000010.11	70647506	70697506	-	-	-	-
NC_000002.12	119426724	119427124	1.90021	0.000118696	1,25-vitD-induced-RXR-peak	9.78979	9.85004	19.7163	8.71021	27.1909	2.18762	8.80283	1.28758	3.74723	TMEM37	NC_000002.12	119404895	119454895	-	-	-	-
NC_000020.11	23049626	23050026	1.892	0.000355079	1,25-vitD-induced-RXR-peak	5.38601	6.80241	13.5406	2.01934	9.57319	7.19203	18.2174	8.37882	11.6555	THBD	NC_000020.11	23024672	23074672	-	-	-	-
NC_000004.12	86928596	86928996	1.89053	1.75e-07	1,25-vitD-induced-RXR-peak	12.4092	7.96023	15.8951	13.4483	34.3237	1.34547	7.1677	2.60091	11.5041	AFF1	NC_000004.12	86910011	86960011	C4orf36	NC_000004.12	86911204	86961204
NC_000003.12	124884639	124885039	1.88442	0.0384748	1,25-vitD-induced-RXR-peak	1.12341	2.61465	5.15067	0.853391	1.12081	1.12768	1.63614	0.637559	1.94922	ITGB5	NC_000003.12	124876418	124926418	-	-	-	-
NC_000005.10	60820614	60821014	1.8729	2.15e-05	1,25-vitD-induced-RXR-peak	5.12668	6.33707	12.4131	5.04436	11.3854	2.59173	3.5066	4.78399	7.3408	ELOVL7	NC_000005.10	60819269	60869269	-	-	-	-
NC_000001.11	209673154	209673554	1.82457	0.0119038	1,25-vitD-induced-RXR-peak	7.46376	3.72242	7.09046	1.88449	9.3942	1.82343	3.0141	0.31857	2.81039	G0S2	NC_000001.11	209650412	209700412	LAMB3	NC_000001.11	209627425	209677425
NC_000008.11	94258990	94259390	1.81331	4.62e-06	1,25-vitD-induced-RXR-peak	9.21094	12.5201	23.8309	20.3074	47.3414	2.64738	4.84827	1.92597	3.76944	GEM	NC_000008.11	94237319	94287319	-	-	-	-
NC_000004.12	73762424	73762824	1.80725	0.000202576	1,25-vitD-induced-RXR-peak	12.1955	9.86621	18.7969	10.363	34.9238	1.53907	10.3892	0.497588	3.26879	CXCL8	NC_000004.12	73715569	73765569	-	-	-	-
NC_000003.12	48215412	48215812	1.7852	0.0913095	1,25-vitD-induced-RXR-peak	10.8135	2.66831	5.01502	2.20334	3.28027	1.6141	3.11054	0.548258	1.24605	CAMP	NC_000003.12	48198495	48248495	-	-	-	-
NC_000009.12	128882767	128883167	1.78255	0.000185638	1,25-vitD-induced-RXR-peak	14.1909	6.13842	11.4305	10.9373	20.6156	1.21843	3.30132	6.29959	9.16332	LRRC8A	NC_000009.12	128857133	128907133	-	-	-	-
NC_000010.11	71974498	71974898	1.77475	0.0107095	1,25-vitD-induced-RXR-peak	10.7102	4.04095	7.4721	1.68935	4.53489	0.52633	2.00319	0.255024	0.830027	CHST3	NC_000010.11	71939395	71989395	-	-	-	-
NC_000005.10	140312026	140312426	1.76762	0.103997	1,25-vitD-induced-RXR-peak	-0.674467	2.86876	5.27842	1.26109	2.16075	1.85126	4.17537	1.92555	5.26689	PFDN1	NC_000005.10	140278101	140328101	-	-	-	-
NC_000014.9	72898437	72898837	1.76548	0.0942109	1,25-vitD-induced-RXR-peak	3.46678	2.55382	4.69174	3.76097	7.66803	1.25835	2.9633	1.05831	2.20741	DPF3	NC_000014.9	72869101	72919101	-	-	-	-
NC_000023.11	130092132	130092532	1.74281	2.67e-05	1,25-vitD-induced-RXR-peak	12.432	11.2746	20.516	13.2311	29.4841	2.25172	9.09519	4.27144	8.72048	ELF4	NC_000023.11	130086927	130136927	-	-	-	-
NC_000008.11	104568742	104569142	1.73799	0.231622	1,25-vitD-induced-RXR-peak	1.36335	2.34978	4.25175	0.956531	1.94217	1.6141	2.12553	1.45413	1.097	LRP12	NC_000008.11	104564258	104614258	-	-	-	-
NC_000009.12	4769324	4769724	1.73323	0.417015	1,25-vitD-induced-RXR-peak	2.76662	1.76637	3.18724	0.563118	1.25463	1.02848	1.55008	0.458959	0.867796	RCL1	NC_000009.12	4767944	4817944	-	-	-	-
NC_000006.12	16236575	16236975	1.72798	0.0275326	1,25-vitD-induced-RXR-peak	8.07758	3.65979	6.65517	3.84983	7.91972	2.20335	2.45628	0.765071	1.63772	GMPR	NC_000006.12	16213587	16263587	-	-	-	-
NC_000003.12	41987710	41988110	1.71329	0.248612	1,25-vitD-induced-RXR-peak	4.68539	2.3408	4.18236	0.747107	2.3264	0.969185	1.43499	2.15441	3.18201	TRAK1	NC_000003.12	41988093	42038093	-	-	-	-
NC_000009.12	113233208	113233608	1.7119	0.160102	1,25-vitD-induced-RXR-peak	3.08998	3.89954	6.97846	3.40415	11.5351	1.72058	2.78704	3.12425	4.35022	SLC31A1	NC_000009.12	113196544	113246544	-	-	-	-
NC_000010.11	99673384	99673784	1.71173	0.669152	1,25-vitD-induced-RXR-peak	4.07631	1.11136	1.97448	0.637688	0.602789	1.05994	1.19755	1.59411	2.00487	ENTPD7	NC_000010.11	99634509	99684509	-	-	-	-
NC_000017.11	17063770	17064170	1.71162	0.293541	1,25-vitD-induced-RXR-peak	3.92294	1.83259	3.31024	1.45623	1.37251	0.732024	1.32716	0.548677	0.927907	MPRIP	NC_000017.11	17017457	17067457	-	-	-	-
NC_000012.12	54426653	54427053	1.70163	1.08e-11	1,25-vitD-induced-RXR-peak	11.0769	21.0209	37.3636	18.4135	50.8058	2.67403	16.5004	5.16444	9.83086	ITGA5	NC_000012.12	54394266	54444266	-	-	-	-
NC_000017.11	17036425	17036825	1.7011	0.486634	1,25-vitD-induced-RXR-peak	8.19796	1.43528	2.55956	0.885101	2.87884	0.454947	0.837776	0.280776	0.485071	MPRIP	NC_000017.11	17017457	17067457	-	-	-	-
NC_000019.10	17754731	17755131	1.70046	0.276707	1,25-vitD-induced-RXR-peak	3.37206	2.5985	4.58924	0.789968	0.904832	2.1005	1.81967	3.0092	3.32443	FCHO1	NC_000019.10	17722744	17772744	-	-	-	-
NC_000001.11	44809545	44809945	1.70006	1.73e-07	1,25-vitD-induced-RXR-peak	9.73223	11.8777	21.0222	6.93199	23.5328	5.09635	10.2212	15.4448	19.6482	PLK3	NC_000001.11	44775377	44825377	BTBD19	NC_000001.11	44783523	44833523
NC_000019.10	14381000	14381400	1.69671	0.000730846	1,25-vitD-induced-RXR-peak	9.79793	6.7272	11.9888	4.48438	7.8681	3.10232	5.55231	6.57869	9.96002	ADGRE5	NC_000019.10	14356444	14406444	-	-	-	-
NC_000018.10	63301394	63301794	1.67987	0.0369087	1,25-vitD-induced-RXR-peak	7.44065	4.71392	8.32211	2.99017	9.87393	2.38967	4.63572	3.20109	6.55978	BCL2	NC_000018.10	63295090	63345090	-	-	-	-
NC_000003.12	48558670	48559070	1.66529	0.000184968	1,25-vitD-induced-RXR-peak	9.02811	18.8215	32.6735	6.45773	27.1392	5.93004	16.1147	9.64024	13.6959	PFKFB4	NC_000003.12	48538136	48588136	-	-	-	-
NC_000020.11	62716137	62716537	1.6573	0.312866	1,25-vitD-induced-RXR-peak	8.90638	2.75068	4.64128	0.715396	1.69176	1.69757	2.84096	1.1987	1.50422	NTSR1	NC_000020.11	62683836	62733836	-	-	-	-
NC_000010.11	97318737	97319137	1.65469	0.0115485	1,25-vitD-induced-RXR-peak	4.08005	5.29193	9.12959	1.83536	4.19972	3.33103	4.45946	21.1957	22.7792	FRAT1	NC_000010.11	97294271	97344271	-	-	-	-
NC_000003.12	49171088	49171488	1.65435	0.301243	1,25-vitD-induced-RXR-peak	10.2539	2.86696	4.92043	0.896249	2.84572	1.7133	4.18575	4.05546	5.36707	KLHDC8B	NC_000003.12	49146598	49196598	-	-	-	-
NC_000023.11	135520323	135520723	1.64687	0.073232	1,25-vitD-induced-RXR-peak	2.52703	3.84588	6.63152	3.95612	5.5417	2.30255	4.14322	5.54697	8.35332	INTS6L	NC_000023.11	135495660	135545660	-	-	-	-
NC_000001.11	155976153	155976553	1.64551	4.38e-07	1,25-vitD-induced-RXR-peak	10.6012	20.4214	35.0628	7.48883	27.8414	8.44311	24.989	16.5521	17.5523	ARHGEF2	NC_000001.11	155954617	156004617	-	-	-	-
NC_000018.10	3037276	3037676	1.62704	0.185695	1,25-vitD-induced-RXR-peak	8.65876	3.00838	5.13647	3.19158	12.6215	2.02549	3.76893	1.95131	4.48154	LPIN2	NC_000018.10	2988144	3038144	-	-	-	-
NC_000003.12	48222736	48223136	1.62558	1.59e-08	1,25-vitD-induced-RXR-peak	12.8775	20.4483	34.8041	43.0688	74.6252	2.38967	8.65972	2.8443	11.1593	CAMP	NC_000003.12	48198495	48248495	ZNF589	NC_000003.12	48216104	48266104
NC_000005.10	68192130	68192530	1.62399	0.228038	1,25-vitD-induced-RXR-peak	10.7826	3.20165	5.31626	2.38733	8.6034	1.04056	2.67195	1.10898	2.16286	PIK3R1	NC_000005.10	68190756	68240756	-	-	-	-
NC_000016.10	87375798	87376198	1.61812	0.00110689	1,25-vitD-induced-RXR-peak	9.59896	8.22511	13.8671	4.11327	14.4604	2.27473	3.52424	2.00281	2.61016	FBXO31	NC_000016.10	87367121	87417121	FBXO31	NC_000016.10	87367121	87417121
NC_000019.10	7272824	7273224	1.61668	0.000284564	1,25-vitD-induced-RXR-peak	7.30845	16.1029	27.1522	29.2493	58.3972	5.87439	10.7106	8.04737	15.08	INSR	NC_000019.10	7269414	7319414	-	-	-	-
NC_000013.11	110575604	110576004	1.61116	0.000260981	1,25-vitD-induced-RXR-peak	6.23912	9.33108	15.7201	2.3239	7.31564	3.35405	4.6969	1.0201	1.44642	RAB20	NC_000013.11	110536722	110586722	-	-	-	-
NC_000020.11	50179128	50179528	1.61057	0.693145	1,25-vitD-induced-RXR-peak	5.16665	1.63393	2.7157	0.531407	0.620001	1.21479	1.27636	0.841495	0.422799	CEBPB	NC_000020.11	50165583	50215583	-	-	-	-
NC_000005.10	60844203	60844603	1.6098	0.173361	1,25-vitD-induced-RXR-peak	6.10324	3.19626	5.40141	1.20394	2.51184	2.61227	2.72173	3.02249	3.05069	ELOVL7	NC_000005.10	60819269	60869269	-	-	-	-
NC_000001.11	154481030	154481430	1.60603	1.26e-05	1,25-vitD-induced-RXR-peak	9.44751	13.6639	23.0329	13.7211	33.1392	2.87608	8.23878	2.46094	6.22161	SHE	NC_000001.11	154477412	154527412	TDRD10	NC_000001.11	154477219	154527219
NC_000011.10	44315969	44316369	1.60348	0.368193	1,25-vitD-induced-RXR-peak	4.1568	2.46965	4.15081	1.00253	2.69469	1.99038	2.69684	1.78516	1.03472	ALX4	NC_000011.10	44285139	44335139	-	-	-	-
NC_000008.11	104585793	104586193	1.60138	0.0510919	1,25-vitD-induced-RXR-peak	8.54133	4.5707	7.67868	4.78092	13.0772	2.23117	3.19035	1.77354	2.47884	LRP12	NC_000008.11	104564258	104614258	-	-	-	-
NC_000002.12	119223434	119223834	1.59098	0.100712	1,25-vitD-induced-RXR-peak	10.5061	4.64051	7.70393	1.64335	6.44394	3.39149	5.60623	4.56634	3.90739	STEAP3	NC_000002.12	119198834	119248834	-	-	-	-
NC_000002.12	230416452	230416852	1.59061	2.2e-05	1,25-vitD-induced-RXR-peak	12.8043	16.4556	27.2595	25.3724	51.1728	4.45871	13.0435	18.6965	26.0523	SP100	NC_000002.12	230391201	230441201	-	-	-	-
NC_000013.11	110558278	110558678	1.58514	0.369377	1,25-vitD-induced-RXR-peak	1.17493	3.2571	5.51021	1.15167	2.79537	0.467039	1.42773	0.472253	1.15264	RAB20	NC_000013.11	110536722	110586722	-	-	-	-
NC_000004.12	40200196	40200596	1.57051	0.000783638	1,25-vitD-induced-RXR-peak	7.33286	10.4335	17.0637	4.04497	13.606	4.69588	9.67064	4.43799	7.09603	RHOH	NC_000004.12	40166080	40216080	-	-	-	-
NC_000020.11	36093061	36093461	1.55998	0.473895	1,25-vitD-induced-RXR-peak	-1.34946	2.74889	4.56559	0.51712	0.585577	1.88753	2.91251	4.56341	6.24395	EPB41L1	NC_000020.11	36066414	36116414	-	-	-	-
NC_000009.12	5518663	5519063	1.55969	0.388251	1,25-vitD-induced-RXR-peak	5.19607	2.94934	4.81318	1.52279	3.16108	1.64192	3.09291	3.87728	7.9706	PDCD1LG2	NC_000009.12	5485531	5535531	-	-	-	-
NC_000002.12	201139328	201139728	1.55891	0.73983	1,25-vitD-induced-RXR-peak	1.7468	1.31361	2.57691	0.835964	0.870408	1.53907	1.44951	1.26224	1.72002	CFLAR	NC_000002.12	201091164	201141164	-	-	-	-
NC_000020.11	41011586	41011986	1.55862	0.0165506	1,25-vitD-induced-RXR-peak	6.12089	6.53035	10.6893	1.77821	3.58231	2.62683	3.99911	1.77229	3.70946	TOP1	NC_000020.11	41003822	41053822	-	-	-	-
NC_000009.12	93119830	93120230	1.55743	0.00501603	1,25-vitD-induced-RXR-peak	5.09237	18.2488	29.7843	7.69024	30.3162	9.52725	31.4444	7.28146	15.0266	NINJ1	NC_000009.12	93109251	93159251	-	-	-	-
NC_000003.12	196617342	196617742	1.55078	4.64e-09	1,25-vitD-induced-RXR-peak	12.6558	21.2965	34.5675	32.9992	68.7483	11.7379	42.6536	16.5163	22.5875	NRROS	NC_000003.12	196614694	196664694	-	-	-	-
NC_000019.10	33298360	33298760	1.5392	0.0109866	1,25-vitD-induced-RXR-peak	7.51919	7.44843	12.0061	3.55956	8.45237	7.87803	15.2863	10.4963	11.8892	CEBPA	NC_000019.10	33277534	33327534	-	-	-	-
NC_000019.10	18397512	18397912	1.53891	0.0130065	1,25-vitD-induced-RXR-peak	9.90326	7.89222	12.7079	6.00403	14.3413	3.84163	6.72084	3.09933	5.5451	LRRC25	NC_000019.10	18372622	18422622	-	-	-	-
NC_000009.12	93941453	93941853	1.53086	0.201918	1,25-vitD-induced-RXR-peak	7.23663	4.23782	6.77661	1.9162	2.89476	3.80171	5.7576	3.09975	5.50056	BARX1	NC_000009.12	93930355	93980355	-	-	-	-
NC_000001.11	13593805	13594205	1.52761	0.553141	1,25-vitD-induced-RXR-peak	7.72403	3.05125	4.90463	1.49107	4.56931	1.84762	3.48483	0.535382	1.71786	PDPN	NC_000001.11	13558757	13608757	-	-	-	-
NC_000003.12	46191817	46192217	1.5234	0.00218956	1,25-vitD-induced-RXR-peak	6.24641	14.6857	23.4792	9.69219	33.5832	17.8275	32.2448	5.81613	12.8057	CCR1	NC_000003.12	46183313	46233313	-	-	-	-
NC_000022.11	35617702	35618102	1.51806	0.468487	1,25-vitD-induced-RXR-peak	8.60806	2.68985	4.2959	0.747107	2.02435	1.39267	1.92749	1.38976	2.91274	MB	NC_000022.11	35598354	35648354	-	-	-	-
NC_000012.12	39619787	39620187	1.51631	0.00449324	1,25-vitD-induced-RXR-peak	10.3192	9.92526	15.8116	7.49511	23.1658	3.49317	5.62074	4.46333	5.39604	ABCD2	NC_000012.12	39594803	39644803	-	-	-	-
NC_000009.12	92965276	92965676	1.51511	0.205842	1,25-vitD-induced-RXR-peak	2.64119	4.24141	6.77187	1.5085	3.24585	2.7103	5.77524	6.33905	10.6496	FGD3	NC_000009.12	92922523	92972523	-	-	-	-
NC_000023.11	57885866	57886266	1.51211	0.432999	1,25-vitD-induced-RXR-peak	5.40555	2.86337	4.54349	0.287134	0.635918	0.189963	0.35978	0.306112	0.556283	ZXDA	NC_000023.11	57885458	57935458	-	-	-	-
NC_000011.10	76799254	76799654	1.51173	0.562789	1,25-vitD-induced-RXR-peak	5.12011	2.53766	3.95526	0.899385	1.77265	2.15616	2.33706	1.84872	1.48866	TSKU	NC_000011.10	76757280	76807280	-	-	-	-
NC_000012.12	124561172	124561572	1.51064	0.0571131	1,25-vitD-induced-RXR-peak	4.99407	6.78266	10.6562	1.97962	4.14938	5.19074	9.28081	3.96741	4.93764	NCOR2	NC_000012.12	124542612	124592612	-	-	-	-
NC_000011.10	119374139	119374539	1.5046	0.403269	1,25-vitD-induced-RXR-peak	3.02849	3.20165	5.04028	1.2928	2.10911	2.29047	4.11107	3.36598	3.22425	USP2	NC_000011.10	119356690	119406690	-	-	-	-
NC_000001.11	12168132	12168532	1.50179	0.00341179	1,25-vitD-induced-RXR-peak	9.72278	9.93423	15.6539	3.25187	8.45107	1.81251	3.855	5.27949	7.68576	TNFRSF1B	NC_000001.11	12141991	12191991	-	-	-	-
NC_000005.10	32176380	32176780	1.50013	5.89e-07	1,25-vitD-induced-RXR-peak	10.0309	19.5249	30.8157	8.9719	30.6273	9.59017	20.9566	13.2774	19.8818	GOLPH3	NC_000005.10	32149319	32199319	-	-	-	-
NC_000019.10	10604129	10604529	1.49686	0.021499	1,25-vitD-unresponsive-RXR-peak	9.2286	7.97281	12.4887	6.29117	10.3257	2.03394	2.1867	1.91267	2.48778	SLC44A2	NC_000019.10	10577455	10627455	-	-	-	-
NC_000006.12	41286547	41286947	1.49633	0.0203264	1,25-vitD-unresponsive-RXR-peak	8.48428	10.3637	16.1443	8.76421	30.54	2.97893	4.43044	0.99434	2.37202	TREM1	NC_000006.12	41261682	41311682	-	-	-	-
NC_000005.10	132258163	132258563	1.49616	0.0249745	1,25-vitD-unresponsive-RXR-peak	10.4568	20.8079	32.6877	23.0739	40.6789	4.27721	10.7272	14.5015	22.1381	PDLIM4	NC_000005.10	132232696	132282696	-	-	-	-
NC_000009.12	94649164	94649564	1.49593	0.00020537	1,25-vitD-unresponsive-RXR-peak	9.45993	12.9265	20.2115	8.2328	22.9791	2.15252	9.23617	3.51925	10.3048	FBP1	NC_000009.12	94615263	94665263	-	-	-	-
NC_000010.11	70683416	70683816	1.4896	0.591859	1,25-vitD-unresponsive-RXR-peak	5.87924	2.34978	3.65877	1.36423	1.53816	1.37694	2.19395	2.16811	2.80376	ADAMTS14	NC_000010.11	70647506	70697506	-	-	-	-
NC_000016.10	86509086	86509486	1.4841	0.144103	1,25-vitD-unresponsive-RXR-peak	6.94897	5.22213	8.08872	3.43586	14.389	1.58263	3.94832	1.72162	3.84064	FOXF1	NC_000016.10	86485527	86535527	-	-	-	-
NC_000012.12	54360592	54360992	1.48374	0.0496472	1,25-vitD-unresponsive-RXR-peak	5.82375	8.68326	13.4302	4.88895	11.6174	2.65102	4.3734	2.93235	4.0031	GPR84	NC_000012.12	54339486	54389486	-	-	-	-
NC_000010.11	26439001	26439401	1.48247	0.00287497	1,25-vitD-unresponsive-RXR-peak	7.07106	10.6375	16.5086	3.48986	16.5313	6.30269	18.5523	22.5136	25.5894	APBB1IP	NC_000010.11	26413341	26463341	-	-	-	-
NC_000017.11	17051645	17052045	1.47761	0.00631577	1,25-vitD-unresponsive-RXR-peak	6.00468	10.7843	16.6679	5.10778	14.4725	1.38058	3.19348	1.16048	3.81398	MPRIP	NC_000017.11	17017457	17067457	-	-	-	-
NC_000020.11	36079950	36080350	1.47519	0.501472	1,25-vitD-unresponsive-RXR-peak	4.04831	2.93857	4.53719	0.623402	0.903537	1.74113	1.89535	0.841495	0.505109	EPB41L1	NC_000020.11	36066414	36116414	-	-	-	-
NC_000019.10	10258963	10259363	1.47518	0.765371	1,25-vitD-unresponsive-RXR-peak	9.28011	1.69297	2.59111	0.793107	0.535237	1.55116	1.35205	1.1987	0.351587	ICAM1	NC_000019.10	10246120	10296120	-	-	-	-
NC_000019.10	17750761	17751161	1.47037	0.59082	1,25-vitD-unresponsive-RXR-peak	8.94701	4.25218	6.58897	1.66078	4.41959	1.36484	2.00319	1.86117	2.70804	FCHO1	NC_000019.10	17722744	17772744	-	-	-	-
NC_000005.10	150790177	150790577	1.46347	1.09e-05	1,25-vitD-unresponsive-RXR-peak	6.46272	21.9998	33.8357	20.2217	43.5909	12.7663	22.0609	11.6442	18.9961	SMIM3	NC_000005.10	150753757	150803757	-	-	-	-
NC_000008.11	25170178	25170578	1.4604	0.739839	1,25-vitD-unresponsive-RXR-peak	1.78954	2.09029	3.16674	0.548831	1.23741	1.80405	1.93476	1.03297	1.35287	DOCK5	NC_000008.11	25159689	25209689	-	-	-	-
NC_000020.11	23050728	23051128	1.45815	0.0996843	1,25-vitD-unresponsive-RXR-peak	4.21009	6.86862	10.5694	1.49107	8.61672	6.27487	13.9207	9.80639	16.787	THBD	NC_000020.11	23024672	23074672	-	-	-	-
NC_000019.10	17091644	17092044	1.45209	0.0868587	1,25-vitD-unresponsive-RXR-peak	3.93898	8.43095	12.7789	2.56818	4.08312	3.96138	5.87268	9.96049	11.6844	MYO9B	NC_000019.10	17050777	17100777	-	-	-	-
NC_000015.10	64835649	64836049	1.44561	0.299743	1,25-vitD-unresponsive-RXR-peak	6.82674	4.97161	7.61404	1.4625	3.09612	4.47562	5.84366	5.24128	4.89757	PLEKHO2	NC_000015.10	64816915	64866915	-	-	-	-
NC_000018.10	63303533	63303933	1.44242	0.343497	1,25-vitD-unresponsive-RXR-peak	11.0709	7.19972	10.9842	7.28568	22.5617	4.00012	8.24391	4.4517	7.25402	BCL2	NC_000018.10	63295090	63345090	-	-	-	-
NC_000005.10	61329799	61330199	1.44201	0.114199	1,25-vitD-unresponsive-RXR-peak	9.32723	12.7081	19.2354	19.5286	43.9656	1.93837	4.53515	0.995178	1.60658	ZSWIM6	NC_000005.10	61307258	61357258	-	-	-	-
NC_000006.12	16230933	16231333	1.43765	0.678053	1,25-vitD-unresponsive-RXR-peak	2.02957	1.95426	2.9554	0.18399	0.735301	0.660641	0.927972	0.829036	1.20382	GMPR	NC_000006.12	16213587	16263587	-	-	-	-
NC_000004.12	25881162	25881562	1.43103	0.00848438	1,25-vitD-unresponsive-RXR-peak	6.01992	14.3761	21.623	7.37454	21.9074	4.38369	8.38702	5.6882	9.75076	SEL1L3	NC_000004.12	25838566	25888566	-	-	-	-
NC_000003.12	124887283	124887683	1.42994	0.632084	1,25-vitD-unresponsive-RXR-peak	2.20535	2.94036	4.38265	0.577404	1.30626	2.4175	7.87488	6.19867	7.21626	ITGB5	NC_000003.12	124876418	124926418	-	-	-	-
NC_000019.10	4634532	4634932	1.42939	0.560019	1,25-vitD-unresponsive-RXR-peak	-0.187382	4.56352	6.76401	1.57994	3.14516	2.14043	3.63207	2.55023	3.70053	TNFAIP8L1	NC_000019.10	4614516	4664516	-	-	-	-
NC_000011.10	119367933	119368333	1.42908	0.0299788	1,25-vitD-unresponsive-RXR-peak	9.9947	30.9765	46.0754	33.1975	62.3307	7.0819	21.6909	14.1808	23.52	USP2	NC_000011.10	119356690	119406690	-	-	-	-
NC_000002.12	69625197	69625597	1.42857	0.371591	1,25-vitD-unresponsive-RXR-peak	3.06541	4.77116	7.22135	1.6688	2.40986	3.80899	3.40915	11.3648	10.416	AAK1	NC_000002.12	69618739	69668739	-	-	-	-
NC_000003.12	42012789	42013189	1.42584	0.00413191	1,25-vitD-unresponsive-RXR-peak	12.7805	20.1082	29.9058	36.5493	58.7497	4.92211	8.92619	11.6198	16.5441	TRAK1	NC_000003.12	41988093	42038093	-	-	-	-
NC_000008.11	104588207	104588607	1.42292	0.273676	1,25-vitD-unresponsive-RXR-peak	7.27312	6.38354	9.48442	6.42915	11.9486	2.30255	4.64611	10.8659	11.6377	LRP12	NC_000008.11	104564258	104614258	-	-	-	-
NC_000019.10	2175449	2175849	1.42015	0.338977	1,25-vitD-unresponsive-RXR-peak	1.31682	5.28655	7.74493	0.591691	1.62421	1.28982	2.23336	3.77427	4.03424	DOT1L	NC_000019.10	2138933	2188933	-	-	-	-
NC_000022.11	37260874	37261274	1.41879	0.841032	1,25-vitD-unresponsive-RXR-peak	6.23426	1.95067	2.8466	0.74397	0.987003	1.68911	2.17531	1.63231	1.01469	CYTH4	NC_000022.11	37257508	37307508	-	-	-	-
NC_000003.12	48560644	48561044	1.41438	0.0229984	1,25-vitD-unresponsive-RXR-peak	4.22059	10.5051	15.5198	5.82632	13.961	4.00012	8.98635	15.7625	18.2199	PFKFB4	NC_000003.12	48538136	48588136	-	-	-	-
NC_000001.11	154485093	154485493	1.40921	0.279912	1,25-vitD-unresponsive-RXR-peak	0.384989	6.87042	10.172	2.15733	4.97074	3.33103	4.77984	2.81772	5.57854	SHE	NC_000001.11	154477412	154527412	TDRD10	NC_000001.11	154477219	154527219
NC_000011.10	125069818	125070218	1.40885	0.0290528	1,25-vitD-unresponsive-RXR-peak	1.97399	10.0541	14.8512	2.50789	8.3702	3.6202	9.71315	13.0731	17.9015	SLC37A2	NC_000011.10	125038305	125088305	-	-	-	-
NC_000005.10	140609155	140609555	1.4085	0.0311067	1,25-vitD-unresponsive-RXR-peak	5.23724	10.0505	14.8307	4.61123	12.7872	4.08724	7.35746	2.02732	6.5843	CD14	NC_000005.10	140608701	140658701	-	-	-	-
NC_000001.11	23865481	23865881	1.40761	0.299317	1,25-vitD-unresponsive-RXR-peak	1.78652	8.95532	13.1243	5.75349	21.425	3.08542	4.07792	1.74695	3.92742	FUCA1	NC_000001.11	23843290	23893290	-	-	-	-
NC_000002.12	9206246	9206646	1.4052	0.530138	1,25-vitD-unresponsive-RXR-peak	-0.294017	3.85845	5.67425	1.20394	2.62844	4.3534	10.1404	6.70829	6.93141	ASAP2	NC_000002.12	9181812	9231812	-	-	-	-
NC_000004.12	15756256	15756656	1.39927	0.68602	1,25-vitD-unresponsive-RXR-peak	2.61898	2.68626	3.93791	0.729684	2.55959	1.21843	2.30905	1.13473	3.14194	CD38	NC_000004.12	15753328	15803328	-	-	-	-
NC_000001.11	155979633	155980033	1.39888	0.1884	1,25-vitD-unresponsive-RXR-peak	7.50475	12.6741	18.4579	5.0015	13.9385	7.61188	15.7217	23.5934	29.815	ARHGEF2	NC_000001.11	155954617	156004617	-	-	-	-
NC_000006.12	36127438	36127838	1.39797	0.00631577	1,25-vitD-unresponsive-RXR-peak	11.744	22.2737	32.3865	19.5952	43.7923	5.20647	12.6765	4.84628	9.49489	MAPK13	NC_000006.12	36105513	36155513	-	-	-	-
NC_000019.10	4563549	4563949	1.39649	0.258119	1,25-vitD-unresponsive-RXR-peak	8.78739	30.5204	45.4729	22.3393	52.5191	3.34676	20.0515	1.31291	7.19405	SEMA6B	NC_000019.10	4534684	4584684	LRG1	NC_000019.10	4515036	4565036
NC_000016.10	1468464	1468864	1.39494	0.0123696	1,25-vitD-unresponsive-RXR-peak	8.23425	26.848	39.1158	20.7294	51.1836	8.03172	22.7888	15.3932	20.2111	CLCN7	NC_000016.10	1450028	1500028	-	-	-	-
NC_000016.10	31253660	31254060	1.39334	0.003818	1,25-vitD-unresponsive-RXR-peak	5.88606	22.3417	32.5031	10.7912	40.0947	6.02079	14.0803	5.9561	10.2224	ITGAM	NC_000016.10	31234975	31284975	-	-	-	-
NC_000019.10	4562073	4562473	1.39048	0.112813	1,25-vitD-unresponsive-RXR-peak	9.52998	33.2978	47.5909	26.5732	60.1699	5.29359	21.6306	1.63274	9.8397	SEMA6B	NC_000019.10	4534684	4584684	LRG1	NC_000019.10	4515036	4565036
NC_000001.11	205320466	205320866	1.38015	0.457262	1,25-vitD-unresponsive-RXR-peak	3.67679	5.8163	8.17547	0.931096	1.37251	1.65765	2.26551	1.98952	1.50869	NUAK2	NC_000001.11	205296745	205346745	-	-	-	-
NC_000002.12	28406484	28406884	1.37973	0.372643	1,25-vitD-unresponsive-RXR-peak	2.14026	9.94682	14.285	1.69249	4.43551	3.60447	4.71453	4.17009	4.53935	FOSL2	NC_000002.12	28367858	28417858	-	-	-	-
NC_000009.12	94654170	94654570	1.37273	0.250667	1,25-vitD-unresponsive-RXR-peak	7.20627	7.38581	10.7303	1.85591	6.72618	2.52399	7.00181	5.57273	10.7075	FBP1	NC_000009.12	94615263	94665263	-	-	-	-
NC_000002.12	119428645	119429045	1.37119	0.161924	1,25-vitD-unresponsive-RXR-peak	8.8856	9.9199	14.3023	2.59989	13.3065	1.26199	4.46985	1.14719	2.86156	TMEM37	NC_000002.12	119404895	119454895	-	-	-	-
NC_000010.11	26455860	26456260	1.36854	0.253406	1,25-vitD-unresponsive-RXR-peak	0.957732	7.52184	10.7934	2.10333	6.36306	5.6384	12.7904	6.74733	10.9501	APBB1IP	NC_000010.11	26413341	26463341	-	-	-	-
NC_000012.12	111405365	111405765	1.36175	0.663331	1,25-vitD-unresponsive-RXR-peak	7.84894	10.4835	14.7723	2.99644	7.69857	7.79092	9.18436	6.01922	6.90907	SH2B3	NC_000012.12	111379730	111429730	-	-	-	-
NC_000020.11	47784851	47785251	1.3608	0.702198	1,25-vitD-unresponsive-RXR-peak	11.0372	2.7453	3.92371	3.15987	8.36761	0.807046	1.29813	1.40305	1.78907	SULF2	NC_000020.11	47761627	47811627	-	-	-	-
NC_000010.11	97318050	97318450	1.35841	0.260455	1,25-vitD-unresponsive-RXR-peak	7.77616	16.3071	23.0503	17.9295	38.2161	4.25419	9.07965	6.03169	9.01875	FRAT1	NC_000010.11	97294271	97344271	-	-	-	-
NC_000016.10	80806897	80807297	1.3572	0.382012	1,25-vitD-unresponsive-RXR-peak	5.24091	6.13842	8.71955	1.62907	4.96945	1.71694	2.13278	2.49915	2.43214	CDYL2	NC_000016.10	80780037	80830037	-	-	-	-
NC_000010.11	79047008	79047408	1.35655	0.482913	1,25-vitD-unresponsive-RXR-peak	7.21705	5.41	7.67553	2.0859	4.33612	2.42477	3.22563	3.8777	4.15216	ZMIZ1	NC_000010.11	79043966	79093966	-	-	-	-
NC_000004.12	73735196	73735596	1.35465	0.578482	1,25-vitD-unresponsive-RXR-peak	2.50192	4.05531	5.7736	2.0082	5.15619	4.78299	5.63525	2.58887	4.39246	CXCL8	NC_000004.12	73715569	73765569	-	-	-	-
NC_000001.11	155981419	155981819	1.35284	0.0384748	1,25-vitD-unresponsive-RXR-peak	9.86405	12.4146	17.5589	3.66898	11.4982	5.4279	14.2629	9.2203	13.5468	ARHGEF2	NC_000001.11	155954617	156004617	-	-	-	-
NC_000005.10	170307534	170307934	1.35209	0.000876632	1,25-vitD-unresponsive-RXR-peak	10.8238	21.5971	30.6122	16.8462	45.3993	8.00272	16.1727	4.56508	7.94609	LCP2	NC_000005.10	170272777	170322777	-	-	-	-
NC_000005.10	135462255	135462655	1.35194	0.726726	1,25-vitD-unresponsive-RXR-peak	3.78448	3.26787	4.60659	0.577404	1.17115	6.28695	5.41958	3.66005	3.25985	TIFAB	NC_000005.10	135427351	135477351	DCANP1	NC_000005.10	135422348	135472348
NC_000002.12	28378356	28378756	1.35188	0.710633	1,25-vitD-unresponsive-RXR-peak	5.04497	3.1462	4.4615	0.896249	1.82428	2.25054	2.67921	2.04019	3.23319	FOSL2	NC_000002.12	28367858	28417858	-	-	-	-
NC_000010.11	79071117	79071517	1.3505	0.643885	1,25-vitD-unresponsive-RXR-peak	5.30811	4.29864	6.13948	2.02249	3.69761	3.46288	6.00542	14.668	14.0564	ZMIZ1	NC_000010.11	79043966	79093966	-	-	-	-
NC_000010.11	70672224	70672624	1.34869	0.560432	1,25-vitD-unresponsive-RXR-peak	3.99887	5.09866	7.1835	0.672538	1.25592	2.26017	2.37334	2.46094	3.45129	ADAMTS14	NC_000010.11	70647506	70697506	-	-	-	-
NC_000016.10	1469613	1470013	1.34611	0.012057	1,25-vitD-unresponsive-RXR-peak	3.89507	15.5501	21.959	4.09096	14.9307	9.4123	16.6289	24.5242	26.0522	CLCN7	NC_000016.10	1450028	1500028	-	-	-	-
NC_000005.10	170303014	170303414	1.34548	0.0269996	1,25-vitD-unresponsive-RXR-peak	12.2844	17.7191	24.9838	11.3132	29.843	9.693	21.9335	12.6129	15.5251	LCP2	NC_000005.10	170272777	170322777	-	-	-	-
NC_000007.14	44978994	44979394	1.34129	0.482913	1,25-vitD-unresponsive-RXR-peak	3.55463	5.35097	7.53044	1.14366	2.37543	4.49018	5.33664	5.71395	4.11655	OSM	NC_000007.14	44974746	45024746	-	-	-	-
NC_000009.12	93115941	93116341	1.33945	0.0287629	1,25-vitD-unresponsive-RXR-peak	9.99594	30.6528	42.8424	15.263	43.4665	6.5955	23.358	6.84785	10.4741	NINJ1	NC_000009.12	93109251	93159251	-	-	-	-
NC_000016.10	87399829	87400229	1.33934	0.719387	1,25-vitD-unresponsive-RXR-peak	1.5882	4.6459	6.33978	0.927959	0.418639	1.42413	1.25873	0.688647	0.627494	FBXO31	NC_000016.10	87367121	87417121	FBXO31	NC_000016.10	87367121	87417121
NC_000012.12	124582029	124582429	1.33876	0.819174	1,25-vitD-unresponsive-RXR-peak	5.97173	1.95785	2.74566	0.244274	1.07047	1.24626	1.39146	1.23733	1.13707	NCOR2	NC_000012.12	124542612	124592612	-	-	-	-
NC_000003.12	124901302	124901702	1.33855	0.842766	1,25-vitD-unresponsive-RXR-peak	4.28554	3.00299	4.14926	0.51712	1.54075	1.65401	3.92029	2.24454	3.46902	ITGB5	NC_000003.12	124876418	124926418	-	-	-	-
NC_000010.11	70652796	70653196	1.3368	0.406362	1,25-vitD-unresponsive-RXR-peak	6.46308	9.47609	13.1479	1.60851	5.07142	4.41516	8.53323	9.18294	10.652	ADAMTS14	NC_000010.11	70647506	70697506	-	-	-	-
NC_000002.12	197705184	197705584	1.33513	0.717945	1,25-vitD-unresponsive-RXR-peak	5.45698	3.71524	5.13018	1.34994	1.12211	4.80354	6.07384	9.50192	8.7137	MARS2	NC_000002.12	197680369	197730369	-	-	-	-
NC_000009.12	37027508	37027908	1.33475	0.704016	1,25-vitD-unresponsive-RXR-peak	4.9661	3.66338	5.11282	1.01682	1.05456	5.20765	5.89032	2.49998	2.48994	PAX5	NC_000009.12	37009268	37059268	-	-	-	-
NC_000018.10	63311665	63312065	1.33436	0.863213	1,25-vitD-unresponsive-RXR-peak	3.27193	2.68446	3.70137	0.970819	1.94088	1.99038	2.86585	2.8954	2.91721	BCL2	NC_000018.10	63295090	63345090	-	-	-	-
NC_000022.11	50314439	50314839	1.33335	0.25089	1,25-vitD-unresponsive-RXR-peak	12.2289	25.3768	35.2063	27.9342	55.3967	4.36432	14.8269	7.58674	18.6225	DENND6B	NC_000022.11	50302012	50352012	-	-	-	-
NC_000007.14	155287198	155287598	1.3333	0.377338	1,25-vitD-unresponsive-RXR-peak	5.47904	7.82241	11.2066	1.98764	4.85414	4.46716	8.10605	3.43036	3.10417	INSIG1	NC_000007.14	155272878	155322878	-	-	-	-
NC_000002.12	112841675	112842075	1.33242	0.759453	1,25-vitD-unresponsive-RXR-peak	4.08714	3.89775	5.41561	1.65765	1.62421	2.7103	4.90944	5.45892	6.51971	IL1B	NC_000002.12	112811779	112861779	-	-	-	-
NC_000003.12	50611577	50611977	1.3311	0.590174	1,25-vitD-unresponsive-RXR-peak	3.85412	6.01675	8.35526	1.03424	1.80837	4.08724	5.31175	7.77947	7.06043	CISH	NC_000003.12	50586774	50636774	-	-	-	-
NC_000013.11	110561625	110562025	1.32953	0.497816	1,25-vitD-unresponsive-RXR-peak	4.38989	5.48879	7.68499	0.899385	2.36082	3.38668	4.34025	4.74495	7.53671	RAB20	NC_000013.11	110536722	110586722	-	-	-	-
NC_000005.10	140324697	140325097	1.32458	0.00078687	1,25-vitD-unresponsive-RXR-peak	7.73112	32.8235	45.5044	18.7213	47.9537	7.13274	29.6164	6.43997	16.5041	HBEGF	NC_000005.10	140321603	140371603	PFDN1	NC_000005.10	140278101	140328101
NC_000002.12	201118337	201118737	1.32409	0.26255	1,25-vitD-unresponsive-RXR-peak	2.65322	9.26487	12.7883	4.7081	9.29226	6.6596	10.0294	18.645	19.2744	CFLAR	NC_000002.12	201091164	201141164	-	-	-	-
NC_000003.12	48241671	48242071	1.31975	0.54248	1,25-vitD-unresponsive-RXR-peak	1.97138	6.21541	8.5855	2.47304	6.79633	3.67585	5.68917	6.06947	8.17083	CAMP	NC_000003.12	48198495	48248495	ZNF589	NC_000003.12	48216104	48266104
NC_000001.11	17534362	17534762	1.319	0.82039	1,25-vitD-unresponsive-RXR-peak	3.64048	3.52197	4.49305	0.835964	1.67327	1.2027	1.02129	0.586471	0.698705	ARHGEF10L	NC_000001.11	17488435	17538435	-	-	-	-
NC_000001.11	39926366	39926766	1.3175	0.048801	1,25-vitD-unresponsive-RXR-peak	10.0115	19.9758	27.466	11.307	37.816	9.41593	11.9538	8.63302	10.703	MYCL	NC_000001.11	39876917	39926917	-	-	-	-
NC_000022.11	35510337	35510737	1.31713	0.860568	1,25-vitD-unresponsive-RXR-peak	7.35968	2.42318	3.31499	0.55998	1.12211	0.803404	0.521531	0.918335	1.06139	RASD2	NC_000022.11	35507806	35557806	-	-	-	-
NC_000011.10	44301148	44301548	1.31585	0.813474	1,25-vitD-unresponsive-RXR-peak	2.25139	4.18237	5.69635	2.18591	3.36374	0.467039	1.19755	1.12269	1.56651	ALX4	NC_000011.10	44285139	44335139	-	-	-	-
NC_000001.11	209675143	209675543	1.31442	0.596161	1,25-vitD-unresponsive-RXR-peak	3.23447	6.00239	8.32844	1.85278	5.99088	3.15316	6.87947	3.35519	5.66085	G0S2	NC_000001.11	209650412	209700412	LAMB3	NC_000001.11	209627425	209677425
NC_000018.10	2999105	2999505	1.30885	0.789003	1,25-vitD-unresponsive-RXR-peak	6.36229	4.45083	6.16789	0.881962	1.80837	1.21115	2.10376	1.5559	1.17715	LPIN2	NC_000018.10	2988144	3038144	-	-	-	-
NC_000016.10	87383764	87384164	1.30799	0.409776	1,25-vitD-unresponsive-RXR-peak	8.07481	8.49897	11.5898	6.748	11.9181	6.79392	7.1418	9.24774	9.17874	FBXO31	NC_000016.10	87367121	87417121	FBXO31	NC_000016.10	87367121	87417121
NC_000020.11	36098405	36098805	1.30214	0.298899	1,25-vitD-unresponsive-RXR-peak	4.72162	14.7591	20.0318	5.68832	21.869	5.90222	10.2429	6.51681	6.66891	EPB41L1	NC_000020.11	36066414	36116414	-	-	-	-
NC_000020.11	4822510	4822910	1.30106	0.722218	1,25-vitD-unresponsive-RXR-peak	5.36924	4.74962	6.48958	2.3699	4.1851	2.14043	3.38738	3.60854	4.22337	RASSF2	NC_000020.11	4798608	4848608	-	-	-	-
NC_000001.11	209650463	209650863	1.30063	0.508898	1,25-vitD-unresponsive-RXR-peak	1.25333	7.10657	9.70045	2.09706	4.19972	4.64867	6.57773	9.68052	15.3048	G0S2	NC_000001.11	209650412	209700412	LAMB3	NC_000001.11	209627425	209677425
NC_000001.11	155961954	155962354	1.30058	0.261058	1,25-vitD-unresponsive-RXR-peak	3.59511	10.2617	13.9869	3.34386	9.85802	6.27123	12.8486	8.04737	9.65718	ARHGEF2	NC_000001.11	155954617	156004617	-	-	-	-
NC_000004.12	39032217	39032617	1.29978	0.723949	1,25-vitD-unresponsive-RXR-peak	5.64902	5.16488	6.93591	2.16047	4.88727	1.83552	1.42047	2.38493	3.26432	TMEM156	NC_000004.12	39007409	39057409	-	-	-	-
NC_000003.12	46193407	46193807	1.2987	0.62925	1,25-vitD-unresponsive-RXR-peak	7.69553	6.25111	8.50191	3.70556	10.0607	11.9944	18.3345	6.91181	13.2352	CCR1	NC_000003.12	46183313	46233313	-	-	-	-
NC_000019.10	14406017	14406417	1.29815	0.730757	1,25-vitD-unresponsive-RXR-peak	2.1633	5.61226	7.51154	1.58307	3.02986	4.79144	6.71046	3.42994	4.58158	ADGRE5	NC_000019.10	14356444	14406444	-	-	-	-
NC_000009.12	93949957	93950357	1.29707	0.166696	1,25-vitD-unresponsive-RXR-peak	10.3362	26.4202	35.6904	20.9103	49.5779	5.5743	12.634	5.99389	12.0048	BARX1	NC_000009.12	93930355	93980355	-	-	-	-
NC_000014.9	72907915	72908315	1.29546	0.80395	1,25-vitD-unresponsive-RXR-peak	3.79536	3.85845	5.19957	0.789968	2.52645	1.8077	1.81967	0.522923	1.06139	DCAF4	NC_000014.9	72901464	72951464	DPF3	NC_000014.9	72869101	72919101
NC_000001.11	155978832	155979232	1.29159	0.240591	1,25-vitD-unresponsive-RXR-peak	7.71509	16.6489	22.4226	2.08905	5.67292	6.25913	13.6501	30.9401	31.4618	ARHGEF2	NC_000001.11	155954617	156004617	-	-	-	-
NC_000010.11	101032660	101033060	1.28998	0.5398	1,25-vitD-unresponsive-RXR-peak	7.47038	7.98358	10.7523	2.11762	5.32313	5.81991	9.06202	16.8465	19.2833	PDZD7	NC_000010.11	101006129	101056129	SFXN3	NC_000010.11	101006234	101056234
NC_000019.10	3607650	3608050	1.28914	0.563408	1,25-vitD-unresponsive-RXR-peak	8.31876	6.78805	9.10909	1.47365	3.56639	4.55792	6.97279	21.1578	20.2535	TBXA2R	NC_000019.10	3581875	3631875	-	-	-	-
NC_000019.10	4075359	4075759	1.28849	0.067079	1,25-vitD-unresponsive-RXR-peak	7.19654	35.7836	47.9631	24.3318	66.4934	7.75347	23.2596	9.93554	16.0524	ZBTB7A	NC_000019.10	4041899	4091899	-	-	-	-
NC_000023.11	135512940	135513340	1.28844	0.854712	1,25-vitD-unresponsive-RXR-peak	4.63292	2.48401	3.33864	0.563118	1.27313	1.43623	2.41275	3.18821	5.17578	INTS6L	NC_000023.11	135495660	135545660	-	-	-	-
NC_000004.12	184838770	184839170	1.28679	0.868547	1,25-vitD-unresponsive-RXR-peak	9.96198	1.75919	2.37347	0.924821	5.45693	0.629177	1.02129	0.420747	0.433897	ACSL1	NC_000004.12	184801594	184851594	-	-	-	-
NC_000019.10	17765155	17765555	1.2848	0.172603	1,25-vitD-unresponsive-RXR-peak	3.7879	18.6086	24.9444	9.43187	22.0278	5.44845	8.34971	7.90698	9.59935	FCHO1	NC_000019.10	17722744	17772744	-	-	-	-
NC_000012.12	111387565	111387965	1.2826	0.800849	1,25-vitD-unresponsive-RXR-peak	3.54784	4.56712	6.16789	1.09766	1.77523	3.74606	4.20026	2.04061	2.40316	SH2B3	NC_000012.12	111379730	111429730	-	-	-	-
NC_000004.12	40205411	40205811	1.28199	0.410176	1,25-vitD-unresponsive-RXR-peak	2.04008	9.20403	12.3405	1.72107	4.35074	7.03353	9.03089	7.75414	9.42364	RHOH	NC_000004.12	40166080	40216080	-	-	-	-
NC_000001.11	202698538	202698938	1.28023	0.497816	1,25-vitD-unresponsive-RXR-peak	11.2768	8.88551	11.7554	3.53899	16.4185	1.4084	2.54961	1.39059	2.1718	SYT2	NC_000001.11	202685454	202735454	-	-	-	-
NC_000022.11	37306727	37307127	1.27894	0.175552	1,25-vitD-unresponsive-RXR-peak	11.5235	35.9286	47.919	32.1409	62.4314	15.7066	38.3	12.2806	15.9901	CYTH4	NC_000022.11	37257508	37307508	-	-	-	-
NC_000019.10	4660954	4661354	1.27855	0.818857	1,25-vitD-unresponsive-RXR-peak	2.25418	3.84409	5.05448	0.456836	1.90905	1.02483	1.08247	1.1854	1.00359	TNFAIP8L1	NC_000019.10	4614516	4664516	-	-	-	-
NC_000009.12	37025580	37025980	1.27706	0.583995	1,25-vitD-unresponsive-RXR-peak	8.16355	6.53753	8.72269	3.06787	5.18802	4.74425	5.50253	5.2932	5.48067	PAX5	NC_000009.12	37009268	37059268	-	-	-	-
NC_000011.10	118926285	118926685	1.27652	0.312866	1,25-vitD-unresponsive-RXR-peak	8.44775	12.7814	17.1489	5.69634	12.2985	4.0195	6.45539	6.13386	7.0205	BCL9L	NC_000011.10	118900926	118950926	-	-	-	-
NC_000013.11	76885361	76885761	1.27454	0.780414	1,25-vitD-unresponsive-RXR-peak	6.09246	4.29685	5.67425	1.33252	1.42285	4.44298	6.53733	6.695	8.26871	KCTD12	NC_000013.11	76861405	76911405	-	-	-	-
NC_000023.11	130109040	130109440	1.27087	0.721315	1,25-vitD-unresponsive-RXR-peak	3.15884	4.4973	6.0007	0.761394	2.29326	1.96619	2.94153	6.54382	7.88152	ELF4	NC_000023.11	130086927	130136927	-	-	-	-
NC_000021.9	15064927	15065327	1.27053	0.674302	1,25-vitD-unresponsive-RXR-peak	4.37802	5.28116	7.04786	1.01995	2.05877	3.49434	5.08782	8.86227	12.2539	NRIP1	NC_000021.9	15040936	15090936	-	-	-	-
NC_000005.10	173894196	173894596	1.26972	0.702658	1,25-vitD-unresponsive-RXR-peak	1.39573	4.83378	6.40757	0.563118	1.50632	0.969185	0.884433	0.2679	0.73878	CPEB4	NC_000005.10	173863349	173913349	-	-	-	-
NC_000010.11	70656505	70656905	1.26921	0.396731	1,25-vitD-unresponsive-RXR-peak	2.05378	12.9999	17.2199	3.05673	9.15714	8.16603	8.36112	4.34995	6.92694	ADAMTS14	NC_000010.11	70647506	70697506	-	-	-	-
NC_000007.14	72867585	72867985	1.26903	0.89375	1,25-vitD-unresponsive-RXR-peak	6.392	3.071	3.60672	0.623402	1.40565	1.55116	1.72947	0.471835	0.883366	POM121	NC_000007.14	72854357	72904357	-	-	-	-
NC_000008.11	104589168	104589568	1.26667	0.479967	1,25-vitD-unresponsive-RXR-peak	4.35508	8.95172	11.9256	2.38419	6.50631	7.16538	10.1082	15.8401	16.7334	LRP12	NC_000008.11	104564258	104614258	-	-	-	-
NC_000005.10	61323047	61323447	1.2664	0.72925	1,25-vitD-unresponsive-RXR-peak	3.23467	4.63154	6.19623	3.41843	5.33774	1.95409	3.61443	1.35154	1.1081	ZSWIM6	NC_000005.10	61307258	61357258	-	-	-	-
NC_000011.10	118917541	118917941	1.26635	0.600197	1,25-vitD-unresponsive-RXR-peak	6.03831	6.46593	8.59495	1.0311	2.24163	3.16161	3.65697	3.13796	3.17307	BCL9L	NC_000011.10	118900926	118950926	-	-	-	-
NC_000005.10	140346418	140346818	1.26543	0.410006	1,25-vitD-unresponsive-RXR-peak	0.984962	11.8669	15.6744	2.20961	7.41373	8.97672	20.0081	13.6998	19.1942	HBEGF	NC_000005.10	140321603	140371603	-	-	-	-
NC_000005.10	140357081	140357481	1.2607	0.348652	1,25-vitD-unresponsive-RXR-peak	5.19371	11.5001	15.1792	2.47932	6.27571	3.43388	7.92978	2.00198	5.38941	HBEGF	NC_000005.10	140321603	140371603	-	-	-	-
NC_000003.12	196639554	196639954	1.26007	0.386272	1,25-vitD-unresponsive-RXR-peak	3.20492	12.3484	16.3478	1.6005	5.74047	20.6528	32.3247	34.9728	34.6258	NRROS	NC_000003.12	196614694	196664694	-	-	-	-
NC_000001.11	27943332	27943732	1.25892	0.934566	1,25-vitD-unresponsive-RXR-peak	4.45886	2.22273	2.8813	0.864537	1.37251	0.961905	1.80202	1.67053	2.75028	XKR8	NC_000001.11	27934973	27984973	-	-	-	-
NC_000001.11	150373767	150374167	1.25783	0.834669	1,25-vitD-unresponsive-RXR-peak	5.10973	3.52556	4.58924	1.18652	2.42837	2.34976	4.60358	1.73408	5.88991	RPRD2	NC_000001.11	150339147	150389147	-	-	-	-
NC_000007.14	100556555	100556955	1.25489	0.868377	1,25-vitD-unresponsive-RXR-peak	2.32583	2.74709	3.60042	0.605978	0.602789	0.969185	1.57498	3.36807	3.79841	AGFG2	NC_000007.14	100514203	100564203	-	-	-	-
NC_000001.11	39770263	39770663	1.25369	0.963176	1,25-vitD-unresponsive-RXR-peak	1.8104	11.8849	17.7672	11.3244	21.4357	5.40489	7.30354	2.70308	3.93852	BMP8B	NC_000001.11	39763865	39813865	-	-	-	-
NC_000008.11	25205973	25206373	1.25318	0.842756	1,25-vitD-unresponsive-RXR-peak	3.697	2.93318	3.84802	1.06909	2.34231	0.716292	1.12912	0.548258	0.845596	DOCK5	NC_000008.11	25159689	25209689	-	-	-	-
NC_000003.12	42032631	42033031	1.25044	0.621169	1,25-vitD-unresponsive-RXR-peak	3.12879	7.18536	9.31883	2.61731	4.21694	1.72904	3.03485	1.28841	0.992488	TRAK1	NC_000003.12	41988093	42038093	-	-	-	-
NC_000017.11	14300644	14301044	1.24752	0.857739	1,25-vitD-unresponsive-RXR-peak	0.492332	3.26428	4.32745	0.453699	0.552449	2.21181	2.92702	0.867247	1.78907	HS3ST3B1	NC_000017.11	14276081	14326081	-	-	-	-
NC_000010.11	79078947	79079347	1.24615	0.630719	1,25-vitD-unresponsive-RXR-peak	4.34536	8.28056	10.8659	1.21823	2.94639	2.88817	4.75807	6.27508	7.21856	ZMIZ1	NC_000010.11	79043966	79093966	-	-	-	-
NC_000020.11	36110695	36111095	1.24404	0.855898	1,25-vitD-unresponsive-RXR-peak	3.81577	3.13184	4.06881	0.74397	1.87333	0.894162	1.13638	1.46701	1.7957	EPB41L1	NC_000020.11	36066414	36116414	-	-	-	-
NC_000002.12	73285037	73285437	1.2436	0.616791	1,25-vitD-unresponsive-RXR-peak	3.91449	7.76517	10.0963	3.95297	8.63653	3.79443	6.10287	6.0454	11.2127	FBXO41	NC_000002.12	73259478	73309478	-	-	-	-
NC_000004.12	184826020	184826420	1.24102	0.614769	1,25-vitD-unresponsive-RXR-peak	8.32555	7.44484	9.6973	2.21762	2.34361	4.14653	6.0552	4.83383	4.41033	ACSL1	NC_000004.12	184801594	184851594	-	-	-	-
NC_000015.10	64843111	64843511	1.2404	0.72681	1,25-vitD-unresponsive-RXR-peak	2.32295	8.36652	10.7602	1.2468	2.79278	7.82602	9.91017	13.3393	14.4391	PLEKHO2	NC_000015.10	64816915	64866915	-	-	-	-
NC_000013.11	110546886	110547286	1.23904	0.829771	1,25-vitD-unresponsive-RXR-peak	1.93183	4.31301	5.57805	1.11996	2.14224	0.866336	1.71909	0.165723	0.469503	RAB20	NC_000013.11	110536722	110586722	-	-	-	-
NC_000019.10	7271868	7272268	1.23869	0.760233	1,25-vitD-unresponsive-RXR-peak	2.40555	7.74721	9.87708	3.96726	11.9831	3.70731	5.72132	8.481	13.5402	INSR	NC_000019.10	7269414	7319414	-	-	-	-
NC_000005.10	159849567	159849967	1.23751	0.933125	1,25-vitD-unresponsive-RXR-peak	4.22517	1.70554	2.19842	0.6694	1.05456	0.660641	0.906201	0.318988	0.371625	ADRA1B	NC_000005.10	159840086	159890086	-	-	-	-
NC_000019.10	17079895	17080295	1.23482	0.534187	1,25-vitD-unresponsive-RXR-peak	2.44192	10.1257	13.088	4.94923	10.3244	2.01338	3.21525	2.72967	4.06984	MYO9B	NC_000019.10	17050777	17100777	-	-	-	-
NC_000001.11	155956047	155956447	1.23456	0.342011	1,25-vitD-unresponsive-RXR-peak	3.5675	13.2558	17.2735	2.40161	6.54591	3.24391	6.99768	4.33666	6.90475	ARHGEF2	NC_000001.11	155954617	156004617	-	-	-	-
NC_000007.14	2508817	2509217	1.23317	0.708557	1,25-vitD-unresponsive-RXR-peak	6.38008	6.27086	8.10606	0.927959	1.02143	2.83252	3.04211	1.83584	2.09165	LFNG	NC_000007.14	2487529	2537529	-	-	-	-
NC_000022.11	35602219	35602619	1.23314	0.716052	1,25-vitD-unresponsive-RXR-peak	6.55074	9.78923	12.6038	1.9162	4.10034	6.57977	7.74214	3.74935	6.25937	MB	NC_000022.11	35598354	35648354	-	-	-	-
NC_000003.12	196632450	196632850	1.23303	0.553653	1,25-vitD-unresponsive-RXR-peak	4.18337	22.6387	29.0762	3.42157	10.8781	25.696	43.1079	31.8975	27.4252	NRROS	NC_000003.12	196614694	196664694	-	-	-	-
NC_000022.11	37303778	37304178	1.23244	0.0778562	1,25-vitD-unresponsive-RXR-peak	3.744	29.1672	37.556	14.3605	34.5052	20.1978	35.0847	12.5618	16.8489	CYTH4	NC_000022.11	37257508	37307508	-	-	-	-
NC_000005.10	173888008	173888408	1.23194	0.668148	1,25-vitD-unresponsive-RXR-peak	5.71129	7.30702	9.45916	1.31022	2.72782	5.83565	7.42176	23.4688	21.0834	CPEB4	NC_000005.10	173863349	173913349	-	-	-	-
NC_000022.11	50325383	50325783	1.23156	0.860568	1,25-vitD-unresponsive-RXR-peak	6.3673	5.93438	7.48789	1.8702	4.81972	1.83188	3.43817	1.64519	2.58782	DENND6B	NC_000022.11	50302012	50352012	-	-	-	-
NC_000011.10	12693709	12694109	1.23115	0.56632	1,25-vitD-unresponsive-RXR-peak	5.62024	9.14859	11.902	1.57994	4.40238	4.45507	6.49167	3.67293	4.11208	TEAD1	NC_000011.10	12649421	12699421	-	-	-	-
NC_000012.12	124551631	124552031	1.23108	0.69498	1,25-vitD-unresponsive-RXR-peak	0.121005	7.17279	9.24628	1.27538	2.73041	3.99284	6.00542	5.73803	6.83786	NCOR2	NC_000012.12	124542612	124592612	-	-	-	-
NC_000017.11	17045257	17045657	1.23107	0.86317	1,25-vitD-unresponsive-RXR-peak	3.76162	3.26428	4.1997	1.19767	1.85741	1.1035	2.1473	1.47947	1.97373	MPRIP	NC_000017.11	17017457	17067457	-	-	-	-
NC_000019.10	4638993	4639393	1.23089	0.420121	1,25-vitD-unresponsive-RXR-peak	4.88809	12.5936	16.1916	2.75217	5.15489	7.91678	10.5872	6.30042	6.55762	TNFAIP8L1	NC_000019.10	4614516	4664516	-	-	-	-
NC_000006.12	108576786	108577186	1.23052	0.795602	1,25-vitD-unresponsive-RXR-peak	-1.18479	4.49551	5.88715	1.6688	2.47612	3.07814	3.26917	2.24538	2.26967	FOXO3	NC_000006.12	108534825	108584825	-	-	-	-
NC_000005.10	78633701	78634101	1.22914	0.862245	1,25-vitD-unresponsive-RXR-peak	2.80861	3.72422	4.77534	1.18338	1.59109	1.3963	1.773	0.675771	1.03025	LHFPL2	NC_000005.10	78623772	78673772	-	-	-	-
NC_000004.12	39027284	39027684	1.22914	0.846328	1,25-vitD-unresponsive-RXR-peak	8.08056	3.98371	5.11282	1.6545	1.79116	2.44169	2.94153	3.8644	4.26792	TMEM156	NC_000004.12	39007409	39057409	-	-	-	-
NC_000012.12	51912118	51912518	1.22892	0.592539	1,25-vitD-unresponsive-RXR-peak	5.1743	13.4937	17.376	7.74566	15.9866	2.08114	5.0453	2.69104	5.46063	ACVRL1	NC_000012.12	51881944	51931944	-	-	-	-
NC_000016.10	81424783	81425183	1.22811	0.892941	1,25-vitD-unresponsive-RXR-peak	5.38646	2.1583	2.7835	0.396552	1.12081	1.13132	0.830518	0.458959	0.50064	CMIP	NC_000016.10	81419808	81469808	-	-	-	-
NC_000002.12	150486428	150486828	1.22229	0.732753	1,25-vitD-unresponsive-RXR-peak	3.40584	6.45695	8.35051	1.74964	4.35074	2.53244	2.27277	2.94523	3.63594	RND3	NC_000002.12	150462695	150512695	-	-	-	-
NC_000019.10	50329235	50329635	1.22107	0.841513	1,25-vitD-unresponsive-RXR-peak	8.11213	7.89581	10.079	2.7553	5.33774	3.20881	3.93068	2.20549	2.96175	KCNC3	NC_000019.10	50308536	50358536	-	-	-	-
NC_000019.10	7674309	7674709	1.22086	0.787612	1,25-vitD-unresponsive-RXR-peak	-0.99345	6.02573	7.73388	0.793107	1.15524	2.91964	3.39877	4.78106	7.1116	TRAPPC5	NC_000019.10	7655833	7705833	-	-	-	-
NC_000004.12	145180297	145180697	1.21996	0.743649	1,25-vitD-unresponsive-RXR-peak	4.2326	7.30702	9.8156	0.881962	2.64565	4.31712	5.12097	14.6053	14.6659	OTUD4	NC_000004.12	145155589	145205589	-	-	-	-
NC_000001.11	17494270	17494670	1.21984	0.939814	1,25-vitD-unresponsive-RXR-peak	4.98617	1.5695	1.99499	0.244274	1.52225	1.09986	1.25147	0.191058	0.643062	ARHGEF10L	NC_000001.11	17488435	17538435	-	-	-	-
NC_000005.10	61328102	61328502	1.21928	0.463728	1,25-vitD-unresponsive-RXR-peak	4.81182	15.4856	19.8488	5.49319	12.0493	5.21011	6.79753	1.78558	3.3266	ZSWIM6	NC_000005.10	61307258	61357258	-	-	-	-
NC_000022.11	37273460	37273860	1.21679	0.783701	1,25-vitD-unresponsive-RXR-peak	8.42838	6.26906	7.96887	2.54588	2.9451	4.77571	6.40873	8.36552	8.66037	CYTH4	NC_000022.11	37257508	37307508	-	-	-	-
NC_000019.10	2977346	2977746	1.21528	0.363755	1,25-vitD-unresponsive-RXR-peak	4.43652	21.2232	26.9251	8.87677	19.5293	4.31348	7.14492	3.44198	5.14464	TLE6	NC_000019.10	2952401	3002401	-	-	-	-
NC_000022.11	43917502	43917902	1.21358	0.800849	1,25-vitD-unresponsive-RXR-peak	4.26954	5.60328	7.11726	0.640826	0.988301	0.775582	1.18304	1.04585	0.82109	PNPLA3	NC_000022.11	43898805	43948805	-	-	-	-
NC_000014.9	61211897	61212297	1.21312	0.810084	1,25-vitD-unresponsive-RXR-peak	1.46108	5.22213	6.62837	1.29594	1.45728	2.91964	3.3262	0.790407	0.952415	PRKCH	NC_000014.9	61162468	61212468	-	-	-	-
NC_000020.11	54152623	54153023	1.21135	0.836521	1,25-vitD-unresponsive-RXR-peak	3.62485	3.33229	4.3637	0.867675	1.69047	1.6661	1.92024	0.675771	0.82109	CYP24A1	NC_000020.11	54148986	54198986	-	-	-	-
NC_000009.12	5450243	5450643	1.21041	0.620712	1,25-vitD-unresponsive-RXR-peak	2.93027	9.59956	12.1781	4.68265	9.95738	4.13444	6.59124	9.39893	11.5641	CD274	NC_000009.12	5425542	5475542	-	-	-	-
NC_000019.10	17078083	17078483	1.20919	0.467173	1,25-vitD-unresponsive-RXR-peak	2.35869	16.2749	20.6437	2.78701	7.04543	1.92745	4.66062	2.30809	2.59013	MYO9B	NC_000019.10	17050777	17100777	-	-	-	-
NC_000005.10	142324832	142325232	1.20895	0.867855	1,25-vitD-unresponsive-RXR-peak	2.96545	5.85379	7.37274	0.761394	1.75802	5.06488	5.30762	4.86	4.12102	SPRY4	NC_000005.10	142300021	142350021	-	-	-	-
NC_000018.10	63318038	63318438	1.20782	0.795282	1,25-vitD-unresponsive-RXR-peak	9.87731	6.77907	8.62492	3.36128	12.199	5.02977	5.83228	15.9037	15.9032	BCL2	NC_000018.10	63295090	63345090	-	-	-	-
NC_000017.11	81401768	81402168	1.20766	0.852975	1,25-vitD-unresponsive-RXR-peak	8.99586	3.79761	4.76429	1.10881	1.30626	3.16526	4.20026	7.84344	7.95719	BAHCC1	NC_000017.11	81370457	81420457	-	-	-	-
NC_000011.10	120224862	120225262	1.20623	0.53645	1,25-vitD-unresponsive-RXR-peak	3.02552	17.608	22.1009	3.88641	12.7726	8.68872	12.5635	8.23926	10.2759	OAF	NC_000011.10	120186032	120236032	-	-	-	-
NC_000005.10	32165244	32165644	1.20605	0.852955	1,25-vitD-unresponsive-RXR-peak	3.85707	6.06142	7.79383	2.58247	3.99966	2.87244	4.22203	6.92511	7.76143	GOLPH3	NC_000005.10	32149319	32199319	-	-	-	-
NC_000011.10	125079559	125079959	1.20515	0.57305	1,25-vitD-unresponsive-RXR-peak	6.0054	14.1846	17.8428	2.6776	7.56346	5.19074	9.00398	7.66484	7.99064	SLC37A2	NC_000011.10	125038305	125088305	-	-	-	-
NC_000009.12	98255665	98256065	1.20493	0.830166	1,25-vitD-unresponsive-RXR-peak	3.20376	5.7393	7.29704	0.988243	1.79116	4.93785	5.16764	13.839	14.4413	TBC1D2	NC_000009.12	98230649	98280649	-	-	-	-
NC_000006.12	37686161	37686561	1.20447	0.849165	1,25-vitD-unresponsive-RXR-peak	1.5038	4.38103	5.526	0.899385	2.04286	2.47315	4.02088	1.27512	1.40188	MDGA1	NC_000006.12	37672883	37722883	-	-	-	-
NC_000001.11	26828697	26829097	1.20359	0.730053	1,25-vitD-unresponsive-RXR-peak	8.57242	8.94993	11.2523	3.117	8.03503	2.95956	5.08157	5.34345	7.95719	ZDHHC18	NC_000001.11	26801688	26851688	-	-	-	-
NC_000002.12	28378981	28379381	1.20331	0.818857	1,25-vitD-unresponsive-RXR-peak	7.59629	4.44186	5.6285	1.38479	2.50924	2.64738	2.84096	2.34672	2.52555	FOSL2	NC_000002.12	28367858	28417858	-	-	-	-
NC_000022.11	37300610	37301010	1.20235	0.706451	1,25-vitD-unresponsive-RXR-peak	2.38866	11.2173	14.0327	3.27243	6.62939	12.9454	20.203	15.2117	17.2474	CYTH4	NC_000022.11	37257508	37307508	-	-	-	-
NC_000004.12	184811848	184812248	1.20136	0.772483	1,25-vitD-unresponsive-RXR-peak	8.14676	7.36426	9.22895	3.41529	4.3017	2.54818	4.71866	1.59369	2.8816	ACSL1	NC_000004.12	184801594	184851594	-	-	-	-
NC_000008.11	60678346	60678746	1.20075	0.831811	1,25-vitD-unresponsive-RXR-peak	3.32514	6.13662	7.63138	2.1319	5.57224	4.78299	5.58859	5.3825	5.03768	CHD7	NC_000008.11	60653740	60703740	-	-	-	-
NC_000013.11	110536348	110536748	1.19984	0.708915	1,25-vitD-unresponsive-RXR-peak	6.74757	30.9569	38.925	14.4383	42.6676	3.61656	11.0829	3.44324	7.40986	RAB20	NC_000013.11	110536722	110586722	-	-	-	-
NC_000001.11	154486809	154487209	1.19878	0.676553	1,25-vitD-unresponsive-RXR-peak	2.86375	9.72483	12.0645	2.44448	6.0266	4.09452	6.5736	1.9891	3.02402	SHE	NC_000001.11	154477412	154527412	TDRD10	NC_000001.11	154477219	154527219
NC_000007.14	5267820	5268220	1.19811	0.903951	1,25-vitD-unresponsive-RXR-peak	5.16718	4.78193	6.06379	0.899385	2.0919	3.17253	3.06801	1.18582	1.50422	SLC29A4	NC_000007.14	5257943	5307943	-	-	-	-
NC_000002.12	69634226	69634626	1.19797	0.939174	1,25-vitD-unresponsive-RXR-peak	4.78332	2.73453	3.39068	1.23252	1.57258	1.85126	2.06435	1.92597	2.55221	AAK1	NC_000002.12	69618739	69668739	-	-	-	-
NC_000008.11	118099725	118100125	1.19766	0.835232	1,25-vitD-unresponsive-RXR-peak	4.55812	5.6677	7.09675	1.16909	1.85741	1.62618	2.11102	0.344324	0.351587	EXT1	NC_000008.11	118086826	118136826	-	-	-	-
NC_000022.11	35604834	35605234	1.19662	0.560752	1,25-vitD-unresponsive-RXR-peak	9.22008	14.2991	17.8255	1.99391	6.2572	4.70796	6.18893	2.3596	3.43788	MB	NC_000022.11	35598354	35648354	-	-	-	-
NC_000001.11	229625952	229626352	1.19605	0.826256	1,25-vitD-unresponsive-RXR-peak	1.2689	5.22751	6.55582	1.01995	0.953878	5.94331	7.05886	17.2719	15.2667	URB2	NC_000001.11	229601247	229651247	-	-	-	-
NC_000014.9	90061737	90062137	1.19591	0.806288	1,25-vitD-unresponsive-RXR-peak	7.47605	5.28655	6.65832	2.11134	4.51638	1.56689	2.79742	0.880123	1.60211	KCNK13	NC_000014.9	90036994	90086994	-	-	-	-
NC_000001.11	155954397	155954797	1.19589	0.916137	1,25-vitD-unresponsive-RXR-peak	2.34134	5.34738	6.83971	0.853391	1.7249	2.27109	3.81559	4.40104	6.06578	ARHGEF2	NC_000001.11	155954617	156004617	-	-	-	-
NC_000019.10	14363584	14363984	1.19356	0.892975	1,25-vitD-unresponsive-RXR-peak	10.9811	5.95054	7.33964	1.79564	3.68169	2.34612	3.64658	4.74411	4.76192	ADGRE5	NC_000019.10	14356444	14406444	-	-	-	-
NC_000020.11	47768349	47768749	1.19304	0.671727	1,25-vitD-unresponsive-RXR-peak	5.18384	13.9269	17.3744	5.23149	12.0506	4.11507	6.17129	2.85718	3.40011	SULF2	NC_000020.11	47761627	47811627	-	-	-	-
NC_000011.10	122649117	122649517	1.1927	0.855771	1,25-vitD-unresponsive-RXR-peak	2.09207	3.9139	4.94562	0.959669	2.97952	1.62618	2.47392	0.663312	1.04583	UBASH3B	NC_000011.10	122630722	122680722	-	-	-	-
NC_000005.10	149730101	149730501	1.19245	0.795602	1,25-vitD-unresponsive-RXR-peak	3.93299	5.81091	7.2371	1.71792	2.83109	6.56403	11.4395	17.2324	21.2235	PPARGC1B	NC_000005.10	149705310	149755310	-	-	-	-
NC_000010.11	99659158	99659558	1.19235	0.896384	1,25-vitD-unresponsive-RXR-peak	0.577935	2.94216	3.67928	0.878824	2.12503	2.576	3.83323	5.07639	5.65639	ENTPD7	NC_000010.11	99634509	99684509	-	-	-	-
NC_000003.12	49162165	49162565	1.19232	0.756531	1,25-vitD-unresponsive-RXR-peak	5.45066	7.37683	9.25571	1.43393	2.2085	8.01845	9.84591	7.60255	7.8994	KLHDC8B	NC_000003.12	49146598	49196598	-	-	-	-
NC_000005.10	140284691	140285091	1.191	0.914646	1,25-vitD-unresponsive-RXR-peak	0.565543	2.80613	3.49003	1.35622	1.74211	1.84397	2.90626	1.12269	2.02707	PFDN1	NC_000005.10	140278101	140328101	-	-	-	-
NC_000002.12	69652080	69652480	1.19092	0.88861	1,25-vitD-unresponsive-RXR-peak	3.36386	5.93797	7.39799	1.39908	2.89735	2.07267	3.2225	1.78516	2.04047	AAK1	NC_000002.12	69618739	69668739	-	-	-	-
NC_000003.12	49158113	49158513	1.19027	0.841081	1,25-vitD-unresponsive-RXR-peak	8.36757	5.94335	7.39009	0.060284	0.635918	1.26199	1.67968	0.993925	1.29506	KLHDC8B	NC_000003.12	49146598	49196598	-	-	-	-
NC_000001.11	155991057	155991457	1.19002	0.730332	1,25-vitD-unresponsive-RXR-peak	6.59334	8.36473	10.4417	1.64335	6.12598	1.81133	2.20121	1.97622	3.07736	ARHGEF2	NC_000001.11	155954617	156004617	-	-	-	-
NC_000015.10	89052378	89052778	1.18959	0.921744	1,25-vitD-unresponsive-RXR-peak	1.0877	2.47863	3.07999	0.580542	0.535237	0.617084	1.06795	0.2679	0.382723	ABHD2	NC_000015.10	89015998	89065998	-	-	-	-
NC_000019.10	33302352	33302752	1.18901	0.781121	1,25-vitD-unresponsive-RXR-peak	3.561	8.50435	10.6199	1.97334	4.62095	11.8878	18.3782	12.7043	12.0493	CEBPA	NC_000019.10	33277534	33327534	-	-	-	-
NC_000016.10	79600333	79600733	1.18625	0.911848	1,25-vitD-unresponsive-RXR-peak	5.05267	4.09999	5.05448	0.999394	1.28775	2.22026	2.56412	4.52813	3.33554	MAF	NC_000016.10	79575737	79625737	-	-	-	-
NC_000020.11	50166035	50166435	1.18617	0.685947	1,25-vitD-unresponsive-RXR-peak	1.69065	13.2449	16.3856	2.0859	3.76517	9.16668	10.6484	4.55305	5.04215	CEBPB	NC_000020.11	50165583	50215583	-	-	-	-
NC_000009.12	5529640	5530040	1.18534	0.942077	1,25-vitD-unresponsive-RXR-peak	4.63681	2.86696	3.52157	0.807391	2.24293	1.04421	1.37382	0.790824	1.09253	PDCD1LG2	NC_000009.12	5485531	5535531	-	-	-	-
NC_000011.10	120210710	120211110	1.18499	0.882131	1,25-vitD-unresponsive-RXR-peak	4.84596	6.94022	8.52085	1.82107	5.22115	4.19854	6.21695	10.5748	10.7699	OAF	NC_000011.10	120186032	120236032	-	-	-	-
NC_000019.10	4069369	4069769	1.18415	0.69789	1,25-vitD-unresponsive-RXR-peak	8.30677	15.0329	18.6566	1.71479	8.28285	4.44662	7.85098	6.18453	7.25402	ZBTB7A	NC_000019.10	4041899	4091899	-	-	-	-
NC_000010.11	90859444	90859844	1.18397	0.860568	1,25-vitD-unresponsive-RXR-peak	1.60989	3.59178	4.49144	1.10881	1.1049	2.37031	2.44903	3.08603	3.43342	HTR7	NC_000010.11	90833039	90883039	-	-	-	-
NC_000009.12	93955481	93955881	1.18249	0.806431	1,25-vitD-unresponsive-RXR-peak	5.11784	6.59118	8.21171	1.38166	3.53068	3.92146	6.70321	10.8526	15.4671	BARX1	NC_000009.12	93930355	93980355	-	-	-	-
NC_000003.12	49185777	49186177	1.18207	0.879831	1,25-vitD-unresponsive-RXR-peak	3.9868	4.62256	5.77045	1.32137	1.85741	1.56325	2.92702	0.4465	0.663099	KLHDC8B	NC_000003.12	49146598	49196598	-	-	-	-
NC_000006.12	160986839	160987239	1.1812	0.844711	1,25-vitD-unresponsive-RXR-peak	6.16608	5.02886	6.31454	1.42766	2.49334	3.12534	6.14953	1.45372	2.02937	MAP3K4	NC_000006.12	160966769	161016769	-	-	-	-
NC_000005.10	32312871	32313271	1.1811	0.715107	1,25-vitD-unresponsive-RXR-peak	2.4584	18.4959	22.7396	4.34011	5.74047	14.5994	17.4087	15.1532	14.4723	MTMR12	NC_000005.10	32287939	32337939	-	-	-	-
NC_000006.12	161273987	161274387	1.18107	0.86317	1,25-vitD-unresponsive-RXR-peak	2.56277	7.17638	8.7653	1.32451	2.76095	6.10428	9.12111	9.55137	10.5985	AGPAT4	NC_000006.12	161249061	161299061	-	-	-	-
NC_000008.11	25185125	25185525	1.18048	0.889803	1,25-vitD-unresponsive-RXR-peak	3.11036	3.92467	4.85418	0.839101	1.87462	2.78169	3.4019	10.2043	11.3195	DOCK5	NC_000008.11	25159689	25209689	-	-	-	-
NC_000001.11	209673900	209674300	1.17979	0.890596	1,25-vitD-unresponsive-RXR-peak	4.29953	4.61897	5.69791	1.76079	2.94639	1.03692	3.37287	1.23691	4.03871	G0S2	NC_000001.11	209650412	209700412	LAMB3	NC_000001.11	209627425	209677425
NC_000003.12	48232730	48233130	1.17953	0.868547	1,25-vitD-unresponsive-RXR-peak	1.93225	6.70566	8.25117	3.19158	5.34034	2.21544	4.64611	2.7928	4.2545	CAMP	NC_000003.12	48198495	48248495	ZNF589	NC_000003.12	48216104	48266104
NC_000001.11	150363389	150363789	1.17908	0.829318	1,25-vitD-unresponsive-RXR-peak	-0.030311	13.9878	17.1695	4.4018	8.4855	10.9659	15.1659	19.3743	17.4875	RPRD2	NC_000001.11	150339147	150389147	-	-	-	-
NC_000011.10	117313084	117313484	1.17893	0.740103	1,25-vitD-unresponsive-RXR-peak	3.10692	11.0921	13.7362	1.94791	3.58231	2.76114	3.26503	8.06067	9.33904	BACE1	NC_000011.10	117291256	117341256	-	-	-	-
NC_000023.11	130086841	130087241	1.17859	0.704016	1,25-vitD-unresponsive-RXR-peak	4.20333	10.1866	12.5912	2.31276	6.42414	3.18099	5.14174	6.45243	8.00621	ELF4	NC_000023.11	130086927	130136927	-	-	-	-
NC_000011.10	119364997	119365397	1.17841	0.685348	1,25-vitD-unresponsive-RXR-peak	1.5599	13.2414	16.3698	4.17983	12.2851	8.039	15.672	13.7863	17.096	USP2	NC_000011.10	119356690	119406690	-	-	-	-
NC_000006.12	41271947	41272347	1.17827	0.868537	1,25-vitD-unresponsive-RXR-peak	3.67857	3.59537	4.47095	0.726545	1.40565	1.49188	2.91976	1.23733	1.72233	TREM1	NC_000006.12	41261682	41311682	-	-	-	-
NC_000003.12	48563988	48564388	1.17587	0.445513	1,25-vitD-unresponsive-RXR-peak	5.5439	20.2263	24.8939	2.10333	9.15325	9.99675	15.082	13.0452	13.2287	PFKFB4	NC_000003.12	48538136	48588136	-	-	-	-
NC_000011.10	125062781	125063181	1.17504	0.62925	1,25-vitD-unresponsive-RXR-peak	6.22219	14.9542	18.3665	3.71184	9.03538	6.52893	15.2033	9.83253	13.2153	SLC37A2	NC_000011.10	125038305	125088305	-	-	-	-
NC_000019.10	4540045	4540445	1.17484	0.64281	1,25-vitD-unresponsive-RXR-peak	6.09165	25.0673	30.7432	4.02754	10.9629	6.0087	11.1274	7.68934	9.41257	SEMA6B	NC_000019.10	4534684	4584684	LRG1	NC_000019.10	4515036	4565036
NC_000008.11	94262165	94262565	1.17475	0.883836	1,25-vitD-unresponsive-RXR-peak	1.93674	6.51419	7.96572	2.76646	7.79924	4.88584	4.94784	5.40784	5.60968	GEM	NC_000008.11	94237319	94287319	-	-	-	-
NC_000005.10	132263868	132264268	1.1741	0.866011	1,25-vitD-unresponsive-RXR-peak	7.58681	9.70684	11.9383	2.72046	4.91911	1.42777	1.46714	1.84955	1.76009	PDLIM4	NC_000005.10	132232696	132282696	-	-	-	-
NC_000009.12	4805397	4805797	1.17373	0.855771	1,25-vitD-unresponsive-RXR-peak	4.90304	5.22931	6.51797	0.793107	1.18836	0.969185	2.65019	2.23167	1.94922	RCL1	NC_000009.12	4767944	4817944	-	-	-	-
NC_000019.10	4633333	4633733	1.17305	0.868547	1,25-vitD-unresponsive-RXR-peak	2.41698	7.83498	9.50967	2.48245	4.20231	3.62748	5.27134	3.30285	4.44147	TNFAIP8L1	NC_000019.10	4614516	4664516	-	-	-	-
NC_000019.10	3608618	3609018	1.17273	0.629481	1,25-vitD-unresponsive-RXR-peak	5.287	22.0106	26.9598	8.38822	23.2256	6.67898	11.4571	14.9849	13.6449	TBXA2R	NC_000019.10	3581875	3631875	-	-	-	-
NC_000020.11	23103336	23103736	1.17225	0.896263	1,25-vitD-unresponsive-RXR-peak	3.08622	3.0012	3.70292	1.04539	1.65605	2.16825	3.13957	2.58887	3.11743	CD93	NC_000020.11	23061324	23111324	-	-	-	-
NC_000012.12	51972860	51973260	1.17053	0.652219	1,25-vitD-unresponsive-RXR-peak	0.293932	15.1384	18.5178	4.1861	11.5128	5.5271	8.19211	3.34105	5.74763	ACVR1B	NC_000012.12	51926699	51976699	-	-	-	-
NC_000003.12	196643148	196643548	1.17013	0.766006	1,25-vitD-unresponsive-RXR-peak	3.83115	8.8139	10.817	1.82421	3.63395	11.7511	14.2556	14.8956	15.4561	NRROS	NC_000003.12	196614694	196664694	-	-	-	-
NC_000001.11	27959312	27959712	1.16999	0.64212	1,25-vitD-unresponsive-RXR-peak	7.34407	13.4472	16.3983	12.0304	21.7258	5.12417	8.87849	10.1004	14.8018	XKR8	NC_000001.11	27934973	27984973	-	-	-	-
NC_000003.12	46221393	46221793	1.16913	0.726726	1,25-vitD-unresponsive-RXR-peak	2.67575	25.1299	30.606	7.14142	20.2328	10.8013	17.0748	11.8358	11.273	CCR1	NC_000003.12	46183313	46233313	-	-	-	-
NC_000010.11	101019288	101019688	1.16808	0.837184	1,25-vitD-unresponsive-RXR-peak	4.37111	7.04394	8.60915	1.30709	2.86293	2.38604	5.17177	6.12141	8.37336	PDZD7	NC_000010.11	101006129	101056129	SFXN3	NC_000010.11	101006234	101056234
NC_000007.14	44980456	44980856	1.16807	0.674179	1,25-vitD-unresponsive-RXR-peak	6.39487	15.9276	19.5523	4.57637	10.5615	7.86113	8.31446	6.08235	4.81525	OSM	NC_000007.14	44974746	45024746	-	-	-	-
NC_000009.12	128892428	128892828	1.16804	0.902793	1,25-vitD-unresponsive-RXR-peak	4.09761	4.76398	5.80199	1.82421	1.57387	1.21843	1.44224	2.21963	1.37737	LRRC8A	NC_000009.12	128857133	128907133	-	-	-	-
NC_000012.12	24931676	24932076	1.16801	0.855771	1,25-vitD-unresponsive-RXR-peak	2.25623	5.48879	6.72457	2.00192	4.41829	3.40605	4.70829	4.98583	6.88687	BCAT1	NC_000012.12	24924340	24974340	-	-	-	-
NC_000022.11	37298698	37299098	1.1668	0.755607	1,25-vitD-unresponsive-RXR-peak	6.44697	9.60674	11.7712	2.00192	4.65408	4.61721	7.13454	7.1282	9.58829	CYTH4	NC_000022.11	37257508	37307508	-	-	-	-
NC_000017.11	65056741	65057141	1.16669	0.728922	1,25-vitD-unresponsive-RXR-peak	3.25685	10.5857	12.9665	2.44134	4.45012	10.5992	12.8341	16.5558	15.1178	GNA13	NC_000017.11	65031740	65081740	-	-	-	-
NC_000011.10	125072425	125072825	1.1666	0.706451	1,25-vitD-unresponsive-RXR-peak	4.57082	15.534	19.0493	5.23776	15.3468	10.6985	22.1315	20.2403	25.6962	SLC37A2	NC_000011.10	125038305	125088305	-	-	-	-
NC_000020.11	41028506	41028906	1.16653	0.894132	1,25-vitD-unresponsive-RXR-peak	4.55756	6.19027	7.51784	1.01995	2.39265	5.70134	6.45852	8.71152	7.70118	TOP1	NC_000020.11	41003822	41053822	-	-	-	-
NC_000019.10	14375096	14375496	1.16559	0.796827	1,25-vitD-unresponsive-RXR-peak	5.63092	20.8348	25.2456	6.27688	16.0636	5.30932	7.80018	9.90769	10.1402	ADGRE5	NC_000019.10	14356444	14406444	-	-	-	-
NC_000001.11	44777198	44777598	1.16559	0.889803	1,25-vitD-unresponsive-RXR-peak	7.03306	7.97101	9.5617	1.62593	2.91326	2.57964	2.90938	10.2151	10.603	PLK3	NC_000001.11	44775377	44825377	-	-	-	-
NC_000012.12	96398823	96399223	1.16558	0.405765	1,25-vitD-unresponsive-RXR-peak	3.04178	23.9023	29.1109	15.8199	29.0375	3.43388	6.23559	8.37882	13.5136	CDK17	NC_000012.12	96375439	96425439	-	-	-	-
NC_000015.10	70112072	70112472	1.16348	0.870372	1,25-vitD-unresponsive-RXR-peak	2.71193	8.21613	9.87081	0.835964	1.08769	0.937719	1.08247	1.08364	0.683137	TLE3	NC_000015.10	70072917	70122917	-	-	-	-
NC_000006.12	157984650	157985050	1.16243	0.763533	1,25-vitD-unresponsive-RXR-peak	3.45385	11.3515	13.7977	1.44508	1.77395	2.32674	2.35883	1.88735	1.70446	SYNJ2	NC_000006.12	157956296	158006296	-	-	-	-
NC_000008.11	133576051	133576451	1.16221	0.800849	1,25-vitD-unresponsive-RXR-peak	2.61409	8.2323	10.1136	2.20648	2.42837	3.88518	5.17177	6.12141	4.95105	ST3GAL1	NC_000008.11	133546887	133596887	-	-	-	-
NC_000001.11	13585199	13585599	1.16086	0.919022	1,25-vitD-unresponsive-RXR-peak	4.30935	2.7435	3.34493	0.364841	1.38973	3.28748	5.9909	2.38493	4.45257	PDPN	NC_000001.11	13558757	13608757	-	-	-	-
NC_000001.11	150562345	150562745	1.16045	0.863927	1,25-vitD-unresponsive-RXR-peak	7.8278	7.1353	8.6817	1.43079	6.6255	2.06904	2.67195	3.74851	5.87896	MCL1	NC_000001.11	150554610	150604610	-	-	-	-
NC_000011.10	125070681	125071081	1.15992	0.75484	1,25-vitD-unresponsive-RXR-peak	8.55793	39.3807	47.531	27.844	69.3804	17.2057	36.5758	20.3907	23.0485	SLC37A2	NC_000011.10	125038305	125088305	-	-	-	-
NC_000010.11	101042662	101043062	1.15952	0.917591	1,25-vitD-unresponsive-RXR-peak	3.57094	9.38833	11.2129	1.27852	1.4732	4.35222	5.76072	14.219	11.5731	PDZD7	NC_000010.11	101006129	101056129	SFXN3	NC_000010.11	101006234	101056234
NC_000022.11	43925445	43925845	1.15915	0.855503	1,25-vitD-unresponsive-RXR-peak	9.80154	10.378	12.7095	4.33838	8.55564	2.87608	4.79335	4.54059	5.5007	PNPLA3	NC_000022.11	43898805	43948805	-	-	-	-
NC_000005.10	32329323	32329723	1.15905	0.903951	1,25-vitD-unresponsive-RXR-peak	4.15705	4.30762	5.30206	0.942246	2.52905	2.84462	4.80786	2.26988	2.95728	MTMR12	NC_000005.10	32287939	32337939	-	-	-	-
NC_000012.12	96400354	96400754	1.15751	0.860507	1,25-vitD-unresponsive-RXR-peak	7.05845	7.91735	9.66737	1.9622	3.43129	4.10778	5.49014	15.7272	14.4123	CDK17	NC_000012.12	96375439	96425439	-	-	-	-
NC_000003.12	46209665	46210065	1.15677	0.831954	1,25-vitD-unresponsive-RXR-peak	7.18732	7.76158	9.41815	3.26615	8.39945	4.11871	7.23612	3.88973	3.83848	CCR1	NC_000003.12	46183313	46233313	-	-	-	-
NC_000011.10	44309469	44309869	1.15644	0.891917	1,25-vitD-unresponsive-RXR-peak	6.07132	3.45934	4.22966	1.09139	1.17245	1.83188	2.23649	4.79519	3.12421	ALX4	NC_000011.10	44285139	44335139	-	-	-	-
NC_000016.10	86520088	86520488	1.15636	0.954584	1,25-vitD-unresponsive-RXR-peak	8.72527	2.28894	2.75985	0.563118	1.27184	1.44832	2.12865	0.726859	0.789955	FOXF1	NC_000016.10	86485527	86535527	-	-	-	-
NC_000009.12	94639615	94640015	1.15556	0.661276	1,25-vitD-unresponsive-RXR-peak	10.399	20.1011	24.3892	5.36634	14.5254	3.81861	12.6257	4.79519	7.85485	FBP1	NC_000009.12	94615263	94665263	-	-	-	-
NC_000010.11	79048160	79048560	1.15475	0.917591	1,25-vitD-unresponsive-RXR-peak	7.72572	5.03423	6.06064	1.50222	1.4904	1.15915	2.51745	5.81445	5.36721	ZMIZ1	NC_000010.11	79043966	79093966	-	-	-	-
NC_000019.10	7293358	7293758	1.15299	0.889188	1,25-vitD-unresponsive-RXR-peak	8.1982	7.31062	8.74794	1.73535	3.54788	1.83188	2.5102	12.8708	13.3354	INSR	NC_000019.10	7269414	7319414	-	-	-	-
NC_000009.12	98248820	98249220	1.15265	0.765021	1,25-vitD-unresponsive-RXR-peak	7.21508	12.003	14.4963	3.57384	12.2334	5.91431	9.05892	7.02686	9.89748	TBC1D2	NC_000009.12	98230649	98280649	-	-	-	-
NC_000019.10	4077886	4078286	1.15242	0.680582	1,25-vitD-unresponsive-RXR-peak	12.5642	17.4918	20.9812	2.27791	7.89733	5.22584	11.5608	16.6517	16.6624	ZBTB7A	NC_000019.10	4041899	4091899	-	-	-	-
NC_000007.14	155296823	155297223	1.15234	0.86285	1,25-vitD-unresponsive-RXR-peak	3.39918	10.4013	12.741	2.26676	5.37347	5.60694	9.28081	14.0292	12.1716	INSIG1	NC_000007.14	155272878	155322878	-	-	-	-
NC_000013.11	76884564	76884964	1.15211	0.890248	1,25-vitD-unresponsive-RXR-peak	7.85436	4.7568	5.7594	1.12624	1.62421	2.28201	3.19035	2.63953	4.16556	KCTD12	NC_000013.11	76861405	76911405	-	-	-	-
NC_000008.11	134832109	134832509	1.15188	0.888898	1,25-vitD-unresponsive-RXR-peak	1.74024	21.3987	25.6903	2.5396	4.52027	10.569	11.3587	11.0956	10.0355	ZFAT	NC_000008.11	134807339	134857339	-	-	-	-
NC_000001.11	230424598	230424998	1.15169	0.917838	1,25-vitD-unresponsive-RXR-peak	3.90698	4.62974	5.5607	0.850252	1.08639	2.75023	3.98047	1.22403	1.749	PGBD5	NC_000001.11	230401332	230451332	-	-	-	-
NC_000019.10	7694533	7694933	1.15141	0.863213	1,25-vitD-unresponsive-RXR-peak	3.20596	5.487	6.65832	0.336268	0.635918	1.14342	0.661511	0.905459	0.785485	TRAPPC5	NC_000019.10	7655833	7705833	-	-	-	-
NC_000009.12	93127361	93127761	1.14985	0.892975	1,25-vitD-unresponsive-RXR-peak	6.5048	4.38462	5.30837	0.99138	2.82721	2.12105	4.94159	6.47943	10.1823	NINJ1	NC_000009.12	93109251	93159251	-	-	-	-
NC_000019.10	33293317	33293717	1.14981	0.881127	1,25-vitD-unresponsive-RXR-peak	4.20404	8.82827	10.5946	2.65704	4.14809	5.75699	11.3638	13.9154	15.1779	CEBPA	NC_000019.10	33277534	33327534	-	-	-	-
NC_000016.10	31241033	31241433	1.14939	0.96094	1,25-vitD-unresponsive-RXR-peak	1.68892	3.92826	4.66969	1.00567	2.10782	1.13132	1.75537	0.675771	1.3373	ITGAM	NC_000016.10	31234975	31284975	-	-	-	-
NC_000005.10	140633156	140633556	1.14783	0.717582	1,25-vitD-unresponsive-RXR-peak	6.11706	16.6042	20.0082	5.13636	11.9328	2.72604	5.94111	1.54218	4.1967	CD14	NC_000005.10	140608701	140658701	-	-	-	-
NC_000004.12	184833455	184833855	1.14765	0.96692	1,25-vitD-unresponsive-RXR-peak	4.70021	2.01868	2.40502	0.396552	0.552449	2.08841	2.66157	0.765489	1.70893	ACSL1	NC_000004.12	184801594	184851594	-	-	-	-
NC_000003.12	4994945	4995345	1.14607	0.968569	1,25-vitD-unresponsive-RXR-peak	2.30516	2.4894	2.96015	0.747107	1.22149	0.997009	0.79837	1.23691	1.29506	BHLHE40	NC_000003.12	4954437	5004437	-	-	-	-
NC_000003.12	46187923	46188323	1.14595	0.834265	1,25-vitD-unresponsive-RXR-peak	5.19061	9.65861	11.5756	0.580542	4.1653	5.72552	10.0439	3.73563	5.17578	CCR1	NC_000003.12	46183313	46233313	-	-	-	-
NC_000002.12	201132593	201132993	1.14553	0.944132	1,25-vitD-unresponsive-RXR-peak	1.99914	6.01854	7.11255	2.13991	3.26565	1.83188	3.49622	3.67293	4.12765	CFLAR	NC_000002.12	201091164	201141164	-	-	-	-
NC_000011.10	12673990	12674390	1.14512	0.890655	1,25-vitD-unresponsive-RXR-peak	2.27493	6.00059	7.1898	1.51965	3.18088	5.5041	7.12625	5.52163	6.15256	TEAD1	NC_000011.10	12649421	12699421	-	-	-	-
NC_000009.12	93134499	93134899	1.14496	0.855771	1,25-vitD-unresponsive-RXR-peak	7.86019	9.19326	11.0709	2.40475	4.95353	2.67884	5.60623	3.17534	4.58605	NINJ1	NC_000009.12	93109251	93159251	-	-	-	-
NC_000012.12	101875113	101875513	1.14417	0.944858	1,25-vitD-unresponsive-RXR-peak	4.52813	3.86923	4.62394	0.896249	1.5898	1.57054	1.97416	2.35918	3.01509	DRAM1	NC_000012.12	101852580	101902580	-	-	-	-
NC_000005.10	150780302	150780702	1.14384	0.733816	1,25-vitD-unresponsive-RXR-peak	8.63883	36.6319	43.6671	13.78	36.8488	12.9974	25.8102	16.8469	22.5477	SMIM3	NC_000005.10	150753757	150803757	-	-	-	-
NC_000011.10	85854887	85855287	1.14332	0.877172	1,25-vitD-unresponsive-RXR-peak	3.86433	7.43407	8.88829	1.5085	3.26306	5.80054	7.5047	7.05262	6.65766	CCDC83	NC_000011.10	85830066	85880066	-	-	-	-
NC_000022.11	35611857	35612257	1.14297	0.793004	1,25-vitD-unresponsive-RXR-peak	3.01767	21.3682	25.6714	4.88094	11.4835	9.24535	12.9772	5.20307	6.26384	MB	NC_000022.11	35598354	35648354	-	-	-	-
NC_000012.12	111428796	111429196	1.14273	0.787612	1,25-vitD-unresponsive-RXR-peak	2.32966	12.0728	14.4648	0.6694	1.32218	3.8731	5.14274	4.55263	5.30264	SH2B3	NC_000012.12	111379730	111429730	-	-	-	-
NC_000015.10	51318817	51319217	1.14145	0.892975	1,25-vitD-unresponsive-RXR-peak	5.38642	5.28655	6.38548	2.99644	6.8772	4.19373	5.40921	1.67011	2.07608	CYP19A1	NC_000015.10	51313596	51363596	-	-	-	-
NC_000007.14	100539134	100539534	1.14081	0.81108	1,25-vitD-unresponsive-RXR-peak	11.8844	11.6862	13.9475	9.08933	17.9619	2.28683	3.95558	4.39978	5.46279	AGFG2	NC_000007.14	100514203	100564203	-	-	-	-
NC_000005.10	170287549	170287949	1.1407	0.630308	1,25-vitD-unresponsive-RXR-peak	5.424	19.1347	22.9051	5.03635	15.1932	9.83098	15.6055	9.95965	12.0961	LCP2	NC_000005.10	170272777	170322777	-	-	-	-
NC_000014.9	72874824	72875224	1.1405	0.882941	1,25-vitD-unresponsive-RXR-peak	3.1214	5.7411	6.87911	1.40222	3.21531	4.42361	6.84732	2.78076	3.23103	DPF3	NC_000014.9	72869101	72919101	-	-	-	-
NC_000001.11	27891434	27891834	1.14007	0.904379	1,25-vitD-unresponsive-RXR-peak	6.90437	3.46832	4.19496	1.71792	3.29618	2.08477	4.73318	4.71877	6.52865	THEMIS2	NC_000001.11	27847544	27897544	-	-	-	-
NC_000020.11	23027755	23028155	1.13997	0.940245	1,25-vitD-unresponsive-RXR-peak	2.62782	2.40701	2.8797	0.927959	1.79116	0.498505	1.25147	0.701523	0.509578	THBD	NC_000020.11	23024672	23074672	-	-	-	-
NC_000001.11	44826563	44826963	1.13803	0.900559	1,25-vitD-unresponsive-RXR-peak	3.98372	8.48101	9.99854	1.85591	2.66156	7.55258	8.28543	12.2943	10.9435	BTBD19	NC_000001.11	44783523	44833523	-	-	-	-
NC_000019.10	13784944	13785344	1.13692	0.974713	1,25-vitD-unresponsive-RXR-peak	4.56171	3.26607	3.83227	0.520258	0.686258	2.77687	2.68647	2.18016	2.2652	ZSWIM4	NC_000019.10	13770443	13820443	-	-	-	-
NC_000002.12	201116655	201117055	1.13685	0.800244	1,25-vitD-unresponsive-RXR-peak	5.38789	14.0432	16.6852	3.68327	9.50954	7.48238	11.3234	26.812	24.33	CFLAR	NC_000002.12	201091164	201141164	-	-	-	-
NC_000006.12	107504093	107504493	1.13524	0.91154	1,25-vitD-unresponsive-RXR-peak	3.0386	3.59357	4.3022	1.17223	1.99122	3.48953	3.17584	11.5292	8.57359	SOBP	NC_000006.12	107465117	107515117	-	-	-	-
NC_000019.10	10292276	10292676	1.13494	0.911274	1,25-vitD-unresponsive-RXR-peak	2.37039	5.29373	6.32873	1.44194	2.44299	2.22754	2.30905	1.5559	1.42192	ICAM1	NC_000019.10	10246120	10296120	-	-	-	-
NC_000007.14	155291063	155291463	1.13142	0.857553	1,25-vitD-unresponsive-RXR-peak	10.2227	27.1914	32.0489	16.3718	48.5883	5.57794	11.2301	2.32055	3.84511	INSIG1	NC_000007.14	155272878	155322878	-	-	-	-
NC_000008.11	133568868	133569268	1.13109	0.855898	1,25-vitD-unresponsive-RXR-peak	0.423895	8.48819	10.0695	1.83849	3.41278	5.60577	7.07336	9.87115	10.7987	ST3GAL1	NC_000008.11	133546887	133596887	-	-	-	-
NC_000004.12	86957242	86957642	1.13109	0.906595	1,25-vitD-unresponsive-RXR-peak	7.17488	4.76577	5.62535	3.51042	4.65278	3.78234	4.44496	5.11544	5.47619	AFF1	NC_000004.12	86910011	86960011	C4orf36	NC_000004.12	86911204	86961204
NC_000009.12	128863451	128863851	1.1304	0.980017	1,25-vitD-unresponsive-RXR-peak	8.57934	1.89342	2.21577	0.594828	0.586874	0.834871	1.25873	0.624682	0.703174	LRRC8A	NC_000009.12	128857133	128907133	-	-	-	-
NC_000009.12	93109594	93109994	1.13006	0.927197	1,25-vitD-unresponsive-RXR-peak	3.87551	9.1735	10.869	1.93363	5.48747	2.8519	7.36573	4.10529	9.99767	NINJ1	NC_000009.12	93109251	93159251	-	-	-	-
NC_000001.11	12161816	12162216	1.12959	0.834418	1,25-vitD-unresponsive-RXR-peak	2.20606	10.4533	12.3468	1.41023	2.91067	5.74489	7.37197	5.62423	4.59283	TNFRSF1B	NC_000001.11	12141991	12191991	-	-	-	-
NC_000009.12	128899562	128899962	1.12898	0.915544	1,25-vitD-unresponsive-RXR-peak	3.86033	4.04634	4.80528	0.988243	1.60571	1.93837	2.04259	3.16371	2.23407	LRRC8A	NC_000009.12	128857133	128907133	-	-	-	-
NC_000020.11	36086815	36087215	1.12885	0.903734	1,25-vitD-unresponsive-RXR-peak	4.35163	13.7301	16.1081	1.84163	4.09904	2.16343	1.78751	2.02732	2.2185	EPB41L1	NC_000020.11	36066414	36116414	-	-	-	-
NC_000008.11	133283037	133283437	1.12722	0.900559	1,25-vitD-unresponsive-RXR-peak	5.86073	7.1299	8.4199	1.32451	2.3264	3.12169	4.59219	4.60414	4.78195	NDRG1	NC_000008.11	133272252	133322252	-	-	-	-
NC_000005.10	149749604	149750004	1.1269	0.91367	1,25-vitD-unresponsive-RXR-peak	4.03621	5.81091	6.85231	1.39594	2.0932	2.20817	3.1572	1.47947	1.89805	PPARGC1B	NC_000005.10	149705310	149755310	-	-	-	-
NC_000001.11	7922394	7922794	1.12651	0.970372	1,25-vitD-unresponsive-RXR-peak	4.22345	3.33229	3.81807	1.0311	1.12211	1.09621	1.20481	1.83625	1.00575	UCN2	NC_000001.11	7888249	7938249	-	-	-	-
NC_000014.9	35404684	35405084	1.12636	0.804179	1,25-vitD-unresponsive-RXR-peak	6.23099	16.7259	19.7589	7.11772	16.5326	6.56403	8.35285	9.1082	9.69046	NFKBIA	NC_000014.9	35379749	35429749	-	-	-	-
NC_000023.11	135531720	135532120	1.12463	0.972968	1,25-vitD-unresponsive-RXR-peak	1.36924	2.41061	2.81505	0.226849	0.618706	0.336367	0.974633	1.0716	2.26074	INTS6L	NC_000023.11	135495660	135545660	-	-	-	-
NC_000008.11	133279853	133280253	1.12437	0.901629	1,25-vitD-unresponsive-RXR-peak	2.33868	5.86815	6.93746	1.2151	1.30496	4.25302	6.23559	2.6657	3.56474	NDRG1	NC_000008.11	133272252	133322252	-	-	-	-
NC_000003.12	46186952	46187352	1.12274	0.901987	1,25-vitD-unresponsive-RXR-peak	3.22247	10.8182	12.8104	2.38733	5.39068	10.8982	14.8392	7.72922	8.71602	CCR1	NC_000003.12	46183313	46233313	-	-	-	-
NC_000020.11	56411880	56412280	1.12235	0.85493	1,25-vitD-unresponsive-RXR-peak	4.91425	11.6092	13.1874	2.07963	4.36796	6.72018	11.2145	14.7569	12.3186	CASS4	NC_000020.11	56387036	56437036	-	-	-	-
NC_000001.11	204506113	204506513	1.12013	0.937882	1,25-vitD-unresponsive-RXR-peak	1.43937	7.83857	9.13433	2.4619	2.8285	6.02925	6.52695	12.8306	12.9015	PIK3C2B	NC_000001.11	204469805	204519805	-	-	-	-
NC_000010.11	90858168	90858568	1.11909	0.932426	1,25-vitD-unresponsive-RXR-peak	11.146	4.37743	5.13647	1.83849	3.53327	2.07749	4.07066	9.18336	7.19391	HTR7	NC_000010.11	90833039	90883039	-	-	-	-
NC_000007.14	100563876	100564276	1.11821	0.976258	1,25-vitD-unresponsive-RXR-peak	7.88485	2.80972	3.25978	1.15481	3.96653	1.75686	1.67555	2.12949	1.38847	AGFG2	NC_000007.14	100514203	100564203	-	-	-	-
NC_000011.10	44301856	44302256	1.11608	0.87786	1,25-vitD-unresponsive-RXR-peak	8.02707	10.3136	12.1181	2.64275	6.6268	2.49252	3.21837	1.35196	2.21187	ALX4	NC_000011.10	44285139	44335139	-	-	-	-
NC_000019.10	4543120	4543520	1.11518	0.816786	1,25-vitD-unresponsive-RXR-peak	5.49884	16.93	19.8221	2.96473	5.85448	5.5271	13.1068	15.1752	18.6625	SEMA6B	NC_000019.10	4534684	4584684	LRG1	NC_000019.10	4515036	4565036
NC_000019.10	7657202	7657602	1.11469	0.881735	1,25-vitD-unresponsive-RXR-peak	10.5156	23.5676	27.2264	9.20189	23.2334	4.47809	8.99774	11.8603	13.302	TRAPPC5	NC_000019.10	7655833	7705833	-	-	-	-
NC_000007.14	44986517	44986917	1.11381	0.939312	1,25-vitD-unresponsive-RXR-peak	5.55779	7.55035	8.77474	2.44761	5.92333	6.7068	7.57313	13.1997	12.4565	OSM	NC_000007.14	44974746	45024746	-	-	-	-
NC_000014.9	35390991	35391391	1.1127	0.939814	1,25-vitD-unresponsive-RXR-peak	5.65046	3.90492	4.63654	0.850252	1.85871	1.90326	2.30491	1.0716	1.10594	NFKBIA	NC_000014.9	35379749	35429749	-	-	-	-
NC_000006.12	108565841	108566241	1.11225	0.805381	1,25-vitD-unresponsive-RXR-peak	13.2913	25.1119	29.2133	20.3485	32.2873	7.74983	11.7785	5.14077	9.00302	FOXO3	NC_000006.12	108534825	108584825	-	-	-	-
NC_000005.10	68196901	68197301	1.11225	0.872546	1,25-vitD-unresponsive-RXR-peak	6.05212	12.6652	14.8291	4.12895	7.64952	7.52112	7.78981	6.73362	8.08189	PIK3R1	NC_000005.10	68190756	68240756	-	-	-	-
NC_000014.9	72880791	72881191	1.11217	0.96144	1,25-vitD-unresponsive-RXR-peak	8.54581	3.3287	3.82436	1.08024	2.44299	2.38239	2.10064	0.841495	1.50869	DPF3	NC_000014.9	72869101	72919101	-	-	-	-
NC_000012.12	101856997	101857397	1.11214	0.923382	1,25-vitD-unresponsive-RXR-peak	8.03883	7.45742	8.67855	1.94477	7.16333	1.59836	3.43817	1.60657	3.89181	DRAM1	NC_000012.12	101852580	101902580	-	-	-	-
NC_000020.11	62711106	62711506	1.11073	0.946829	1,25-vitD-unresponsive-RXR-peak	4.71001	8.03543	9.22738	0.853391	1.38844	2.67039	2.84408	3.34022	3.25985	NTSR1	NC_000020.11	62683836	62733836	-	-	-	-
NC_000001.11	229644262	229644662	1.11035	0.927197	1,25-vitD-unresponsive-RXR-peak	8.09352	4.70674	5.49446	0.51712	0.51932	2.09687	2.61078	1.51768	1.61552	URB2	NC_000001.11	229601247	229651247	-	-	-	-
NC_000002.12	74845405	74845805	1.10986	0.904242	1,25-vitD-unresponsive-RXR-peak	4.19975	6.98132	8.15337	2.47619	4.4368	3.28383	4.76846	3.99107	3.59371	HK2	NC_000002.12	74809127	74859127	-	-	-	-
NC_000016.10	1470852	1471252	1.10955	0.741287	1,25-vitD-unresponsive-RXR-peak	8.88084	22.5958	26.2753	4.18783	14.7268	10.9115	18.2143	20.1884	24.3833	CLCN7	NC_000016.10	1450028	1500028	-	-	-	-
NC_000009.12	89499093	89499493	1.10815	0.973459	1,25-vitD-unresponsive-RXR-peak	3.5341	2.7453	3.16989	1.42452	2.39265	1.4084	2.71861	3.36681	3.50909	SEMA4D	NC_000009.12	89473113	89523113	-	-	-	-
NC_000001.11	28172670	28173070	1.10795	0.859337	1,25-vitD-unresponsive-RXR-peak	9.52015	22.0106	25.4474	10.0807	26.6728	11.9908	17.4096	7.68892	10.2714	PTAFR	NC_000001.11	28168856	28218856	-	-	-	-
NC_000005.10	32166376	32166776	1.10741	0.92601	1,25-vitD-unresponsive-RXR-peak	1.58177	10.2563	12.1276	2.56504	3.68169	3.08178	3.21837	5.48301	6.74675	GOLPH3	NC_000005.10	32149319	32199319	-	-	-	-
NC_000020.11	23029344	23029744	1.10686	0.939814	1,25-vitD-unresponsive-RXR-peak	6.34051	2.54125	2.97905	1.95907	3.16237	1.14705	0.935226	0.535801	0.300413	THBD	NC_000020.11	23024672	23074672	-	-	-	-
NC_000007.14	72874801	72875201	1.10547	0.996551	1,25-vitD-unresponsive-RXR-peak	3.09815	5.16667	8.26536	3.75784	13.4511	0.470679	2.29453	0.574012	3.15088	POM121	NC_000007.14	72854357	72904357	-	-	-	-
NC_000016.10	81457784	81458184	1.10519	0.92619	1,25-vitD-unresponsive-RXR-peak	5.58013	7.10118	8.24642	1.45937	2.00843	2.30255	3.34072	2.15483	2.76585	CMIP	NC_000016.10	81419808	81469808	-	-	-	-
NC_000011.10	120208062	120208462	1.10513	0.93876	1,25-vitD-unresponsive-RXR-peak	5.9212	19.4426	22.4368	3.41843	6.54203	7.77998	10.6992	7.68975	9.03199	OAF	NC_000011.10	120186032	120236032	-	-	-	-
NC_000009.12	5494143	5494543	1.10494	0.955573	1,25-vitD-unresponsive-RXR-peak	5.44545	6.19745	7.1977	1.2468	4.09904	2.77687	3.90891	2.90702	4.1856	PDCD1LG2	NC_000009.12	5485531	5535531	-	-	-	-
NC_000014.9	72904910	72905310	1.10439	0.955405	1,25-vitD-unresponsive-RXR-peak	5.56212	3.85845	4.4615	0.988243	3.04578	2.93174	5.05668	1.44001	2.65023	DCAF4	NC_000014.9	72901464	72951464	DPF3	NC_000014.9	72869101	72919101
NC_000014.9	72893995	72894395	1.10419	0.916657	1,25-vitD-unresponsive-RXR-peak	6.38861	6.52855	7.56829	1.9162	4.63298	3.58873	5.15625	4.51567	6.10585	DPF3	NC_000014.9	72869101	72919101	-	-	-	-
NC_000008.11	133278646	133279046	1.10416	0.923869	1,25-vitD-unresponsive-RXR-peak	3.51456	6.97413	7.99883	1.64022	1.25592	2.40177	4.01675	2.47423	2.688	NDRG1	NC_000008.11	133272252	133322252	-	-	-	-
NC_000001.11	44813741	44814141	1.10361	0.958763	1,25-vitD-unresponsive-RXR-peak	0.346915	5.53885	6.36028	1.18652	2.15945	5.10844	6.82867	10.6873	9.49701	PLK3	NC_000001.11	44775377	44825377	BTBD19	NC_000001.11	44783523	44833523
NC_000003.12	196650913	196651313	1.10327	0.878233	1,25-vitD-unresponsive-RXR-peak	1.42296	17.7746	20.4891	3.94496	8.43775	24.7498	31.4433	13.8872	15.0086	NRROS	NC_000003.12	196614694	196664694	-	-	-	-
NC_000002.12	112529724	112530124	1.10301	0.965793	1,25-vitD-unresponsive-RXR-peak	4.37491	3.06382	3.49003	0.945385	0.736598	2.44051	3.25466	2.09127	1.73343	POLR1B	NC_000002.12	112517036	112567036	-	-	-	-
NC_000003.12	46222781	46223181	1.10297	0.932418	1,25-vitD-unresponsive-RXR-peak	1.76485	8.70121	9.81878	1.67193	4.7866	8.40683	12.1944	10.0743	9.63284	CCR1	NC_000003.12	46183313	46233313	-	-	-	-
NC_000012.12	111393938	111394338	1.10286	0.767492	1,25-vitD-unresponsive-RXR-peak	5.90812	25.5451	29.3837	3.37871	9.62484	5.29359	7.04122	6.60528	8.54028	SH2B3	NC_000012.12	111379730	111429730	-	-	-	-
NC_000019.10	4575324	4575724	1.10255	0.960368	1,25-vitD-unresponsive-RXR-peak	5.23234	3.71345	4.2754	0.77568	1.90775	0.336367	0.967374	0.242147	0.48954	SEMA6B	NC_000019.10	4534684	4584684	-	-	-	-
NC_000019.10	10286538	10286938	1.10217	0.921744	1,25-vitD-unresponsive-RXR-peak	2.85449	6.85067	7.93572	1.18024	2.10911	3.2681	2.98507	2.81813	2.72808	ICAM1	NC_000019.10	10246120	10296120	-	-	-	-
NC_000020.11	41051490	41051890	1.1015	0.94883	1,25-vitD-unresponsive-RXR-peak	0.913958	3.32691	3.85116	0.697972	1.73952	1.27772	1.51067	1.23691	1.27503	TOP1	NC_000020.11	41003822	41053822	-	-	-	-
NC_000012.12	111399383	111399783	1.10143	0.855503	1,25-vitD-unresponsive-RXR-peak	0.929985	15.142	17.1836	2.93615	6.05843	8.14912	9.3036	9.15633	10.7431	SH2B3	NC_000012.12	111379730	111429730	-	-	-	-
NC_000012.12	124545585	124545985	1.10112	0.917598	1,25-vitD-unresponsive-RXR-peak	3.56287	11.6791	13.416	1.97962	4.10034	3.90092	4.36202	4.42428	5.48067	NCOR2	NC_000012.12	124542612	124592612	-	-	-	-
NC_000002.12	112811842	112812242	1.10097	0.903011	1,25-vitD-unresponsive-RXR-peak	6.47926	9.07699	10.6987	0.609116	1.40694	2.38122	3.10742	3.16246	3.15088	IL1B	NC_000002.12	112811779	112861779	-	-	-	-
NC_000001.11	27887241	27887641	1.10087	0.922781	1,25-vitD-unresponsive-RXR-peak	9.72973	9.26666	10.6767	2.87274	3.33061	4.31231	7.00181	5.92951	10.6853	THEMIS2	NC_000001.11	27847544	27897544	-	-	-	-
NC_000002.12	150487546	150487946	1.09954	0.955188	1,25-vitD-unresponsive-RXR-peak	0.223823	4.70674	5.41246	1.2008	2.07599	3.53673	3.97734	2.21879	2.57009	RND3	NC_000002.12	150462695	150512695	-	-	-	-
NC_000020.11	56422502	56422902	1.09933	0.749359	1,25-vitD-unresponsive-RXR-peak	10.4753	25.2857	29.1345	12.744	37.0303	10.7808	20.8094	12.7924	11.2394	CASS4	NC_000020.11	56387036	56437036	-	-	-	-
NC_000009.12	113219238	113219638	1.0987	0.965661	1,25-vitD-unresponsive-RXR-peak	3.58577	4.70674	5.38882	1.09766	1.50762	2.95956	3.20074	6.3648	5.9101	SLC31A1	NC_000009.12	113196544	113246544	-	-	-	-
NC_000001.11	28169224	28169624	1.09831	0.913488	1,25-vitD-unresponsive-RXR-peak	6.40832	7.05471	8.22592	2.44134	4.25007	4.56403	7.0775	4.89612	8.35548	PTAFR	NC_000001.11	28168856	28218856	-	-	-	-
NC_000009.12	133715132	133715532	1.09821	0.976221	1,25-vitD-unresponsive-RXR-peak	4.79315	2.68446	3.07685	0.212562	0.920749	2.16825	2.48843	2.10415	2.12725	SARDH	NC_000009.12	133714955	133764955	-	-	-	-
NC_000001.11	230406738	230407138	1.09811	0.937567	1,25-vitD-unresponsive-RXR-peak	2.49511	4.51166	5.26577	1.9162	2.22701	3.51371	5.39056	0.816159	1.10594	PGBD5	NC_000001.11	230401332	230451332	-	-	-	-
NC_000017.11	65047949	65048349	1.09783	0.946142	1,25-vitD-unresponsive-RXR-peak	0.980834	3.39671	3.92686	0.683686	1.52354	2.8519	3.15095	3.04866	2.70357	GNA13	NC_000017.11	65031740	65081740	-	-	-	-
NC_000003.12	48548716	48549116	1.0954	0.968846	1,25-vitD-unresponsive-RXR-peak	5.6279	3.3287	3.80702	0.973958	1.45728	2.26745	3.39464	1.51768	1.48866	PFKFB4	NC_000003.12	48538136	48588136	-	-	-	-
NC_000024.10	14523667	14524067	1.09449	0.942283	1,25-vitD-unresponsive-RXR-peak	0.542407	2.87414	3.33388	0.287134	0.569661	0.395657	1.31264	1.35196	1.4976	NLGN4Y	NC_000024.10	14497616	14547616	-	-	-	-
NC_000016.10	87407609	87408009	1.0933	0.935576	1,25-vitD-unresponsive-RXR-peak	5.56163	18.7194	21.2587	5.1712	10.7284	8.78791	8.95421	3.56991	2.64129	FBXO31	NC_000016.10	87367121	87417121	FBXO31	NC_000016.10	87367121	87417121
NC_000003.12	49166181	49166581	1.09279	0.951231	1,25-vitD-unresponsive-RXR-peak	10.4739	8.87833	10.1089	0.942246	3.56121	5.05279	6.22421	16.351	15.4204	KLHDC8B	NC_000003.12	49146598	49196598	-	-	-	-
NC_000007.14	75739418	75739818	1.09259	0.880476	1,25-vitD-unresponsive-RXR-peak	6.45751	13.0643	14.9473	6.00403	10.4225	6.18892	9.54726	9.97543	8.56912	HIP1	NC_000007.14	75713941	75763941	-	-	-	-
NC_000006.12	35454038	35454438	1.09214	0.936245	1,25-vitD-unresponsive-RXR-peak	1.41656	5.42078	6.18679	1.62907	2.51055	3.68795	5.4984	3.46815	5.38926	FANCE	NC_000006.12	35427338	35477338	-	-	-	-
NC_000006.12	39229354	39229754	1.09208	0.945857	1,25-vitD-unresponsive-RXR-peak	2.78308	6.58939	7.44844	1.41337	3.5638	5.1871	6.78927	4.41266	4.76408	KCNK5	NC_000006.12	39204475	39254475	-	-	-	-
NC_000003.12	124878651	124879051	1.0904	0.874303	1,25-vitD-unresponsive-RXR-peak	6.72313	18.1648	20.8203	2.78388	11.8174	7.8805	15.0364	7.8804	11.0347	ITGB5	NC_000003.12	124876418	124926418	-	-	-	-
NC_000020.11	50190343	50190743	1.09007	0.946142	1,25-vitD-unresponsive-RXR-peak	4.41931	6.3997	7.35539	1.15167	2.44299	3.89364	5.87268	8.48184	8.13739	CEBPB	NC_000020.11	50165583	50215583	-	-	-	-
NC_000013.11	76874464	76874864	1.08988	0.96144	1,25-vitD-unresponsive-RXR-peak	4.65048	3.00479	3.43798	1.45937	2.15945	1.17124	1.58222	0.586889	0.703174	KCTD12	NC_000013.11	76861405	76911405	-	-	-	-
NC_000016.10	31265252	31265652	1.08959	0.94052	1,25-vitD-unresponsive-RXR-peak	3.05882	9.01615	10.2635	1.67193	4.3017	4.08243	5.31488	3.45569	4.16772	ITGAM	NC_000016.10	31234975	31284975	-	-	-	-
NC_000022.11	43921394	43921794	1.08951	0.928915	1,25-vitD-unresponsive-RXR-peak	3.56803	9.33648	10.6419	1.05166	2.00843	1.81615	1.95652	1.53098	1.66221	PNPLA3	NC_000022.11	43898805	43948805	-	-	-	-
NC_000002.12	74849114	74849514	1.08906	0.939814	1,25-vitD-unresponsive-RXR-peak	3.29048	9.25048	10.5032	2.05734	2.50924	3.75815	4.45946	4.38649	4.45257	HK2	NC_000002.12	74809127	74859127	-	-	-	-
NC_000005.10	150778517	150778917	1.08817	0.953018	1,25-vitD-unresponsive-RXR-peak	2.20802	11.3444	12.8514	6.1246	11.4822	7.14966	11.9496	25.8422	28.0885	SMIM3	NC_000005.10	150753757	150803757	-	-	-	-
NC_000023.11	130110447	130110847	1.08775	0.926902	1,25-vitD-unresponsive-RXR-peak	2.29713	6.79343	7.76068	0.772541	2.02435	4.6293	8.00134	16.7219	14.8597	ELF4	NC_000023.11	130086927	130136927	-	-	-	-
NC_000015.10	51348706	51349106	1.08685	0.939814	1,25-vitD-unresponsive-RXR-peak	3.4553	6.3263	7.21345	2.4159	3.44591	3.21245	4.51025	1.18623	1.49976	CYP19A1	NC_000015.10	51313596	51363596	-	-	-	-
NC_000005.10	170293300	170293700	1.08666	0.899799	1,25-vitD-unresponsive-RXR-peak	5.14077	13.0732	14.9063	2.53647	3.71612	10.6308	14.1975	9.74324	10.9189	LCP2	NC_000005.10	170272777	170322777	-	-	-	-
NC_000001.11	204476050	204476450	1.08653	0.936191	1,25-vitD-unresponsive-RXR-peak	1.16897	6.91689	7.93572	1.11195	2.62844	4.2131	5.69642	5.57315	8.64927	PIK3C2B	NC_000001.11	204469805	204519805	-	-	-	-
NC_000019.10	50341022	50341422	1.08652	0.937111	1,25-vitD-unresponsive-RXR-peak	5.7244	29.9422	33.8248	6.70514	23.7966	6.22285	9.54515	12.421	15.198	KCNC3	NC_000019.10	50308536	50358536	-	-	-	-
NC_000019.10	17075351	17075751	1.08619	0.948048	1,25-vitD-unresponsive-RXR-peak	3.00221	7.37683	8.41676	1.56879	2.59531	5.76063	7.50157	4.38732	4.47261	MYO9B	NC_000019.10	17050777	17100777	-	-	-	-
NC_000023.11	130120958	130121358	1.08587	0.981638	1,25-vitD-unresponsive-RXR-peak	3.77615	3.071	3.52157	0.853391	1.5898	2.09687	2.95605	5.79037	5.20908	ELF4	NC_000023.11	130086927	130136927	-	-	-	-
NC_000012.12	54382947	54383347	1.0843	0.935675	1,25-vitD-unresponsive-RXR-peak	4.28309	9.91268	11.2413	2.98216	9.12271	4.518	6.60263	5.99306	5.06449	GPR84	NC_000012.12	54339486	54389486	-	-	-	-
NC_000011.10	12666926	12667326	1.08404	0.958763	1,25-vitD-unresponsive-RXR-peak	3.89938	3.59357	4.09246	1.26109	2.71061	2.25536	2.40963	0.676188	1.42854	TEAD1	NC_000011.10	12649421	12699421	-	-	-	-
NC_000004.12	184813348	184813748	1.08381	0.911466	1,25-vitD-unresponsive-RXR-peak	6.4444	12.6187	14.3686	2.84416	3.80089	5.10363	6.49479	4.7819	5.05787	ACSL1	NC_000004.12	184801594	184851594	-	-	-	-
NC_000003.12	50590315	50590715	1.08345	0.9203	1,25-vitD-unresponsive-RXR-peak	8.00513	18.2846	20.7478	7.88225	15.1295	6.99961	10.9076	16.5932	18.7182	CISH	NC_000003.12	50586774	50636774	-	-	-	-
NC_000005.10	32174102	32174502	1.08266	0.855897	1,25-vitD-unresponsive-RXR-peak	4.37456	24.2852	27.6758	9.22245	23.248	17.9509	28.8295	52.2201	46.321	GOLPH3	NC_000005.10	32149319	32199319	-	-	-	-
NC_000014.9	35380836	35381236	1.08155	0.948705	1,25-vitD-unresponsive-RXR-peak	6.34825	7.63992	8.64385	1.06595	2.00843	1.11559	1.19755	0.497171	0.418329	NFKBIA	NC_000014.9	35379749	35429749	-	-	-	-
NC_000008.11	127759664	127760064	1.08153	0.948262	1,25-vitD-unresponsive-RXR-peak	5.20172	11.851	13.4933	3.65957	5.83986	6.89923	9.5887	20.4443	17.857	MYC	NC_000008.11	127710434	127760434	-	-	-	-
NC_000005.10	170276996	170277396	1.0812	0.906595	1,25-vitD-unresponsive-RXR-peak	2.8901	15.8758	17.6425	3.17416	5.80543	8.51085	11.0113	12.7529	11.887	LCP2	NC_000005.10	170272777	170322777	-	-	-	-
NC_000006.12	161268519	161268919	1.08072	0.955405	1,25-vitD-unresponsive-RXR-peak	-0.399424	6.14022	6.94536	1.55136	4.85673	3.32739	5.29099	2.19304	3.00399	AGPAT4	NC_000006.12	161249061	161299061	-	-	-	-
NC_000019.10	3626799	3627199	1.07989	0.976258	1,25-vitD-unresponsive-RXR-peak	4.45513	7.93333	9.04758	2.13678	2.77816	5.66752	6.12363	21.5927	19.7059	TBXA2R	NC_000019.10	3581875	3631875	-	-	-	-
NC_000008.11	133571972	133572372	1.07964	0.906595	1,25-vitD-unresponsive-RXR-peak	2.74417	14.2454	16.116	2.28105	3.78238	10.8558	14.2401	23.1868	22.5742	ST3GAL1	NC_000008.11	133546887	133596887	-	-	-	-
NC_000019.10	4067246	4067646	1.07848	0.943701	1,25-vitD-unresponsive-RXR-peak	4.70771	9.33468	10.6041	1.62593	4.73625	4.89793	11.2664	24.3984	24.0406	ZBTB7A	NC_000019.10	4041899	4091899	-	-	-	-
NC_000020.11	41008235	41008635	1.07712	0.921544	1,25-vitD-unresponsive-RXR-peak	7.13377	35.4417	39.6946	6.12774	37.816	7.82121	14.4464	6.15878	10.2292	TOP1	NC_000020.11	41003822	41053822	-	-	-	-
NC_000003.12	50632394	50632794	1.07648	0.968426	1,25-vitD-unresponsive-RXR-peak	5.13433	3.52556	3.97891	0.988243	1.50503	1.30191	2.33807	4.28557	3.31997	CISH	NC_000003.12	50586774	50636774	-	-	-	-
NC_000012.12	54407501	54407901	1.07624	0.948492	1,25-vitD-unresponsive-RXR-peak	4.00705	8.95172	10.0805	2.61417	2.81129	2.87244	5.10334	6.27425	5.91672	ITGA5	NC_000012.12	54394266	54444266	-	-	-	-
NC_000001.11	156001715	156002115	1.076	0.98424	1,25-vitD-unresponsive-RXR-peak	3.70146	2.87773	3.22509	0.410838	0.585577	0.897802	0.859543	0.548677	0.872264	ARHGEF2	NC_000001.11	155954617	156004617	-	-	-	-
NC_000001.11	209651250	209651650	1.0758	0.939814	1,25-vitD-unresponsive-RXR-peak	4.13561	7.30882	8.28741	1.10881	2.47742	3.23664	5.59171	8.95283	9.96436	G0S2	NC_000001.11	209650412	209700412	LAMB3	NC_000001.11	209627425	209677425
NC_000005.10	132260726	132261126	1.07573	0.91367	1,25-vitD-unresponsive-RXR-peak	4.05269	20.0312	22.4731	6.90342	10.9788	6.02197	9.05165	4.22077	7.5122	PDLIM4	NC_000005.10	132232696	132282696	-	-	-	-
NC_000009.12	113239619	113240019	1.07552	0.965416	1,25-vitD-unresponsive-RXR-peak	6.14023	2.60927	3.01059	0.683686	2.37674	0.585619	0.690537	0.370076	0.540714	SLC31A1	NC_000009.12	113196544	113246544	-	-	-	-
NC_000001.11	229611395	229611795	1.07515	0.953694	1,25-vitD-unresponsive-RXR-peak	2.14223	3.20524	3.65088	1.16596	0.955171	2.68976	1.88809	3.28997	1.90252	URB2	NC_000001.11	229601247	229651247	-	-	-	-
NC_000015.10	64858139	64858539	1.07508	0.955405	1,25-vitD-unresponsive-RXR-peak	7.79181	3.38774	3.86062	0.789968	1.02013	0.981274	1.55321	1.26224	1.67779	PLEKHO2	NC_000015.10	64816915	64866915	-	-	-	-
NC_000010.11	71987249	71987649	1.07462	0.879584	1,25-vitD-unresponsive-RXR-peak	1.31682	19.5194	21.9306	1.91307	6.47837	5.32505	6.52695	2.76788	3.58031	CHST3	NC_000010.11	71939395	71989395	-	-	-	-
NC_000009.12	92964077	92964477	1.0741	0.948199	1,25-vitD-unresponsive-RXR-peak	5.37936	7.32857	8.27797	2.62846	5.02108	4.20946	5.94424	14.0915	17.2697	FGD3	NC_000009.12	92922523	92972523	-	-	-	-
NC_000001.11	27869108	27869508	1.07332	0.931775	1,25-vitD-unresponsive-RXR-peak	2.62855	11.3123	12.7631	2.05734	4.35204	3.63112	5.9909	3.28956	6.01244	THEMIS2	NC_000001.11	27847544	27897544	-	-	-	-
NC_000016.10	31243965	31244365	1.07317	0.958548	1,25-vitD-unresponsive-RXR-peak	3.41219	7.11734	8.06507	2.71245	5.02108	4.44662	6.79028	4.83424	6.059	ITGAM	NC_000016.10	31234975	31284975	-	-	-	-
NC_000015.10	70101757	70102157	1.07272	0.944858	1,25-vitD-unresponsive-RXR-peak	0.728075	10.5821	11.8926	1.67193	2.96102	3.03822	3.87263	1.87447	1.87585	TLE3	NC_000015.10	70072917	70122917	-	-	-	-
NC_000008.11	94242058	94242458	1.07236	0.944514	1,25-vitD-unresponsive-RXR-peak	7.17862	28.5659	31.9764	9.97757	29.5435	5.97842	8.63171	6.46531	9.29465	GEM	NC_000008.11	94237319	94287319	-	-	-	-
NC_000005.10	170289819	170290219	1.0723	0.919213	1,25-vitD-unresponsive-RXR-peak	1.97487	17.9355	20.046	3.88956	5.74177	10.0125	13.6584	11.7074	12.3163	LCP2	NC_000005.10	170272777	170322777	-	-	-	-
NC_000009.12	93945370	93945770	1.07068	0.923046	1,25-vitD-unresponsive-RXR-peak	4.60099	13.2468	14.8716	2.53333	4.40238	5.22701	10.9574	14.2598	15.8011	BARX1	NC_000009.12	93930355	93980355	-	-	-	-
NC_000009.12	4812846	4813246	1.07034	0.946498	1,25-vitD-unresponsive-RXR-peak	8.75188	6.27445	7.07151	2.39534	5.07142	3.58028	3.73678	9.43797	8.51578	RCL1	NC_000009.12	4767944	4817944	-	-	-	-
NC_000017.11	5486462	5486862	1.06915	0.988034	1,25-vitD-unresponsive-RXR-peak	1.34628	2.29253	2.55326	0.393415	0.3683	2.28683	2.10688	7.98634	6.3907	DHX33	NC_000017.11	5443982	5493982	-	-	-	-
NC_000006.12	41280666	41281066	1.06841	0.917938	1,25-vitD-unresponsive-RXR-peak	2.53098	14.7627	16.466	1.36738	2.64176	3.03094	3.43092	5.38166	5.69646	TREM1	NC_000006.12	41261682	41311682	-	-	-	-
NC_000015.10	64841547	64841947	1.06836	0.944132	1,25-vitD-unresponsive-RXR-peak	4.84727	11.8975	13.2741	0.956531	2.86163	6.3075	9.85004	13.581	12.4076	PLEKHO2	NC_000015.10	64816915	64866915	-	-	-	-
NC_000011.10	122660157	122660557	1.06817	0.974209	1,25-vitD-unresponsive-RXR-peak	6.11871	10.4085	11.5977	3.19472	4.38516	4.15381	5.91521	5.52163	5.34934	UBASH3B	NC_000011.10	122630722	122680722	-	-	-	-
NC_000002.12	201129134	201129534	1.0678	0.96128	1,25-vitD-unresponsive-RXR-peak	6.37038	8.3396	9.47177	4.31782	10.2276	2.18762	3.90891	3.54666	5.60521	CFLAR	NC_000002.12	201091164	201141164	-	-	-	-
NC_000001.11	27884942	27885342	1.0672	0.922505	1,25-vitD-unresponsive-RXR-peak	4.70157	17.8139	19.8851	5.74547	9.00611	5.39279	9.42282	10.2292	15.6897	THEMIS2	NC_000001.11	27847544	27897544	-	-	-	-
NC_000008.11	25194975	25195375	1.06682	0.955694	1,25-vitD-unresponsive-RXR-peak	3.25985	8.35934	9.33618	1.45937	2.97952	0.81914	1.37382	0.91792	0.769917	DOCK5	NC_000008.11	25159689	25209689	-	-	-	-
NC_000007.14	45021585	45021985	1.06664	0.981638	1,25-vitD-unresponsive-RXR-peak	4.23087	2.4142	2.76301	0.6694	0.786938	2.17189	1.15815	2.49957	1.67332	OSM	NC_000007.14	44974746	45024746	-	-	-	-
NC_000020.11	36113893	36114293	1.06639	0.968846	1,25-vitD-unresponsive-RXR-peak	7.88181	3.38774	3.79597	0.74397	2.29456	1.76414	2.53923	2.72925	3.56027	EPB41L1	NC_000020.11	36066414	36116414	-	-	-	-
NC_000001.11	12143744	12144144	1.06591	0.942077	1,25-vitD-unresponsive-RXR-peak	2.34251	18.2775	20.3409	3.28044	6.25979	10.5254	12.7231	7.11575	6.54869	TNFRSF1B	NC_000001.11	12141991	12191991	-	-	-	-
NC_000022.11	50326867	50327267	1.06567	0.95971	1,25-vitD-unresponsive-RXR-peak	-0.333669	6.99029	7.84427	1.20394	3.16497	5.96385	5.965	11.5558	13.155	DENND6B	NC_000022.11	50302012	50352012	-	-	-	-
NC_000015.10	64837473	64837873	1.0654	0.931254	1,25-vitD-unresponsive-RXR-peak	6.55849	12.148	13.5832	2.0859	3.99966	2.89181	4.37028	3.36681	3.07966	PLEKHO2	NC_000015.10	64816915	64866915	-	-	-	-
NC_000010.11	90871853	90872253	1.06476	0.993614	1,25-vitD-unresponsive-RXR-peak	2.85757	2.4142	2.66365	0.471123	0.418639	2.60746	3.27955	8.61018	6.93818	HTR7	NC_000010.11	90833039	90883039	-	-	-	-
NC_000022.11	37274517	37274917	1.06468	0.937421	1,25-vitD-unresponsive-RXR-peak	5.59767	13.1842	14.7723	3.82125	7.73299	10.5872	13.6356	9.92141	11.9068	CYTH4	NC_000022.11	37257508	37307508	-	-	-	-
NC_000020.11	38178195	38178595	1.06409	0.971909	1,25-vitD-unresponsive-RXR-peak	5.44558	7.87965	8.7574	1.60851	2.55959	1.26199	1.20481	0.497171	0.918971	TGM2	NC_000020.11	38143475	38193475	-	-	-	-
NC_000011.10	118930108	118930508	1.06403	0.976188	1,25-vitD-unresponsive-RXR-peak	9.96282	7.68997	8.52716	1.53707	2.6934	2.68248	3.56365	7.20379	6.44418	BCL9L	NC_000011.10	118900926	118950926	-	-	-	-
NC_000009.12	128874476	128874876	1.06386	0.972766	1,25-vitD-unresponsive-RXR-peak	1.70436	6.3281	7.11095	1.93049	2.02564	3.93239	4.76846	1.10939	1.07696	LRRC8A	NC_000009.12	128857133	128907133	-	-	-	-
NC_000001.11	17536303	17536703	1.0635	0.95427	1,25-vitD-unresponsive-RXR-peak	6.4607	9.85368	11.0598	2.8236	4.25136	3.41086	5.24645	1.65766	2.12725	ARHGEF10L	NC_000001.11	17488435	17538435	-	-	-	-
NC_000003.12	50623951	50624351	1.06335	0.979111	1,25-vitD-unresponsive-RXR-peak	7.95859	5.54962	6.15684	1.23252	1.48911	2.18398	2.95605	7.14192	6.34846	CISH	NC_000003.12	50586774	50636774	-	-	-	-
NC_000010.11	102120315	102120715	1.06323	0.979435	1,25-vitD-unresponsive-RXR-peak	2.04489	5.08251	5.59856	0.666262	1.32218	4.6293	5.62699	10.279	9.89302	PPRC1	NC_000010.11	102094889	102144889	-	-	-	-
NC_000022.11	37284923	37285323	1.06216	0.956097	1,25-vitD-unresponsive-RXR-peak	6.164	26.9107	29.7828	6.67029	14.9918	23.4236	34.3248	14.8184	15.534	CYTH4	NC_000022.11	37257508	37307508	-	-	-	-
NC_000010.11	101018288	101018688	1.06174	0.961226	1,25-vitD-unresponsive-RXR-peak	6.42318	5.88072	6.55897	0.77568	1.87592	1.46405	4.13183	4.75657	6.55084	PDZD7	NC_000010.11	101006129	101056129	SFXN3	NC_000010.11	101006234	101056234
NC_000012.12	54364388	54364788	1.06107	0.97197	1,25-vitD-unresponsive-RXR-peak	3.90713	6.57503	7.3065	1.6005	4.14809	4.56884	6.77576	5.06267	7.85701	GPR84	NC_000012.12	54339486	54389486	-	-	-	-
NC_000004.12	73731945	73732345	1.06068	0.955188	1,25-vitD-unresponsive-RXR-peak	4.78452	8.02286	8.95922	2.59675	6.15911	2.84462	6.98418	1.81134	6.17706	CXCL8	NC_000004.12	73715569	73765569	-	-	-	-
NC_000001.11	202719549	202719949	1.06052	0.999865	1,25-vitD-unresponsive-RXR-peak	2.42842	2.34798	2.56746	0.747107	1.13803	1.81979	2.21159	0.816159	1.13261	SYT2	NC_000001.11	202685454	202735454	-	-	-	-
NC_000005.10	170297682	170298082	1.06028	0.977024	1,25-vitD-unresponsive-RXR-peak	6.11594	8.75666	9.75409	2.25247	5.62258	8.27616	12.7884	23.6981	24.0008	LCP2	NC_000005.10	170272777	170322777	-	-	-	-
NC_000006.12	157981448	157981848	1.06028	0.93447	1,25-vitD-unresponsive-RXR-peak	2.60255	14.3582	15.9393	3.46129	8.93986	7.27668	10.3571	11.1471	10.5227	SYNJ2	NC_000006.12	157956296	158006296	-	-	-	-
NC_000019.10	33292591	33292991	1.05962	0.981959	1,25-vitD-unresponsive-RXR-peak	3.46723	5.48879	6.06064	1.44508	2.81258	5.15928	6.48653	9.29716	11.4863	CEBPA	NC_000019.10	33277534	33327534	-	-	-	-
NC_000006.12	161252001	161252401	1.05954	0.974736	1,25-vitD-unresponsive-RXR-peak	6.864	3.45934	3.81331	1.09139	2.59402	0.925628	1.35205	0.586471	0.872264	AGPAT4	NC_000006.12	161249061	161299061	-	-	-	-
NC_000005.10	32297997	32298397	1.05877	0.980017	1,25-vitD-unresponsive-RXR-peak	1.20627	4.11435	4.55454	0.655112	1.12211	1.24626	1.16128	1.05831	1.62214	MTMR12	NC_000005.10	32287939	32337939	-	-	-	-
NC_000016.10	87368451	87368851	1.05867	0.972594	1,25-vitD-unresponsive-RXR-peak	2.63968	6.13483	6.79711	2.00506	3.11721	3.59238	3.17171	0.892583	1.27056	FBXO31	NC_000016.10	87367121	87417121	FBXO31	NC_000016.10	87367121	87417121
NC_000012.12	103859045	103859445	1.0581	0.973601	1,25-vitD-unresponsive-RXR-peak	2.4092	5.49059	6.08744	1.06595	2.04415	5.56585	5.98778	11.4138	9.18334	NT5DC3	NC_000012.12	103816234	103866234	-	-	-	-
NC_000012.12	124568616	124569016	1.05743	0.96144	1,25-vitD-unresponsive-RXR-peak	3.70607	20.0348	22.0505	4.16554	9.33742	7.53686	13.1369	5.27865	5.97468	NCOR2	NC_000012.12	124542612	124592612	-	-	-	-
NC_000019.10	33280524	33280924	1.05718	0.940998	1,25-vitD-unresponsive-RXR-peak	8.35582	12.676	14.0137	2.96473	7.19646	8.05954	14.0938	9.42216	9.17672	CEBPA	NC_000019.10	33277534	33327534	-	-	-	-
NC_000005.10	140363231	140363631	1.05715	0.990095	1,25-vitD-unresponsive-RXR-peak	2.84161	2.67728	2.94595	0.442549	1.68918	1.74113	1.98141	0.68823	1.18378	HBEGF	NC_000005.10	140321603	140371603	-	-	-	-
NC_000022.11	35627809	35628209	1.05698	0.955405	1,25-vitD-unresponsive-RXR-peak	2.28869	14.3599	16.0922	1.93049	3.29748	5.75699	8.32794	7.11658	5.29601	MB	NC_000022.11	35598354	35648354	-	-	-	-
NC_000011.10	118912813	118913213	1.05694	0.948247	1,25-vitD-unresponsive-RXR-peak	6.54566	11.2907	12.5186	4.96666	7.88272	1.85126	2.16805	4.84712	4.87984	BCL9L	NC_000011.10	118900926	118950926	-	-	-	-
NC_000021.9	15065777	15066177	1.05669	0.98096	1,25-vitD-unresponsive-RXR-peak	5.14125	3.46114	3.82752	1.04852	2.07469	1.77259	2.96643	5.5611	7.23182	NRIP1	NC_000021.9	15040936	15090936	-	-	-	-
NC_000001.11	150569222	150569622	1.05523	0.967585	1,25-vitD-unresponsive-RXR-peak	2.05699	8.57596	9.5633	2.39046	4.81972	1.80405	3.67561	1.83709	2.688	MCL1	NC_000001.11	150554610	150604610	-	-	-	-
NC_000004.12	39027952	39028352	1.05396	0.973953	1,25-vitD-unresponsive-RXR-peak	5.96451	3.658	4.01991	0.577404	0.804152	1.53907	1.57498	2.66613	2.94834	TMEM156	NC_000004.12	39007409	39057409	-	-	-	-
NC_000016.10	85171985	85172385	1.0531	0.981638	1,25-vitD-unresponsive-RXR-peak	3.29345	5.3027	5.78465	1.44194	1.78857	0.99337	1.29813	0.841495	0.872264	GSE1	NC_000016.10	85144512	85194512	-	-	-	-
NC_000003.12	50600980	50601380	1.05287	0.954896	1,25-vitD-unresponsive-RXR-peak	3.7373	11.7668	13.0013	2.21762	3.71741	8.98517	12.3675	10.407	12.214	CISH	NC_000003.12	50586774	50636774	-	-	-	-
NC_000019.10	2163540	2163940	1.0516	0.939174	1,25-vitD-unresponsive-RXR-peak	2.33376	18.5333	20.4529	5.16807	12.5183	11.4801	14.4629	14.1322	13.8938	DOT1L	NC_000019.10	2138933	2188933	-	-	-	-
NC_000019.10	7701670	7702070	1.05148	0.971214	1,25-vitD-unresponsive-RXR-peak	2.23056	8.10345	8.96399	0.924821	2.42707	3.33948	3.4019	5.18893	4.47044	TRAPPC5	NC_000019.10	7655833	7705833	-	-	-	-
NC_000022.11	35536165	35536565	1.04988	0.985356	1,25-vitD-unresponsive-RXR-peak	2.64368	9.80899	10.5821	2.06848	2.37674	2.78533	3.0276	4.06917	3.81845	RASD2	NC_000022.11	35507806	35557806	-	-	-	-
NC_000003.12	46228289	46228689	1.04988	0.983279	1,25-vitD-unresponsive-RXR-peak	2.94181	8.22152	9.06494	1.24994	1.79116	5.17865	5.70782	2.91989	4.10098	CCR1	NC_000003.12	46183313	46233313	-	-	-	-
NC_000014.9	72926173	72926573	1.04949	0.980273	1,25-vitD-unresponsive-RXR-peak	1.1038	4.95366	5.47081	0.531407	1.03734	3.58146	4.7218	6.16003	6.53312	DCAF4	NC_000014.9	72901464	72951464	-	-	-	-
NC_000012.12	54368765	54369165	1.04925	0.968038	1,25-vitD-unresponsive-RXR-peak	1.98665	7.43587	8.18492	1.62593	3.01265	5.40489	5.03078	7.01356	7.64785	GPR84	NC_000012.12	54339486	54389486	-	-	-	-
NC_000006.12	125749317	125749717	1.04833	0.975989	1,25-vitD-unresponsive-RXR-peak	2.18717	7.70793	8.4199	1.22938	1.45728	5.3456	6.29263	4.04258	4.00974	HEY2	NC_000006.12	125724632	125774632	-	-	-	-
NC_000011.10	122655529	122655929	1.04788	0.965967	1,25-vitD-unresponsive-RXR-peak	2.35739	6.08656	6.75452	1.8702	2.52645	6.29059	6.72084	13.3917	13.3332	UBASH3B	NC_000011.10	122630722	122680722	-	-	-	-
NC_000005.10	140302931	140303331	1.04765	0.984632	1,25-vitD-unresponsive-RXR-peak	4.84333	7.06369	7.72128	1.89077	2.59531	5.42062	8.18486	19.6788	22.5565	PFDN1	NC_000005.10	140278101	140328101	-	-	-	-
NC_000006.12	39226048	39226448	1.04738	0.955694	1,25-vitD-unresponsive-RXR-peak	3.1773	16.0618	17.6078	4.5241	9.50563	4.59302	4.59632	4.80807	6.50183	KCNK5	NC_000006.12	39204475	39254475	-	-	-	-
NC_000001.11	44807789	44808189	1.04738	0.968038	1,25-vitD-unresponsive-RXR-peak	4.68808	42.364	46.1211	6.38316	20.4488	15.8057	19.4449	30.2532	28.2239	PLK3	NC_000001.11	44775377	44825377	BTBD19	NC_000001.11	44783523	44833523
NC_000019.10	4058000	4058400	1.04673	0.968428	1,25-vitD-unresponsive-RXR-peak	4.04242	17.363	18.9798	4.17983	10.1269	6.57977	8.01272	10.7895	10.258	ZBTB7A	NC_000019.10	4041899	4091899	-	-	-	-
NC_000019.10	2151725	2152125	1.04493	0.978267	1,25-vitD-unresponsive-RXR-peak	1.53959	9.12886	9.97013	1.62593	2.64305	8.50968	9.45396	4.78232	5.04662	DOT1L	NC_000019.10	2138933	2188933	-	-	-	-
NC_000001.11	155970529	155970929	1.04372	0.979434	1,25-vitD-unresponsive-RXR-peak	4.91616	23.2491	25.2834	3.55015	9.40755	11.7197	19.6067	18.5818	19.9908	ARHGEF2	NC_000001.11	155954617	156004617	-	-	-	-
NC_000005.10	32304698	32305098	1.04348	0.981638	1,25-vitD-unresponsive-RXR-peak	0.55059	7.81703	8.58865	2.06848	2.14483	2.8047	3.80834	3.96616	3.18201	MTMR12	NC_000005.10	32287939	32337939	-	-	-	-
NC_000001.11	26820802	26821202	1.04335	0.977802	1,25-vitD-unresponsive-RXR-peak	4.76032	9.27205	10.1184	1.8702	3.38225	3.54036	4.16086	3.8644	4.54382	ZDHHC18	NC_000001.11	26801688	26851688	-	-	-	-
NC_000018.10	63322164	63322564	1.04299	0.972766	1,25-vitD-unresponsive-RXR-peak	3.3918	5.09328	5.59065	0.881962	1.52225	5.52229	7.64982	6.10936	5.67642	BCL2	NC_000018.10	63295090	63345090	-	-	-	-
NC_000003.12	4977324	4977724	1.04297	0.960443	1,25-vitD-unresponsive-RXR-peak	6.2701	20.7453	22.6307	8.0868	17.3419	5.82355	7.82195	13.7592	16.3194	BHLHE40	NC_000003.12	4954437	5004437	-	-	-	-
NC_000019.10	17756300	17756700	1.04276	0.994568	1,25-vitD-unresponsive-RXR-peak	6.26777	4.64231	5.03083	1.35309	1.5898	1.80405	1.90261	3.74935	3.58925	FCHO1	NC_000019.10	17722744	17772744	-	-	-	-
NC_000001.11	39907483	39907883	1.04256	0.980017	1,25-vitD-unresponsive-RXR-peak	10.569	53.4811	58.0296	60.7431	92.4829	23.6924	30.7589	18.8133	29.401	MYCL	NC_000001.11	39876917	39926917	-	-	-	-
NC_000004.12	183098773	183099173	1.04196	0.984632	1,25-vitD-unresponsive-RXR-peak	6.19494	9.84469	10.6908	2.87274	5.7934	3.81498	6.57985	15.8684	14.7505	WWC2	NC_000004.12	183074257	183124257	-	-	-	-
NC_000017.11	68312576	68312976	1.04078	0.960261	1,25-vitD-unresponsive-RXR-peak	2.23991	14.75	16.0765	3.06474	5.30462	4.22156	4.90118	1.77188	3.3622	SLC16A6	NC_000017.11	68266479	68316479	-	-	-	-
NC_000009.12	4792678	4793078	1.04058	0.987748	1,25-vitD-unresponsive-RXR-peak	4.62292	16.4556	17.8255	0.910534	3.38095	7.86113	10.7884	8.40583	9.93309	RCL1	NC_000009.12	4767944	4817944	-	-	-	-
NC_000003.12	4994306	4994706	1.04028	0.996008	1,25-vitD-unresponsive-RXR-peak	6.23386	4.17518	4.51039	1.2008	1.67456	1.54271	1.20481	1.47947	1.85797	BHLHE40	NC_000003.12	4954437	5004437	-	-	-	-
NC_000006.12	41302630	41303030	1.03989	0.970169	1,25-vitD-unresponsive-RXR-peak	5.97378	5.35276	5.8761	1.41023	3.36374	2.63892	2.40237	2.04061	1.65775	TREM1	NC_000006.12	41261682	41311682	-	-	-	-
NC_000020.11	62728297	62728697	1.03919	0.970372	1,25-vitD-unresponsive-RXR-peak	1.9815	14.9398	16.2468	2.33819	4.48585	13.3967	18.1925	15.3284	12.9127	NTSR1	NC_000020.11	62683836	62733836	-	-	-	-
NC_000001.11	39901575	39901975	1.03859	0.976778	1,25-vitD-unresponsive-RXR-peak	7.36803	33.8991	36.7077	24.3015	33.8848	26.7473	29.1416	34.9612	35.3642	MYCL	NC_000001.11	39876917	39926917	-	-	-	-
NC_000001.11	150579457	150579857	1.03728	0.980994	1,25-vitD-unresponsive-RXR-peak	3.32815	12.785	13.8497	3.61671	6.79373	16.6599	25.2462	21.7714	20.0575	MCL1	NC_000001.11	150554610	150604610	-	-	-	-
NC_000022.11	50308578	50308978	1.03659	0.977024	1,25-vitD-unresponsive-RXR-peak	5.38824	19.031	20.7951	3.20273	8.7174	9.50422	14.3199	18.0967	19.8485	DENND6B	NC_000022.11	50302012	50352012	-	-	-	-
NC_000010.11	102132700	102133100	1.0365	0.981285	1,25-vitD-unresponsive-RXR-peak	4.94358	7.12093	7.73073	2.07963	2.84572	5.47991	4.66062	9.73203	10.4781	PPRC1	NC_000010.11	102094889	102144889	-	-	-	-
NC_000007.14	155282664	155283064	1.03627	0.973459	1,25-vitD-unresponsive-RXR-peak	2.54917	5.87354	6.41703	1.82421	2.89735	2.44532	3.59579	1.56835	1.53537	INSIG1	NC_000007.14	155272878	155322878	-	-	-	-
NC_000001.11	27873066	27873466	1.03582	0.990464	1,25-vitD-unresponsive-RXR-peak	2.45618	6.44977	6.95955	1.53394	1.89054	2.90027	5.19979	7.01356	10.0712	THEMIS2	NC_000001.11	27847544	27897544	-	-	-	-
NC_000001.11	155989961	155990361	1.03514	0.970588	1,25-vitD-unresponsive-RXR-peak	2.56629	15.7862	17.0827	3.56757	6.19224	4.83864	6.923	8.96529	9.81301	ARHGEF2	NC_000001.11	155954617	156004617	-	-	-	-
NC_000001.11	230429062	230429462	1.03502	0.984316	1,25-vitD-unresponsive-RXR-peak	2.94557	11.0885	11.9825	2.78075	5.43842	3.77025	5.60623	1.58123	2.07608	PGBD5	NC_000001.11	230401332	230451332	-	-	-	-
NC_000005.10	61314055	61314455	1.035	0.981959	1,25-vitD-unresponsive-RXR-peak	7.03761	3.72781	4.05461	1.1231	2.25884	1.7605	1.54282	0.828616	0.801053	ZSWIM6	NC_000005.10	61307258	61357258	-	-	-	-
NC_000019.10	50357051	50357451	1.0348	0.983999	1,25-vitD-unresponsive-RXR-peak	2.50038	5.69463	6.12529	0.563118	1.3553	2.33402	3.90891	5.03609	4.97109	KCNC3	NC_000019.10	50308536	50358536	-	-	-	-
NC_000012.12	54413309	54413709	1.03444	0.990635	1,25-vitD-unresponsive-RXR-peak	7.75541	8.83903	9.59955	1.58307	2.55829	6.70198	9.78159	13.6957	14.4214	ITGA5	NC_000012.12	54394266	54444266	-	-	-	-
NC_000010.11	26432988	26433388	1.03442	0.968846	1,25-vitD-unresponsive-RXR-peak	5.96587	29.0921	31.4843	5.49806	9.39033	7.29124	13.2746	3.83948	5.39604	APBB1IP	NC_000010.11	26413341	26463341	-	-	-	-
NC_000010.11	26430898	26431298	1.03355	0.970022	1,25-vitD-unresponsive-RXR-peak	1.52324	10.1239	11.0126	2.05106	3.24714	4.92458	6.48855	6.12224	5.88112	APBB1IP	NC_000010.11	26413341	26463341	-	-	-	-
NC_000004.12	86934605	86935005	1.03349	0.981189	1,25-vitD-unresponsive-RXR-peak	7.73219	15.2441	16.4471	2.90444	7.96877	5.99414	8.67424	14.2456	14.7305	AFF1	NC_000004.12	86910011	86960011	C4orf36	NC_000004.12	86911204	86961204
NC_000004.12	73740314	73740714	1.03333	0.981638	1,25-vitD-unresponsive-RXR-peak	4.68869	7.37144	7.97518	1.62907	2.89476	2.44532	3.24428	3.26589	6.45744	CXCL8	NC_000004.12	73715569	73765569	-	-	-	-
NC_000006.12	160991544	160991944	1.03327	0.993049	1,25-vitD-unresponsive-RXR-peak	1.15195	7.43946	8.07612	1.22938	1.27184	8.72862	10.5354	24.5271	24.7616	MAP3K4	NC_000006.12	160966769	161016769	-	-	-	-
NC_000007.14	2511157	2511557	1.03199	0.975803	1,25-vitD-unresponsive-RXR-peak	8.84073	20.7203	22.4589	2.69189	7.38061	3.37095	3.94106	8.31653	7.75913	LFNG	NC_000007.14	2487529	2537529	-	-	-	-
NC_000012.12	103841683	103842083	1.03166	0.990289	1,25-vitD-unresponsive-RXR-peak	6.18069	10.3852	11.1735	1.69737	3.6804	3.10961	4.95822	9.96007	9.80405	NT5DC3	NC_000012.12	103816234	103866234	-	-	-	-
NC_000004.12	184815425	184815825	1.03156	0.994246	1,25-vitD-unresponsive-RXR-peak	9.42737	9.29	9.94496	1.36738	4.14938	1.04056	1.58949	3.13713	3.97859	ACSL1	NC_000004.12	184801594	184851594	-	-	-	-
NC_000009.12	128881860	128882260	1.02962	0.990397	1,25-vitD-unresponsive-RXR-peak	2.37452	6.79881	7.3144	3.23758	5.05292	5.6033	6.61301	8.01125	8.26193	LRRC8A	NC_000009.12	128857133	128907133	-	-	-	-
NC_000001.11	230415732	230416132	1.02948	0.975901	1,25-vitD-unresponsive-RXR-peak	4.59918	5.22751	5.65215	1.59422	2.61123	3.72305	3.43092	1.38976	1.86244	PGBD5	NC_000001.11	230401332	230451332	-	-	-	-
NC_000002.12	72143051	72143451	1.02794	0.972766	1,25-vitD-unresponsive-RXR-peak	3.35282	14.5568	15.7185	1.75765	5.25169	1.3612	5.21844	0.395412	0.545183	CYP26B1	NC_000002.12	72122862	72172862	-	-	-	-
NC_000019.10	17067138	17067538	1.0279	0.980193	1,25-vitD-unresponsive-RXR-peak	2.28736	6.97773	7.49574	1.23252	2.22571	1.81979	2.86998	2.93277	3.66262	MYO9B	NC_000019.10	17050777	17100777	-	-	-	-
NC_000010.11	90847404	90847804	1.02716	0.998132	1,25-vitD-unresponsive-RXR-peak	3.75722	3.13722	3.35598	1.09139	1.29034	1.42413	1.08247	1.28841	0.805522	HTR7	NC_000010.11	90833039	90883039	-	-	-	-
NC_000020.11	4813331	4813731	1.02615	0.993614	1,25-vitD-unresponsive-RXR-peak	1.1936	4.05352	4.34795	0.106281	0.46898	2.23963	2.42001	4.6548	4.80415	RASSF2	NC_000020.11	4798608	4848608	-	-	-	-
NC_000004.12	145177798	145178198	1.0261	0.980017	1,25-vitD-unresponsive-RXR-peak	3.86737	13.8553	14.8275	5.57263	11.9525	3.14952	4.25106	10.7135	13.055	OTUD4	NC_000004.12	145155589	145205589	-	-	-	-
NC_000005.10	32193501	32193901	1.02601	0.984632	1,25-vitD-unresponsive-RXR-peak	1.50259	17.9124	19.2243	4.41294	7.24939	11.0579	16.2152	13.4664	17.2383	GOLPH3	NC_000005.10	32149319	32199319	-	-	-	-
NC_000002.12	112836677	112837077	1.02516	0.989465	1,25-vitD-unresponsive-RXR-peak	4.88511	8.01748	8.58865	1.76706	4.73366	4.43453	5.17903	2.19387	4.18776	IL1B	NC_000002.12	112811779	112861779	-	-	-	-
NC_000019.10	17090547	17090947	1.02469	0.979111	1,25-vitD-unresponsive-RXR-peak	1.20397	13.8428	14.8685	2.38733	7.19646	4.5652	5.81464	8.34061	9.36571	MYO9B	NC_000019.10	17050777	17100777	-	-	-	-
NC_000001.11	3454912	3455312	1.02466	0.973601	1,25-vitD-unresponsive-RXR-peak	4.33515	19.5928	21.1026	5.22835	12.3169	2.4175	4.4377	4.55263	7.20069	ARHGEF16	NC_000001.11	3429665	3479665	-	-	-	-
NC_000002.12	119432437	119432837	1.02462	0.994568	1,25-vitD-unresponsive-RXR-peak	5.61944	6.00418	6.41862	1.45937	2.47871	2.53607	4.671	2.76788	5.42949	TMEM37	NC_000002.12	119404895	119454895	-	-	-	-
NC_000004.12	25860950	25861350	1.02456	0.9888	1,25-vitD-unresponsive-RXR-peak	3.77241	4.38103	4.70594	1.1231	1.28904	2.08841	2.54961	3.74977	4.58158	SEL1L3	NC_000004.12	25838566	25888566	-	-	-	-
NC_000003.12	196620172	196620572	1.0224	0.98766	1,25-vitD-unresponsive-RXR-peak	5.13287	33.0347	35.2662	5.36948	17.8586	17.6837	32.9302	20.5328	22.9749	NRROS	NC_000003.12	196614694	196664694	-	-	-	-
NC_000001.11	154493262	154493662	1.02225	0.985356	1,25-vitD-unresponsive-RXR-peak	5.14812	7.48952	8.05245	2.09391	3.16367	3.94929	4.74669	4.27269	5.9924	SHE	NC_000001.11	154477412	154527412	TDRD10	NC_000001.11	154477219	154527219
NC_000010.11	79050136	79050536	1.02196	0.979584	1,25-vitD-unresponsive-RXR-peak	8.57276	4.63333	5.02133	1.21823	3.51606	2.19971	2.76214	1.35196	1.62878	ZMIZ1	NC_000010.11	79043966	79093966	-	-	-	-
NC_000001.11	7920628	7921028	1.02171	0.994924	1,25-vitD-unresponsive-RXR-peak	4.65914	3.39312	3.62092	0.977097	1.67327	1.36484	2.06435	2.57599	2.39653	UCN2	NC_000001.11	7888249	7938249	-	-	-	-
NC_000004.12	86936135	86936535	1.02156	0.990955	1,25-vitD-unresponsive-RXR-peak	2.92764	7.64889	8.17547	1.04539	2.42837	3.82226	5.41958	10.7513	10.9835	AFF1	NC_000004.12	86910011	86960011	C4orf36	NC_000004.12	86911204	86961204
NC_000020.11	38152641	38153041	1.02133	0.991308	1,25-vitD-unresponsive-RXR-peak	9.06727	22.2021	23.7316	5.88346	11.2279	3.24028	7.02358	8.05941	8.88743	TGM2	NC_000020.11	38143475	38193475	-	-	-	-
NC_000020.11	62686155	62686555	1.02131	0.98766	1,25-vitD-unresponsive-RXR-peak	2.22386	6.52675	6.98635	1.35622	3.21272	4.23365	6.00542	4.68056	4.4481	NTSR1	NC_000020.11	62683836	62733836	-	-	-	-
NC_000001.11	7916209	7916609	1.02092	0.999865	1,25-vitD-unresponsive-RXR-peak	3.01399	3.65082	3.87956	0.580542	1.12211	1.83188	2.5102	4.1568	4.06754	UCN2	NC_000001.11	7888249	7938249	-	-	-	-
NC_000002.12	150497330	150497730	1.02079	0.9888	1,25-vitD-unresponsive-RXR-peak	2.60264	8.44352	9.03654	1.65765	2.05748	5.50774	6.07072	3.68621	3.67603	RND3	NC_000002.12	150462695	150512695	-	-	-	-
NC_000012.12	111397155	111397555	1.02039	0.98846	1,25-vitD-unresponsive-RXR-peak	4.84706	33.4014	35.5311	6.50373	25.4634	10.9199	17.3578	9.62901	12.5454	SH2B3	NC_000012.12	111379730	111429730	-	-	-	-
NC_000011.10	119361304	119361704	1.02035	0.987148	1,25-vitD-unresponsive-RXR-peak	3.8396	24.117	25.7391	3.80557	10.9629	9.20294	14.7803	12.5734	15.3338	USP2	NC_000011.10	119356690	119406690	-	-	-	-
NC_000004.12	145175558	145175958	1.01981	0.991949	1,25-vitD-unresponsive-RXR-peak	3.72763	8.03364	8.53031	2.6633	3.78108	2.70667	4.72492	4.10654	5.70308	OTUD4	NC_000004.12	145155589	145205589	-	-	-	-
NC_000002.12	120338092	120338492	1.01897	0.999865	1,25-vitD-unresponsive-RXR-peak	7.09512	2.80972	2.9838	0.942246	0.51932	1.7254	1.604	1.27554	0.99465	INHBB	NC_000002.12	120321136	120371136	-	-	-	-
NC_000015.10	70086518	70086918	1.01844	0.994568	1,25-vitD-unresponsive-RXR-peak	4.931	3.85486	4.10666	0.620264	1.02013	1.6141	1.3199	0.854371	0.979082	TLE3	NC_000015.10	70072917	70122917	-	-	-	-
NC_000008.11	37708343	37708743	1.01676	0.988579	1,25-vitD-unresponsive-RXR-peak	3.63694	4.04813	4.3921	1.18338	1.5898	3.65166	3.73678	1.91309	2.80592	ZNF703	NC_000008.11	37670782	37720782	-	-	-	-
NC_000001.11	39919535	39919935	1.01624	0.994568	1,25-vitD-unresponsive-RXR-peak	6.91502	33.9797	35.9696	15.8865	26.5124	26.6253	26.8169	13.6313	15.8343	MYCL	NC_000001.11	39876917	39926917	-	-	-	-
NC_000008.11	133297205	133297605	1.01613	0.989465	1,25-vitD-unresponsive-RXR-peak	6.92669	17.3737	18.5383	2.32705	4.57061	16.055	19.3392	20.853	17.2983	NDRG1	NC_000008.11	133272252	133322252	-	-	-	-
NC_000002.12	69642565	69642965	1.0159	0.984632	1,25-vitD-unresponsive-RXR-peak	4.28938	15.4929	16.5496	1.4165	4.53489	6.02925	9.08693	16.4653	14.1922	AAK1	NC_000002.12	69618739	69668739	-	-	-	-
NC_000001.11	209649326	209649726	1.01584	0.981638	1,25-vitD-unresponsive-RXR-peak	0.512714	10.3208	10.9921	1.95907	5.74047	5.57794	7.58139	11.9633	15.0935	LAMB3	NC_000001.11	209627425	209677425	-	-	-	-
NC_000009.12	113221161	113221561	1.01573	0.984632	1,25-vitD-unresponsive-RXR-peak	1.65631	17.3611	18.472	4.01326	6.54333	5.77753	7.72762	9.526	9.1433	SLC31A1	NC_000009.12	113196544	113246544	-	-	-	-
NC_000019.10	17089817	17090217	1.01567	0.994924	1,25-vitD-unresponsive-RXR-peak	0.957202	8.17146	8.6407	1.94477	2.32898	3.04186	5.81877	6.21195	7.36531	MYO9B	NC_000019.10	17050777	17100777	-	-	-	-
NC_000022.11	50304487	50304887	1.01534	0.993276	1,25-vitD-unresponsive-RXR-peak	3.89823	10.5695	11.2208	1.38479	2.66027	6.37771	8.00444	13.314	14.279	DENND6B	NC_000022.11	50302012	50352012	-	-	-	-
NC_000001.11	155135070	155135470	1.01451	0.995427	1,25-vitD-unresponsive-RXR-peak	2.36422	21.5007	22.7569	2.46503	4.61836	6.34143	5.39056	12.3982	11.6465	EFL1	NC_000001.11	155102876	155152876	-	-	-	-
NC_000001.11	209667783	209668183	1.0138	0.993276	1,25-vitD-unresponsive-RXR-peak	0.66519	2.02047	2.14953	0.850252	1.17115	0.423482	0.927972	0.280776	0.967979	G0S2	NC_000001.11	209650412	209700412	LAMB3	NC_000001.11	209627425	209677425
NC_000010.11	79084244	79084644	1.01357	0.994568	1,25-vitD-unresponsive-RXR-peak	12.0925	36.8215	38.925	29.4445	53.7273	10.6198	19.2179	11.6319	18.0706	ZMIZ1	NC_000010.11	79043966	79093966	-	-	-	-
NC_000004.12	25844958	25845358	1.01325	0.985356	1,25-vitD-unresponsive-RXR-peak	6.81084	3.18729	3.48528	1.1231	1.94088	1.2027	1.44537	1.64519	1.33067	SEL1L3	NC_000004.12	25838566	25888566	-	-	-	-
NC_000022.11	43928425	43928825	1.01314	0.996971	1,25-vitD-unresponsive-RXR-peak	5.24652	25.4056	26.8431	3.90384	4.67129	2.85308	3.93793	3.15042	3.16197	PNPLA3	NC_000022.11	43898805	43948805	-	-	-	-
NC_000009.12	5459314	5459714	1.01305	0.996903	1,25-vitD-unresponsive-RXR-peak	10.2172	2.49478	2.64946	1.43079	1.62421	1.00065	1.55733	0.867247	0.658631	CD274	NC_000009.12	5425542	5475542	-	-	-	-
NC_000005.10	173866583	173866983	1.01293	0.997432	1,25-vitD-unresponsive-RXR-peak	4.43786	4.3166	4.4962	0.789968	1.74082	3.59238	4.48436	21.1986	18.9273	CPEB4	NC_000005.10	173863349	173913349	-	-	-	-
NC_000012.12	54384698	54385098	1.01288	0.999383	1,25-vitD-unresponsive-RXR-peak	3.70131	11.9511	12.6827	2.03991	3.48034	5.87556	6.58812	16.096	13.5091	GPR84	NC_000012.12	54339486	54389486	-	-	-	-
NC_000002.12	74817023	74817423	1.01242	0.996971	1,25-vitD-unresponsive-RXR-peak	2.78218	4.05173	4.3448	1.06281	0.887621	2.84098	2.11102	3.69784	3.992	HK2	NC_000002.12	74809127	74859127	-	-	-	-
NC_000018.10	3014163	3014563	1.01239	0.983816	1,25-vitD-unresponsive-RXR-peak	2.72792	10.3834	11.2192	3.17729	5.62516	2.19971	3.79695	6.63103	8.27318	LPIN2	NC_000018.10	2988144	3038144	-	-	-	-
NC_000005.10	68193404	68193804	1.01194	0.984632	1,25-vitD-unresponsive-RXR-peak	8.69727	6.72002	7.16455	2.20961	8.31986	2.72968	4.3983	1.91309	3.80057	PIK3R1	NC_000005.10	68190756	68240756	-	-	-	-
NC_000019.10	7676263	7676663	1.01192	0.994069	1,25-vitD-unresponsive-RXR-peak	3.93416	23.0235	24.2883	3.08844	6.96197	9.457	11.5079	7.44677	8.74038	TRAPPC5	NC_000019.10	7655833	7705833	-	-	-	-
NC_000018.10	13216137	13216537	1.0111	0.993247	1,25-vitD-unresponsive-RXR-peak	-1.92637	3.64902	3.86851	1.04852	1.48911	2.91964	2.97056	0.777528	0.556283	LDLRAD4	NC_000018.10	13192682	13242682	-	-	-	-
NC_000016.10	87388400	87388800	1.01068	0.997432	1,25-vitD-unresponsive-RXR-peak	4.6194	13.304	14.061	1.82734	2.89476	5.04798	6.64929	7.86836	7.20746	FBXO31	NC_000016.10	87367121	87417121	FBXO31	NC_000016.10	87367121	87417121
NC_000019.10	7681681	7682081	1.01037	0.994924	1,25-vitD-unresponsive-RXR-peak	6.83858	10.6375	11.1089	1.44508	2.2098	6.53621	8.14443	12.8417	12.2652	TRAPPC5	NC_000019.10	7655833	7705833	-	-	-	-
NC_000001.11	27863136	27863536	1.0103	0.999383	1,25-vitD-unresponsive-RXR-peak	5.42154	28.3977	29.8995	5.21406	12.6203	10.1794	15.0581	8.63343	11.7757	THEMIS2	NC_000001.11	27847544	27897544	-	-	-	-
NC_000002.12	201130859	201131259	1.00993	0.994403	1,25-vitD-unresponsive-RXR-peak	5.31678	7.04753	7.45159	2.87274	2.99932	3.10961	4.65336	5.85351	6.95592	CFLAR	NC_000002.12	201091164	201141164	-	-	-	-
NC_000019.10	18416896	18417296	1.00992	0.994911	1,25-vitD-unresponsive-RXR-peak	5.15523	14.4477	15.2312	1.32451	4.81972	12.5497	14.8051	24.832	22.6611	LRRC25	NC_000019.10	18372622	18422622	-	-	-	-
NC_000001.11	39776293	39776693	1.00934	0.999865	1,25-vitD-unresponsive-RXR-peak	4.33598	22.0876	23.2916	5.56776	12.0863	15.1705	18.5844	13.046	15.6607	BMP8B	NC_000001.11	39763865	39813865	-	-	-	-
NC_000005.10	68215060	68215460	1.00908	0.99925	1,25-vitD-unresponsive-RXR-peak	7.56433	26.4381	27.9407	8.05997	14.9294	8.96944	11.622	32.3332	29.312	PIK3R1	NC_000005.10	68190756	68240756	-	-	-	-
NC_000001.11	155140246	155140646	1.00887	0.994855	1,25-vitD-unresponsive-RXR-peak	3.65517	6.72002	7.09675	1.10881	1.37381	4.55311	5.69955	16.9354	17.6344	EFL1	NC_000001.11	155102876	155152876	-	-	-	-
NC_000001.11	12178090	12178490	1.0085	0.993121	1,25-vitD-unresponsive-RXR-peak	2.5868	12.9945	13.8765	2.23505	3.5638	6.64269	6.28225	7.21792	6.72672	TNFRSF1B	NC_000001.11	12141991	12191991	-	-	-	-
NC_000005.10	135437417	135437817	1.00835	0.996551	1,25-vitD-unresponsive-RXR-peak	4.16249	19.6233	20.6958	3.07101	5.62258	25.9222	30.3526	20.5556	19.2144	TIFAB	NC_000005.10	135427351	135477351	DCANP1	NC_000005.10	135422348	135472348
NC_000016.10	31259741	31260141	1.00811	0.99925	1,25-vitD-unresponsive-RXR-peak	4.37167	14.5747	15.359	2.70617	5.92333	4.10297	7.84997	5.54655	10.3805	ITGAM	NC_000016.10	31234975	31284975	-	-	-	-
NC_000002.12	69643746	69644146	1.00722	0.987717	1,25-vitD-unresponsive-RXR-peak	4.2422	9.01794	9.6074	1.89878	3.78238	9.31428	11.6044	27.4857	26.8312	AAK1	NC_000002.12	69618739	69668739	-	-	-	-
NC_000001.11	44775244	44775644	1.00657	0.996551	1,25-vitD-unresponsive-RXR-peak	4.78412	11.2119	11.7901	2.51417	4.48325	13.8941	14.5002	23.7621	25.8362	PLK3	NC_000001.11	44775377	44825377	-	-	-	-
NC_000002.12	28392613	28393013	1.0063	0.996551	1,25-vitD-unresponsive-RXR-peak	3.2096	10.6393	11.2034	2.41904	4.3202	9.38081	12.014	21.1466	18.3999	FOSL2	NC_000002.12	28367858	28417858	-	-	-	-
NC_000011.10	119359778	119360178	1.00501	0.994855	1,25-vitD-unresponsive-RXR-peak	4.97894	22.5922	23.7709	3.46442	6.09156	3.861	6.82243	6.86113	8.99855	USP2	NC_000011.10	119356690	119406690	-	-	-	-
NC_000002.12	73293502	73293902	1.00448	0.994069	1,25-vitD-unresponsive-RXR-peak	2.89228	2.87055	3.02794	0.605978	0.920749	3.08296	3.60305	2.93319	2.23407	FBXO41	NC_000002.12	73259478	73309478	-	-	-	-
NC_000005.10	140321861	140322261	1.00249	0.999383	1,25-vitD-unresponsive-RXR-peak	13.479	60.9117	63.3458	40.2201	81.5755	13.4076	44.1043	6.72075	17.7834	HBEGF	NC_000005.10	140321603	140371603	PFDN1	NC_000005.10	140278101	140328101
NC_000010.11	97334682	97335082	1.00227	0.998097	1,25-vitD-unresponsive-RXR-peak	2.12204	9.54769	10.0222	1.21823	2.30918	7.83331	8.526	19.8578	17.7567	FRAT1	NC_000010.11	97294271	97344271	-	-	-	-
NC_000006.12	157979381	157979781	1.00224	0.994069	1,25-vitD-unresponsive-RXR-peak	3.426	10.5587	11.1782	1.53707	3.39816	3.7787	4.4128	3.0092	3.29993	SYNJ2	NC_000006.12	157956296	158006296	-	-	-	-
NC_000008.11	37691432	37691832	1.00222	0.994568	1,25-vitD-unresponsive-RXR-peak	6.6434	27.0197	28.3886	5.34578	12.5725	13.9061	15.1131	8.32815	6.04141	ZNF703	NC_000008.11	37670782	37720782	-	-	-	-
NC_000017.11	4555252	4555652	1.00209	0.994568	1,25-vitD-unresponsive-RXR-peak	0.828557	3.58819	3.77547	0.623402	0.952581	3.00676	3.21111	7.23163	6.76002	MYBBP1A	NC_000017.11	4530384	4580384	-	-	-	-
NC_000010.11	79093768	79094168	1.00188	0.994069	1,25-vitD-unresponsive-RXR-peak	6.37874	34.7294	36.2929	6.5797	16.8239	11.3506	17.3693	10.8406	12.1872	ZMIZ1	NC_000010.11	79043966	79093966	-	-	-	-
NC_000005.10	150764510	150764910	1.00133	0.994069	1,25-vitD-unresponsive-RXR-peak	6.62559	37.6054	39.2388	4.04497	9.97461	10.5158	18.319	23.4411	24.072	SMIM3	NC_000005.10	150753757	150803757	-	-	-	-
NC_000015.10	51332191	51332591	0.998948	0.997432	1,25-vitD-unresponsive-RXR-peak	4.09163	8.47563	8.85044	2.82674	4.17048	13.0471	15.6023	6.08319	7.16508	CYP19A1	NC_000015.10	51313596	51363596	-	-	-	-
NC_000004.12	39044342	39044742	0.998444	0.995173	1,25-vitD-unresponsive-RXR-peak	1.98382	6.19027	6.48642	1.19767	1.68918	2.60383	2.20434	5.55943	6.91584	TMEM156	NC_000004.12	39007409	39057409	-	-	-	-
NC_000019.10	17739220	17739620	0.997994	0.991949	1,25-vitD-unresponsive-RXR-peak	3.51648	10.7145	11.1009	1.59736	2.78075	4.04732	6.25323	4.6166	3.60697	FCHO1	NC_000019.10	17722744	17772744	-	-	-	-
NC_000005.10	140612043	140612443	0.997892	0.999865	1,25-vitD-unresponsive-RXR-peak	2.14722	23.0986	24.3182	4.95062	10.0581	8.92952	11.6842	2.66445	6.918	CD14	NC_000005.10	140608701	140658701	-	-	-	-
NC_000005.10	61348441	61348841	0.997381	0.988579	1,25-vitD-unresponsive-RXR-peak	1.48976	5.35995	5.6143	2.10019	1.85871	2.55181	2.94566	1.90021	2.01597	ZSWIM6	NC_000005.10	61307258	61357258	-	-	-	-
NC_000012.12	51911203	51911603	0.996781	0.994069	1,25-vitD-unresponsive-RXR-peak	1.72206	10.7771	11.2886	1.68622	2.6934	1.34547	2.1867	1.64562	2.1718	ACVRL1	NC_000012.12	51881944	51931944	-	-	-	-
NC_000005.10	150758374	150758774	0.99609	0.994568	1,25-vitD-unresponsive-RXR-peak	8.20356	14.75	15.3653	1.30709	3.84993	7.18112	10.1124	25.9663	25.2869	SMIM3	NC_000005.10	150753757	150803757	-	-	-	-
NC_000019.10	2187799	2188199	0.995889	0.999461	1,25-vitD-unresponsive-RXR-peak	3.91329	7.70972	7.65503	1.5085	2.81258	6.46847	6.88985	8.72314	8.15079	DOT1L	NC_000019.10	2138933	2188933	-	-	-	-
NC_000019.10	50337012	50337412	0.994227	0.990955	1,25-vitD-unresponsive-RXR-peak	10.5823	13.1842	13.6605	0.715396	1.32218	1.4084	1.76574	1.87447	1.91809	KCNC3	NC_000019.10	50308536	50358536	-	-	-	-
NC_000008.11	102655995	102656395	0.994131	0.994069	1,25-vitD-unresponsive-RXR-peak	5.82654	22.6084	23.506	5.21406	11.7817	11.4934	14.1136	16.9873	17.6524	KLF10	NC_000008.11	102630725	102680725	-	-	-	-
NC_000020.11	56392276	56392676	0.99394	0.993614	1,25-vitD-unresponsive-RXR-peak	6.51502	7.9746	8.28586	2.14305	4.50306	5.82719	9.39593	19.4396	16.5153	CASS4	NC_000020.11	56387036	56437036	-	-	-	-
NC_000012.12	103831386	103831786	0.993405	0.995266	1,25-vitD-unresponsive-RXR-peak	4.93655	7.17997	7.49574	1.18652	2.15945	2.32193	2.49568	4.27227	5.26487	NT5DC3	NC_000012.12	103816234	103866234	-	-	-	-
NC_000011.10	122663822	122664222	0.993103	0.990464	1,25-vitD-unresponsive-RXR-peak	3.07472	4.95725	5.13018	1.32451	1.05456	2.916	2.94153	1.60657	1.47525	UBASH3B	NC_000011.10	122630722	122680722	-	-	-	-
NC_000019.10	18414970	18415370	0.992709	0.990464	1,25-vitD-unresponsive-RXR-peak	3.94038	34.7009	36.1383	4.63039	12.872	18.6478	24.5504	19.1047	18.2463	LRRC25	NC_000019.10	18372622	18422622	-	-	-	-
NC_000006.12	148746633	148747033	0.992543	0.990464	1,25-vitD-unresponsive-RXR-peak	5.80184	9.8788	10.2162	1.73221	2.69469	4.97412	7.01945	9.50028	6.80023	UST	NC_000006.12	148722030	148772030	-	-	-	-
NC_000007.14	44999749	45000149	0.992168	0.989001	1,25-vitD-unresponsive-RXR-peak	1.93449	6.79523	7.0321	0.729684	1.32218	3.96138	4.96235	10.2907	9.79744	OSM	NC_000007.14	44974746	45024746	-	-	-	-
NC_000022.11	50305838	50306238	0.991734	0.994069	1,25-vitD-unresponsive-RXR-peak	0.857019	18.8555	19.5712	3.75784	7.96877	11.0191	13.227	18.5299	21.415	DENND6B	NC_000022.11	50302012	50352012	-	-	-	-
NC_000002.12	112839470	112839870	0.991456	0.999461	1,25-vitD-unresponsive-RXR-peak	1.70626	14.5371	15.1697	3.01387	4.65149	9.93016	11.5121	3.32818	4.88647	IL1B	NC_000002.12	112811779	112861779	-	-	-	-
NC_000017.11	32276201	32276601	0.991138	0.996551	1,25-vitD-unresponsive-RXR-peak	6.00711	10.7271	11.1482	1.85278	5.00517	2.64256	2.95917	2.38451	1.7712	RHBDL3	NC_000017.11	32240832	32290832	-	-	-	-
NC_000012.12	54439580	54439980	0.990801	0.993276	1,25-vitD-unresponsive-RXR-peak	2.37648	4.11256	4.2549	0.786829	2.89346	2.54336	3.7658	4.59042	5.32252	ITGA5	NC_000012.12	54394266	54444266	-	-	-	-
NC_000009.12	5437321	5437721	0.990684	0.996551	1,25-vitD-unresponsive-RXR-peak	-0.692868	14.2186	14.6651	3.19959	3.36633	6.3898	7.13454	18.3276	19.7128	CD274	NC_000009.12	5425542	5475542	-	-	-	-
NC_000012.12	96407594	96407994	0.990665	0.98766	1,25-vitD-unresponsive-RXR-peak	1.85193	13.6405	14.1462	1.79564	4.49918	2.92328	3.46306	0.611806	1.69335	CDK17	NC_000012.12	96375439	96425439	-	-	-	-
NC_000015.10	89057375	89057775	0.990023	0.998158	1,25-vitD-unresponsive-RXR-peak	6.71292	7.3142	7.60614	0.580542	1.53946	2.78169	2.86585	1.42796	1.90252	ABHD2	NC_000015.10	89015998	89065998	-	-	-	-
NC_000002.12	9191733	9192133	0.989812	0.993614	1,25-vitD-unresponsive-RXR-peak	10.1012	9.7266	10.101	3.60555	6.45857	4.5301	6.00955	10.5855	11.8689	ASAP2	NC_000002.12	9181812	9231812	-	-	-	-
NC_000008.11	127733916	127734316	0.989549	0.999865	1,25-vitD-unresponsive-RXR-peak	6.57203	10.8559	11.3611	4.18924	8.11979	6.95241	10.9823	5.08718	5.93013	MYC	NC_000008.11	127710434	127760434	-	-	-	-
NC_000016.10	86505312	86505712	0.989505	0.997432	1,25-vitD-unresponsive-RXR-peak	3.21141	8.2305	8.56025	0.502834	1.4732	1.59472	2.01356	0.599347	0.943477	FOXF1	NC_000016.10	86485527	86535527	-	-	-	-
NC_000019.10	17744301	17744701	0.988659	0.98424	1,25-vitD-unresponsive-RXR-peak	1.87411	4.76039	4.83213	0.973958	2.9438	0.716292	1.04306	1.30087	1.1215	FCHO1	NC_000019.10	17722744	17772744	-	-	-	-
NC_000011.10	118940216	118940616	0.98834	0.994568	1,25-vitD-unresponsive-RXR-peak	2.16162	2.87235	2.99324	0.410838	0.33517	2.02549	2.54235	0.765071	1.06586	BCL9L	NC_000011.10	118900926	118950926	-	-	-	-
NC_000012.12	93377651	93378051	0.987452	0.994855	1,25-vitD-unresponsive-RXR-peak	5.40049	8.2323	7.94362	2.07162	3.9334	4.82772	6.60263	10.5207	11.1725	NUDT4	NC_000012.12	93352925	93402925	-	-	-	-
NC_000012.12	124548716	124549116	0.98636	0.994568	1,25-vitD-unresponsive-RXR-peak	2.4609	6.73438	6.97846	1.82421	3.56251	1.98674	3.36974	1.88735	1.45305	NCOR2	NC_000012.12	124542612	124592612	-	-	-	-
NC_000003.12	196634176	196634576	0.986027	0.992113	1,25-vitD-unresponsive-RXR-peak	2.96702	25.8296	26.5844	2.1319	6.74599	22.0817	34.5632	25.2229	26.2996	NRROS	NC_000003.12	196614694	196664694	-	-	-	-
NC_000020.11	50169322	50169722	0.985856	0.991154	1,25-vitD-unresponsive-RXR-peak	4.22592	4.45263	4.53404	2.12562	3.12796	1.07203	1.59675	0.586471	0.607457	CEBPB	NC_000020.11	50165583	50215583	-	-	-	-
NC_000001.11	230430525	230430925	0.985776	0.993929	1,25-vitD-unresponsive-RXR-peak	-0.576032	6.3997	6.66462	1.66078	2.34361	2.34612	3.88402	1.23733	1.63772	PGBD5	NC_000001.11	230401332	230451332	-	-	-	-
NC_000010.11	26438009	26438409	0.985479	0.99242	1,25-vitD-unresponsive-RXR-peak	5.93565	23.9936	24.7488	3.86725	10.4263	13.3761	26.8408	15.9294	17.4498	APBB1IP	NC_000010.11	26413341	26463341	-	-	-	-
NC_000001.11	39793428	39793828	0.985233	0.98766	1,25-vitD-unresponsive-RXR-peak	3.29149	20.6613	21.1831	3.69441	8.64985	14.7446	16.3987	25.9261	26.8312	BMP8B	NC_000001.11	39763865	39813865	-	-	-	-
NC_000016.10	87391996	87392396	0.984859	0.985164	1,25-vitD-unresponsive-RXR-peak	4.78013	13.168	13.5437	1.9622	3.99966	6.65115	7.60941	10.1789	10.981	FBXO31	NC_000016.10	87367121	87417121	FBXO31	NC_000016.10	87367121	87417121
NC_000009.12	98250905	98251305	0.982833	0.999865	1,25-vitD-unresponsive-RXR-peak	1.69282	9.2864	9.55221	1.65765	3.18088	2.99466	4.87216	1.40305	1.97589	TBC1D2	NC_000009.12	98230649	98280649	-	-	-	-
NC_000007.14	100550162	100550562	0.981648	0.993247	1,25-vitD-unresponsive-RXR-peak	5.21006	4.32019	4.23755	1.47679	3.16237	2.76478	2.71549	3.6858	3.19528	AGFG2	NC_000007.14	100514203	100564203	-	-	-	-
NC_000017.11	32275076	32275476	0.981426	0.996971	1,25-vitD-unresponsive-RXR-peak	3.97484	5.15411	5.33202	0.942246	1.60571	2.07749	3.23601	1.31333	0.769917	RHBDL3	NC_000017.11	32240832	32290832	-	-	-	-
NC_000001.11	27875169	27875569	0.980845	0.987748	1,25-vitD-unresponsive-RXR-peak	3.27746	16.6489	17.1079	2.55389	3.71482	6.92705	9.63849	4.25939	7.5011	THEMIS2	NC_000001.11	27847544	27897544	-	-	-	-
NC_000005.10	135449923	135450323	0.980583	0.992679	1,25-vitD-unresponsive-RXR-peak	6.31453	4.38103	4.4615	0.623402	0.703469	1.67702	1.88809	2.44848	2.63683	TIFAB	NC_000005.10	135427351	135477351	DCANP1	NC_000005.10	135422348	135472348
NC_000010.11	79067110	79067510	0.980495	0.994924	1,25-vitD-unresponsive-RXR-peak	2.2601	6.1456	6.46117	0.6694	2.27475	3.67949	4.50199	5.12497	5.3048	ZMIZ1	NC_000010.11	79043966	79093966	-	-	-	-
NC_000013.11	44577723	44578123	0.980149	0.988599	1,25-vitD-unresponsive-RXR-peak	4.39087	6.12226	6.32873	0.531407	1.13803	4.55064	5.45899	7.53941	5.94339	TSC22D1	NC_000013.11	44552344	44602344	-	-	-	-
NC_000020.11	38168878	38169278	0.979872	0.994568	1,25-vitD-unresponsive-RXR-peak	8.49075	10.8631	11.1372	2.39046	5.89278	2.82524	4.4377	7.7043	9.59707	TGM2	NC_000020.11	38143475	38193475	-	-	-	-
NC_000019.10	14356278	14356678	0.977777	0.979111	1,25-vitD-unresponsive-RXR-peak	8.34615	19.3351	20.1753	2.59675	4.50176	5.66987	8.58718	13.3783	12.5099	ADGRE5	NC_000019.10	14356444	14406444	-	-	-	-
NC_000007.14	2522232	2522632	0.977268	0.979035	1,25-vitD-unresponsive-RXR-peak	4.01675	10.3064	10.519	0.640826	1.02143	1.72904	2.31529	1.73408	1.7712	LFNG	NC_000007.14	2487529	2537529	-	-	-	-
NC_000005.10	150783573	150783973	0.976284	0.971909	1,25-vitD-unresponsive-RXR-peak	6.63819	36.7751	37.4614	5.09977	12.2348	12.8305	24.9154	17.7146	20.7608	SMIM3	NC_000005.10	150753757	150803757	-	-	-	-
NC_000011.10	119381494	119381894	0.97601	0.978267	1,25-vitD-unresponsive-RXR-peak	2.57919	6.97952	7.06051	1.35622	1.79116	5.09153	6.64929	3.69826	4.04087	USP2	NC_000011.10	119356690	119406690	-	-	-	-
NC_000001.11	209692877	209693277	0.975498	0.99536	1,25-vitD-unresponsive-RXR-peak	3.5767	2.01329	2.05648	0.563118	1.22279	1.44832	1.55008	0.637142	1.25499	G0S2	NC_000001.11	209650412	209700412	-	-	-	-
NC_000002.12	9230899	9231299	0.974948	0.990955	1,25-vitD-unresponsive-RXR-peak	7.07338	14.8897	15.1949	2.90758	4.80122	7.13755	11.4965	4.87078	6.551	ASAP2	NC_000002.12	9181812	9231812	-	-	-	-
NC_000005.10	173868552	173868952	0.974617	0.998132	1,25-vitD-unresponsive-RXR-peak	2.70005	4.50269	4.61919	1.47365	1.8402	1.11923	1.71183	1.14803	1.31726	CPEB4	NC_000005.10	173863349	173913349	-	-	-	-
NC_000008.11	118108689	118109089	0.974251	0.997563	1,25-vitD-unresponsive-RXR-peak	7.83559	7.95844	8.17702	3.32643	4.23414	3.92875	4.31949	0.6251	1.20829	EXT1	NC_000008.11	118086826	118136826	-	-	-	-
NC_000008.11	102639800	102640200	0.973658	0.990464	1,25-vitD-unresponsive-RXR-peak	2.0848	2.14932	2.18423	0.623402	0.669046	0.909894	0.79837	0.726859	0.611926	KLF10	NC_000008.11	102630725	102680725	-	-	-	-
NC_000005.10	135423491	135423891	0.971735	0.970835	1,25-vitD-unresponsive-RXR-peak	1.19308	15.6074	15.8069	3.10586	6.05843	16.6793	17.8606	23.2757	20.5651	DCANP1	NC_000005.10	135422348	135472348	-	-	-	-
NC_000008.11	133572567	133572967	0.97108	0.98846	1,25-vitD-unresponsive-RXR-peak	4.62752	14.8789	15.3085	3.17729	4.85414	8.31607	10.3062	20.1785	19.2431	ST3GAL1	NC_000008.11	133546887	133596887	-	-	-	-
NC_000019.10	33278470	33278870	0.970924	0.988579	1,25-vitD-unresponsive-RXR-peak	4.46242	15.8632	16.2799	1.11195	2.49334	6.06553	7.90801	12.2947	11.1659	CEBPA	NC_000019.10	33277534	33327534	-	-	-	-
NC_000020.11	23087056	23087456	0.970668	0.990464	1,25-vitD-unresponsive-RXR-peak	3.77388	4.45442	4.53719	0.520258	1.55666	4.03523	5.25784	3.48186	3.62485	CD93	NC_000020.11	23061324	23111324	-	-	-	-
NC_000009.12	89498217	89498617	0.969307	0.982281	1,25-vitD-unresponsive-RXR-peak	7.32379	3.39671	3.43168	0.74397	1.25463	1.49188	2.0063	3.76222	3.51356	SEMA4D	NC_000009.12	89473113	89523113	-	-	-	-
NC_000020.11	56418988	56419388	0.968823	0.977021	1,25-vitD-unresponsive-RXR-peak	1.61653	14.4762	14.6556	2.64275	7.67747	13.3084	18.2838	11.8225	12.9059	CASS4	NC_000020.11	56387036	56437036	-	-	-	-
NC_000020.11	56427907	56428307	0.968225	0.98424	1,25-vitD-unresponsive-RXR-peak	7.36744	11.8975	12.085	2.45075	4.8038	4.4188	8.15996	10.1133	8.90962	CASS4	NC_000020.11	56387036	56437036	-	-	-	-
NC_000003.12	48566103	48566503	0.966912	0.984632	1,25-vitD-unresponsive-RXR-peak	6.69462	13.1842	13.3797	1.32137	2.64305	3.48589	6.85457	6.83538	7.47659	PFKFB4	NC_000003.12	48538136	48588136	-	-	-	-
NC_000006.12	37701125	37701525	0.966791	0.980288	1,25-vitD-unresponsive-RXR-peak	0.880295	13.4419	13.6179	2.62846	3.64857	4.14771	6.09561	1.24978	1.16821	MDGA1	NC_000006.12	37672883	37722883	-	-	-	-
NC_000006.12	43769756	43770156	0.966134	0.946829	1,25-vitD-unresponsive-RXR-peak	3.00281	26.3219	26.7832	3.93241	7.27733	5.28995	6.27087	6.38889	7.61455	VEGFA	NC_000006.12	43745211	43795211	-	-	-	-
NC_000005.10	170278904	170279304	0.965987	0.964314	1,25-vitD-unresponsive-RXR-peak	5.52976	32.0755	32.3045	4.72865	13.3741	10.5363	15.5745	22.2925	18.0264	LCP2	NC_000005.10	170272777	170322777	-	-	-	-
NC_000006.12	37683539	37683939	0.965937	0.991296	1,25-vitD-unresponsive-RXR-peak	1.35752	8.43633	8.58075	0.970819	1.65735	2.86517	4.42732	1.5559	2.06714	MDGA1	NC_000006.12	37672883	37722883	-	-	-	-
NC_000003.12	196624929	196625329	0.965191	0.95971	1,25-vitD-unresponsive-RXR-peak	1.62224	36.2076	36.4852	6.11345	15.8025	27.6042	45.252	24.7656	24.7949	NRROS	NC_000003.12	196614694	196664694	-	-	-	-
NC_000012.12	51885925	51886325	0.964805	0.964732	1,25-vitD-unresponsive-RXR-peak	-1.92311	15.2727	15.4	1.56565	5.62129	6.69717	6.45226	1.56877	1.59994	ACVRL1	NC_000012.12	51881944	51931944	-	-	-	-
NC_000001.11	12153170	12153570	0.964597	0.98846	1,25-vitD-unresponsive-RXR-peak	7.97114	10.3315	10.4858	2.37304	5.03829	4.01222	5.32939	4.23489	4.02761	TNFRSF1B	NC_000001.11	12141991	12191991	-	-	-	-
NC_000019.10	7294259	7294659	0.963667	0.974736	1,25-vitD-unresponsive-RXR-peak	2.97497	8.03184	8.07927	1.38166	2.77557	6.55558	6.58499	13.277	11.8445	INSR	NC_000019.10	7269414	7319414	-	-	-	-
NC_000018.10	13211581	13211981	0.963182	0.996823	1,25-vitD-unresponsive-RXR-peak	2.41265	3.71883	3.76757	0.942246	1.42285	1.40112	1.35205	0.880123	0.607457	LDLRAD4	NC_000018.10	13192682	13242682	-	-	-	-
NC_000002.12	69663112	69663512	0.962397	0.987748	1,25-vitD-unresponsive-RXR-peak	3.4815	2.68087	2.64946	0.382265	0.23449	1.67338	1.44224	2.1677	1.57543	AAK1	NC_000002.12	69618739	69668739	-	-	-	-
NC_000007.14	72879151	72879551	0.961441	0.961271	1,25-vitD-unresponsive-RXR-peak	2.21205	16.5182	16.9092	3.22329	3.91748	5.74125	6.69283	12.6661	15.4626	POM121	NC_000007.14	72854357	72904357	-	-	-	-
NC_000009.12	89522353	89522753	0.960835	0.95427	1,25-vitD-unresponsive-RXR-peak	7.49134	25.5398	25.5925	5.48691	16.9366	3.25601	7.70585	7.17929	9.64391	SEMA4D	NC_000009.12	89473113	89523113	-	-	-	-
NC_000001.11	7899580	7899980	0.960234	0.979111	1,25-vitD-unresponsive-RXR-peak	1.49341	3.071	3.00115	0.50597	0.602789	1.71694	1.64027	3.48061	2.6635	UCN2	NC_000001.11	7888249	7938249	-	-	-	-
NC_000019.10	14364640	14365040	0.959988	0.967988	1,25-vitD-unresponsive-RXR-peak	3.7748	6.72182	6.71197	1.18965	2.22571	1.70121	1.58222	1.72162	1.45968	ADGRE5	NC_000019.10	14356444	14406444	-	-	-	-
NC_000003.12	4984045	4984445	0.959359	0.96144	1,25-vitD-unresponsive-RXR-peak	2.94365	13.2666	13.282	2.43332	3.24714	6.76127	8.24603	6.98656	8.3934	BHLHE40	NC_000003.12	4954437	5004437	-	-	-	-
NC_000005.10	149735147	149735547	0.959199	0.972743	1,25-vitD-unresponsive-RXR-peak	4.15381	7.69895	7.66923	1.73535	2.74504	4.19373	5.68192	4.19627	4.3903	PPARGC1B	NC_000005.10	149705310	149755310	-	-	-	-
NC_000005.10	140623907	140624307	0.958206	0.975989	1,25-vitD-unresponsive-RXR-peak	3.72763	6.20104	6.41862	1.12624	1.92497	1.97829	2.82332	1.04543	1.13707	CD14	NC_000005.10	140608701	140658701	-	-	-	-
NC_000006.12	35445683	35446083	0.957663	0.968193	1,25-vitD-unresponsive-RXR-peak	4.67035	3.84947	3.81807	0.594828	0.435852	1.7484	2.13591	0.828616	1.1437	FANCE	NC_000006.12	35427338	35477338	-	-	-	-
NC_000017.11	17021190	17021590	0.957188	0.984651	1,25-vitD-unresponsive-RXR-peak	6.30832	2.81331	2.8182	0.48541	0.585577	0.52633	0.622108	0.561136	0.315982	MPRIP	NC_000017.11	17017457	17067457	-	-	-	-
NC_000015.10	51341368	51341768	0.957004	0.984651	1,25-vitD-unresponsive-RXR-peak	2.54501	2.41061	2.40817	0.350554	1.30367	1.29346	1.92024	0.395412	0.663099	CYP19A1	NC_000015.10	51313596	51363596	-	-	-	-
NC_000014.9	35403679	35404079	0.956677	0.971909	1,25-vitD-unresponsive-RXR-peak	7.3537	23.0575	23.1732	5.27749	10.0129	8.61734	10.9854	5.70108	7.79027	NFKBIA	NC_000014.9	35379749	35429749	-	-	-	-
NC_000019.10	18401683	18402083	0.956537	0.981638	1,25-vitD-unresponsive-RXR-peak	3.96987	9.32752	9.36295	2.0859	4.78789	7.17384	9.45082	11.8087	11.6867	LRRC25	NC_000019.10	18372622	18422622	-	-	-	-
NC_000008.11	118111742	118112142	0.956417	0.993999	1,25-vitD-unresponsive-RXR-peak	4.66181	5.54244	5.59696	1.17223	2.14224	3.56573	3.91516	4.32503	4.09652	EXT1	NC_000008.11	118086826	118136826	-	-	-	-
NC_000002.12	86105886	86106286	0.955658	0.964462	1,25-vitD-unresponsive-RXR-peak	-0.746098	5.75008	5.6995	0.881962	1.27313	3.01158	3.855	23.9274	22.3271	POLR1A	NC_000002.12	86080886	86130886	-	-	-	-
NC_000005.10	140342281	140342681	0.954465	0.917998	1,25-vitD-unresponsive-RXR-peak	3.06881	31.3989	31.2731	6.32287	12.8892	11.9193	24.5525	10.2678	16.8668	HBEGF	NC_000005.10	140321603	140371603	-	-	-	-
NC_000011.10	119406066	119406466	0.95425	0.984651	1,25-vitD-unresponsive-RXR-peak	-0.139668	2.54485	2.53906	0.548831	0.569661	1.45196	1.53244	0.255024	0.367155	USP2	NC_000011.10	119356690	119406690	-	-	-	-
NC_000002.12	74831955	74832355	0.953817	0.977635	1,25-vitD-unresponsive-RXR-peak	1.81913	5.10046	5.15067	0.910534	1.45728	1.96619	2.82332	1.96419	2.04047	HK2	NC_000002.12	74809127	74859127	-	-	-	-
NC_000019.10	4568939	4569339	0.953774	0.980017	1,25-vitD-unresponsive-RXR-peak	2.31996	6.85605	6.85546	2.42705	4.6872	2.65465	4.68239	1.05872	2.8238	SEMA6B	NC_000019.10	4534684	4584684	-	-	-	-
NC_000005.10	135433603	135434003	0.952882	0.917731	1,25-vitD-unresponsive-RXR-peak	2.29083	28.2869	28.1993	6.16572	16.4835	31.655	38.807	22.7673	19.784	TIFAB	NC_000005.10	135427351	135477351	DCANP1	NC_000005.10	135422348	135472348
NC_000012.12	54428647	54429047	0.951831	0.943807	1,25-vitD-unresponsive-RXR-peak	3.25666	46.0381	45.6937	6.16118	20.2022	12.5837	20.3698	17.6851	17.0982	ITGA5	NC_000012.12	54394266	54444266	-	-	-	-
NC_000001.11	44799906	44800306	0.951087	0.952687	1,25-vitD-unresponsive-RXR-peak	4.98008	15.4677	15.3085	3.39299	6.79633	13.7367	15.3381	17.8043	16.1281	PLK3	NC_000001.11	44775377	44825377	BTBD19	NC_000001.11	44783523	44833523
NC_000005.10	135456258	135456658	0.950318	0.923382	1,25-vitD-unresponsive-RXR-peak	3.73916	45.5048	45.1275	15.3613	28.4188	29.638	38.0159	11.5903	11.4285	TIFAB	NC_000005.10	135427351	135477351	DCANP1	NC_000005.10	135422348	135472348
NC_000008.11	127735971	127736371	0.950254	0.956574	1,25-vitD-unresponsive-RXR-peak	2.91253	9.33468	9.25418	1.15481	3.43258	11.6132	17.4978	20.4825	19.9756	MYC	NC_000008.11	127710434	127760434	-	-	-	-
NC_000003.12	46213215	46213615	0.950117	0.980017	1,25-vitD-unresponsive-RXR-peak	1.51856	6.70028	6.64887	1.26737	2.92918	8.6016	10.5488	7.05262	8.73158	CCR1	NC_000003.12	46183313	46233313	-	-	-	-
NC_000010.11	79068701	79069101	0.949847	0.980017	1,25-vitD-unresponsive-RXR-peak	6.90455	7.38222	7.3617	2.44761	3.75054	6.23729	7.91014	10.3962	9.74396	ZMIZ1	NC_000010.11	79043966	79093966	-	-	-	-
NC_000002.12	69628350	69628750	0.949791	0.962169	1,25-vitD-unresponsive-RXR-peak	3.78248	4.37025	4.3038	1.06595	1.49171	2.10896	2.17944	2.98303	3.26648	AAK1	NC_000002.12	69618739	69668739	-	-	-	-
NC_000001.11	39883335	39883735	0.949621	0.955405	1,25-vitD-unresponsive-RXR-peak	1.09515	30.0835	29.849	8.22306	10.6093	33.3986	35.4684	49.3468	46.6568	MYCL	NC_000001.11	39876917	39926917	-	-	-	-
NC_000009.12	93140849	93141249	0.948669	0.998451	1,25-vitD-unresponsive-RXR-peak	1.10576	2.55023	2.56586	0.304557	0.653129	0.482772	0.499762	0.191477	0.213634	NINJ1	NC_000009.12	93109251	93159251	-	-	-	-
NC_000019.10	7705711	7706111	0.947679	0.912697	1,25-vitD-unresponsive-RXR-peak	4.48179	24.7595	24.5233	2.23819	4.23285	9.13885	9.39593	10.8925	9.98438	TRAPPC5	NC_000019.10	7655833	7705833	-	-	-	-
NC_000004.12	183083757	183084157	0.94578	0.970372	1,25-vitD-unresponsive-RXR-peak	3.9868	1.63752	1.59915	0.439412	0.920749	0.336367	0.514274	0.497171	0.295944	WWC2	NC_000004.12	183074257	183124257	-	-	-	-
NC_000012.12	24960261	24960661	0.944364	0.982021	1,25-vitD-unresponsive-RXR-peak	4.09713	3.99986	3.99627	0.867675	1.20558	2.5639	2.14004	1.288	1.43748	BCAT1	NC_000012.12	24924340	24974340	-	-	-	-
NC_000010.11	101013138	101013538	0.943761	0.96144	1,25-vitD-unresponsive-RXR-peak	3.90053	6.79702	6.69777	1.04852	1.82428	2.9632	3.56052	6.72033	6.71547	PDZD7	NC_000010.11	101006129	101056129	SFXN3	NC_000010.11	101006234	101056234
NC_000016.10	81451694	81452094	0.943545	0.980255	1,25-vitD-unresponsive-RXR-peak	2.57582	8.81031	8.75267	1.95907	2.07599	4.62085	4.91569	4.04133	4.56832	CMIP	NC_000016.10	81419808	81469808	-	-	-	-
NC_000007.14	155298945	155299345	0.941177	0.958696	1,25-vitD-unresponsive-RXR-peak	4.18965	9.45273	9.29833	4.51609	7.7317	4.29293	7.35434	5.59806	4.95321	INSIG1	NC_000007.14	155272878	155322878	-	-	-	-
NC_000019.10	18410187	18410587	0.940039	0.947392	1,25-vitD-unresponsive-RXR-peak	1.67563	24.6181	23.3342	2.06534	5.47286	4.94876	7.43002	6.56623	6.94698	LRRC25	NC_000019.10	18372622	18422622	-	-	-	-
NC_000010.11	100987289	100987689	0.938461	0.992768	1,25-vitD-unresponsive-RXR-peak	1.91386	3.84409	3.82277	0.534544	0.804152	3.16526	3.78656	11.886	11.5063	TWNK	NC_000010.11	100962543	101012543	-	-	-	-
NC_000019.10	57681574	57681974	0.935916	0.979035	1,25-vitD-unresponsive-RXR-peak	9.4115	4.83019	4.74693	3.14872	6.91422	2.31829	2.39824	3.73605	3.21762	ZNF551	NC_000019.10	57656977	57706977	-	-	-	-
NC_000011.10	6414832	6415232	0.935565	0.96144	1,25-vitD-unresponsive-RXR-peak	4.57907	6.3997	6.32873	0.694835	1.8415	2.2239	2.26551	1.35154	1.62214	APBB1	NC_000011.10	6394453	6444453	-	-	-	-
NC_000019.10	2169056	2169456	0.935454	0.91306	1,25-vitD-unresponsive-RXR-peak	7.013	49.0876	47.7471	7.59511	26.6556	23.1709	31.5523	12.524	13.2174	DOT1L	NC_000019.10	2138933	2188933	-	-	-	-
NC_000020.11	36085757	36086157	0.935196	0.952807	1,25-vitD-unresponsive-RXR-peak	4.68454	19.4658	18.8348	2.59675	4.60503	2.43323	2.85547	3.31614	4.07648	EPB41L1	NC_000020.11	36066414	36116414	-	-	-	-
NC_000012.12	111406995	111407395	0.934185	0.904242	1,25-vitD-unresponsive-RXR-peak	3.48898	21.5989	21.0836	1.41964	2.19258	7.77402	10.3706	17.88	17.6324	SH2B3	NC_000012.12	111379730	111429730	-	-	-	-
NC_000011.10	76768480	76768880	0.933757	0.946829	1,25-vitD-unresponsive-RXR-peak	6.41444	6.60015	6.41233	0.563118	2.13965	2.00611	3.8301	2.80567	2.44324	TSKU	NC_000011.10	76757280	76807280	-	-	-	-
NC_000002.12	74843651	74844051	0.933351	0.964314	1,25-vitD-unresponsive-RXR-peak	7.91313	9.06441	8.87724	3.53098	8.58488	2.38122	3.377	6.79842	5.95017	HK2	NC_000002.12	74809127	74859127	-	-	-	-
NC_000001.11	44819572	44819972	0.933206	0.930336	1,25-vitD-unresponsive-RXR-peak	2.30568	16.0744	15.6633	2.19218	3.59822	20.1025	19.8638	17.2286	15.6495	PLK3	NC_000001.11	44775377	44825377	BTBD19	NC_000001.11	44783523	44833523
NC_000005.10	149731512	149731912	0.932816	0.968846	1,25-vitD-unresponsive-RXR-peak	2.93196	10.8361	10.6404	1.2151	2.82721	6.16838	11.2228	16.5558	19.537	PPARGC1B	NC_000005.10	149705310	149755310	-	-	-	-
NC_000017.11	81393880	81394280	0.932813	0.967755	1,25-vitD-unresponsive-RXR-peak	0.918008	8.14813	8.03667	1.2151	2.47483	9.52479	12.3333	7.19341	7.3519	BAHCC1	NC_000017.11	81370457	81420457	-	-	-	-
NC_000019.10	17074950	17075350	0.932358	0.971452	1,25-vitD-unresponsive-RXR-peak	4.84296	7.49312	7.56198	1.7465	2.64694	4.15862	5.91935	10.9809	9.01628	MYO9B	NC_000019.10	17050777	17100777	-	-	-	-
NC_000003.12	42025539	42025939	0.932008	0.969368	1,25-vitD-unresponsive-RXR-peak	2.03484	7.55933	7.42005	2.52846	3.68169	2.83252	5.20704	3.76222	4.5728	TRAK1	NC_000003.12	41988093	42038093	-	-	-	-
NC_000004.12	184848552	184848952	0.931886	0.978422	1,25-vitD-unresponsive-RXR-peak	1.91163	3.52018	3.43798	0.835964	1.2387	2.76478	3.31895	0.790824	1.60211	ACSL1	NC_000004.12	184801594	184851594	-	-	-	-
NC_000015.10	64825596	64825996	0.931769	0.965416	1,25-vitD-unresponsive-RXR-peak	3.04795	3.31614	3.15254	0.697972	1.03734	3.42178	3.75441	5.36921	4.60393	PLEKHO2	NC_000015.10	64816915	64866915	-	-	-	-
NC_000005.10	78648555	78648955	0.930857	0.985225	1,25-vitD-unresponsive-RXR-peak	6.79913	4.05352	3.98522	0.910534	0.97109	2.54454	3.91617	3.16371	3.47565	LHFPL2	NC_000005.10	78623772	78673772	-	-	-	-
NC_000004.12	184805477	184805877	0.929622	0.967988	1,25-vitD-unresponsive-RXR-peak	7.45606	4.03916	3.92056	1.10881	2.9451	0.439215	0.521531	0.471835	0.57632	ACSL1	NC_000004.12	184801594	184851594	-	-	-	-
NC_000003.12	46208309	46208709	0.928576	0.917598	1,25-vitD-unresponsive-RXR-peak	7.01276	16.9083	16.4566	2.75217	5.70735	14.5994	21.3341	12.4704	13.1776	CCR1	NC_000003.12	46183313	46233313	-	-	-	-
NC_000006.12	39218916	39219316	0.927957	0.962169	1,25-vitD-unresponsive-RXR-peak	4.26655	8.43095	8.22277	1.82107	3.16108	1.59472	1.73673	1.68382	1.53537	KCNK5	NC_000006.12	39204475	39254475	-	-	-	-
NC_000002.12	119248289	119248689	0.924708	0.969745	1,25-vitD-unresponsive-RXR-peak	6.07852	2.47863	2.38767	0.623402	0.651836	1.52334	0.791114	0.612224	0.458404	STEAP3	NC_000002.12	119198834	119248834	-	-	-	-
NC_000001.11	39788762	39789162	0.924604	0.916163	1,25-vitD-unresponsive-RXR-peak	1.35783	22.1949	21.5473	4.45267	7.33026	19.7283	23.3239	47.2334	43.4592	BMP8B	NC_000001.11	39763865	39813865	-	-	-	-
NC_000005.10	132238282	132238682	0.924511	0.968846	1,25-vitD-unresponsive-RXR-peak	6.37241	2.34619	2.25678	0.534544	0.820067	1.18333	2.07574	0.95613	0.796585	PDLIM4	NC_000005.10	132232696	132282696	-	-	-	-
NC_000007.14	2530189	2530589	0.924317	0.867159	1,25-vitD-unresponsive-RXR-peak	9.41706	24.3353	23.5266	2.89016	5.52449	5.66142	8.52287	15.3674	15.8566	LFNG	NC_000007.14	2487529	2537529	-	-	-	-
NC_000005.10	32308985	32309385	0.923517	0.923387	1,25-vitD-unresponsive-RXR-peak	2.32162	9.93423	9.56802	2.14305	2.59531	4.69951	4.40555	5.48384	5.44044	MTMR12	NC_000005.10	32287939	32337939	-	-	-	-
NC_000012.12	111409828	111410228	0.922611	0.842747	1,25-vitD-unresponsive-RXR-peak	3.79927	25.3196	24.4428	4.07981	8.31856	13.8916	17.3298	10.8788	12.5721	SH2B3	NC_000012.12	111379730	111429730	-	-	-	-
NC_000002.12	72150324	72150724	0.922318	0.981638	1,25-vitD-unresponsive-RXR-peak	6.03246	2.35157	2.28042	0.304557	1.28775	0.909894	1.47439	0.2679	0.643062	CYP26B1	NC_000002.12	72122862	72172862	-	-	-	-
NC_000006.12	107496594	107496994	0.921857	0.984743	1,25-vitD-unresponsive-RXR-peak	4.5225	3.65082	3.55783	1.10881	1.6083	2.04121	1.93888	1.21115	1.40851	SOBP	NC_000006.12	107465117	107515117	-	-	-	-
NC_000001.11	44796714	44797114	0.921115	0.92601	1,25-vitD-unresponsive-RXR-peak	2.8901	14.308	13.8246	1.73535	6.5115	6.35716	7.07336	3.71197	3.00615	PLK3	NC_000001.11	44775377	44825377	BTBD19	NC_000001.11	44783523	44833523
NC_000008.11	37685356	37685756	0.920917	0.976802	1,25-vitD-unresponsive-RXR-peak	4.33327	7.98358	7.82533	1.71792	4.09904	4.57365	4.47398	4.62948	3.88072	ZNF703	NC_000008.11	37670782	37720782	-	-	-	-
NC_000014.9	72903692	72904092	0.919917	0.950999	1,25-vitD-unresponsive-RXR-peak	2.36577	3.85665	3.65247	0.853391	1.37251	0.617084	2.10789	1.21115	1.74006	DCAF4	NC_000014.9	72901464	72951464	DPF3	NC_000014.9	72869101	72919101
NC_000005.10	150762080	150762480	0.919728	0.921544	1,25-vitD-unresponsive-RXR-peak	3.45817	13.2432	12.7599	1.26109	3.22993	4.73696	9.96825	16.4271	18.6069	SMIM3	NC_000005.10	150753757	150803757	-	-	-	-
NC_000008.11	25198902	25199302	0.919606	0.921544	1,25-vitD-unresponsive-RXR-peak	2.15006	9.93246	9.55697	1.51965	2.26014	3.74242	4.84414	4.3869	4.08326	DOCK5	NC_000008.11	25159689	25209689	-	-	-	-
NC_000012.12	54423207	54423607	0.919539	0.848718	1,25-vitD-unresponsive-RXR-peak	4.18037	29.3767	28.1316	3.92127	12.2494	8.02444	13.5982	8.49176	9.21449	ITGA5	NC_000012.12	54394266	54444266	-	-	-	-
NC_000003.12	50620851	50621251	0.918995	0.930352	1,25-vitD-unresponsive-RXR-peak	3.9705	8.55082	8.13762	1.35309	2.11041	3.8731	4.48436	12.8185	10.2936	CISH	NC_000003.12	50586774	50636774	-	-	-	-
NC_000013.11	76879465	76879865	0.917861	0.95744	1,25-vitD-unresponsive-RXR-peak	2.05754	13.1931	12.7789	1.99077	4.33483	7.79338	9.9796	4.82012	4.62613	KCTD12	NC_000013.11	76861405	76911405	-	-	-	-
NC_000006.12	43789913	43790313	0.916211	0.965525	1,25-vitD-unresponsive-RXR-peak	2.48594	4.90898	4.72644	0.74397	0.920749	2.89181	3.09291	1.79763	2.0004	VEGFA	NC_000006.12	43745211	43795211	-	-	-	-
NC_000007.14	72879911	72880311	0.914745	0.938727	1,25-vitD-unresponsive-RXR-peak	4.83966	6.13124	6.06064	0.548831	1.85741	2.50825	3.50247	11.8504	13.2107	POM121	NC_000007.14	72854357	72904357	-	-	-	-
NC_000006.12	16215530	16215930	0.91406	0.975803	1,25-vitD-unresponsive-RXR-peak	3.83293	5.42617	5.23897	1.10881	1.50762	1.99402	2.40237	2.49957	2.38096	GMPR	NC_000006.12	16213587	16263587	-	-	-	-
NC_000005.10	140647537	140647937	0.913988	0.871666	1,25-vitD-unresponsive-RXR-peak	0.214744	16.1997	15.4962	2.03991	2.64436	5.79209	6.94377	13.8598	14.2035	CD14	NC_000005.10	140608701	140658701	-	-	-	-
NC_000008.11	127742991	127743391	0.913336	0.923382	1,25-vitD-unresponsive-RXR-peak	5.48747	6.99208	6.63312	1.79877	2.87755	3.81745	4.46673	1.45372	1.95816	MYC	NC_000008.11	127710434	127760434	-	-	-	-
NC_000006.12	108558330	108558730	0.913162	0.875951	1,25-vitD-unresponsive-RXR-peak	4.62247	14.2919	13.6226	2.53647	2.79537	5.08542	7.05886	13.1479	13.3291	FOXO3	NC_000006.12	108534825	108584825	-	-	-	-
NC_000005.10	140639015	140639415	0.912868	0.911466	1,25-vitD-unresponsive-RXR-peak	2.70373	47.9834	45.514	7.71394	14.3254	10.0088	13.4219	8.30281	9.02305	CD14	NC_000005.10	140608701	140658701	-	-	-	-
NC_000012.12	93364003	93364403	0.912445	0.913916	1,25-vitD-unresponsive-RXR-peak	3.60515	13.3094	12.629	4.13697	7.44945	3.06241	3.67561	1.04585	1.27503	NUDT4	NC_000012.12	93352925	93402925	-	-	-	-
NC_000008.11	37674360	37674760	0.911929	0.987998	1,25-vitD-unresponsive-RXR-peak	3.45573	3.45755	3.35753	0.563118	1.08769	1.66129	1.71909	1.09652	0.99465	ZNF703	NC_000008.11	37670782	37720782	-	-	-	-
NC_000001.11	12184134	12184534	0.911924	0.842756	1,25-vitD-unresponsive-RXR-peak	0.948867	22.9788	21.9684	3.41042	4.45272	8.58587	10.5613	13.4037	12.5343	TNFRSF1B	NC_000001.11	12141991	12191991	-	-	-	-
NC_000002.12	150464300	150464700	0.911358	0.945857	1,25-vitD-unresponsive-RXR-peak	7.75724	12.7224	12.1764	4.50181	14.5082	3.41451	4.07479	2.66654	3.13747	RND3	NC_000002.12	150462695	150512695	-	-	-	-
NC_000020.11	38143874	38144274	0.910764	0.897889	1,25-vitD-unresponsive-RXR-peak	2.73697	25.0906	23.8057	2.69815	5.43973	7.10492	9.18023	20.6627	20.4516	TGM2	NC_000020.11	38143475	38193475	-	-	-	-
NC_000017.11	81387229	81387629	0.910199	0.967966	1,25-vitD-unresponsive-RXR-peak	4.77478	4.82481	4.61919	0.867675	1.1036	4.43453	4.23241	5.38334	4.00974	BAHCC1	NC_000017.11	81370457	81420457	-	-	-	-
NC_000006.12	39210402	39210802	0.909905	0.97947	1,25-vitD-unresponsive-RXR-peak	3.47056	3.8405	3.68872	0.729684	1.40435	1.55116	1.76574	0.893003	0.90787	KCNK5	NC_000006.12	39204475	39254475	-	-	-	-
NC_000019.10	2962020	2962420	0.908668	0.890248	1,25-vitD-unresponsive-RXR-peak	3.06205	10.8398	10.2808	1.62279	3.41538	3.58028	3.31582	2.44764	2.28308	TLE6	NC_000019.10	2952401	3002401	-	-	-	-
NC_000001.11	39892568	39892968	0.90855	0.768792	1,25-vitD-unresponsive-RXR-peak	3.84727	32.0485	30.3221	8.79906	12.921	14.7434	12.2357	8.72314	7.69239	MYCL	NC_000001.11	39876917	39926917	-	-	-	-
NC_000019.10	4654643	4655043	0.908502	0.958548	1,25-vitD-unresponsive-RXR-peak	9.70947	4.89821	4.67124	1.01995	2.2085	1.34911	2.15767	1.56835	2.78588	TNFAIP8L1	NC_000019.10	4614516	4664516	-	-	-	-
NC_000012.12	51922697	51923097	0.908415	0.888898	1,25-vitD-unresponsive-RXR-peak	2.49907	16.1497	15.3653	0.959669	2.75965	3.33948	3.85187	3.35393	4.00974	ACVRL1	NC_000012.12	51881944	51931944	-	-	-	-
NC_000001.11	39921508	39921908	0.907007	0.879584	1,25-vitD-unresponsive-RXR-peak	4.54724	17.8783	16.8761	5.80889	7.14482	13.4936	16.237	6.73196	7.18728	MYCL	NC_000001.11	39876917	39926917	-	-	-	-
NC_000011.10	6415793	6416193	0.906813	0.98424	1,25-vitD-unresponsive-RXR-peak	6.11048	3.52377	3.35439	0.850252	1.00422	0.791314	0.744453	0.879705	1.07696	APBB1	NC_000011.10	6394453	6444453	-	-	-	-
NC_000002.12	150472418	150472818	0.906212	0.650871	1,25-vitD-unresponsive-RXR-peak	7.00694	38.5001	36.4253	9.02904	23.3857	5.03705	7.36573	2.09253	3.57584	RND3	NC_000002.12	150462695	150512695	-	-	-	-
NC_000005.10	149730809	149731209	0.905201	0.939174	1,25-vitD-unresponsive-RXR-peak	5.90393	6.584	6.23883	1.00253	2.16075	5.87556	9.5224	21.773	25.1932	PPARGC1B	NC_000005.10	149705310	149755310	-	-	-	-
NC_000019.10	10251989	10252389	0.905174	0.848867	1,25-vitD-unresponsive-RXR-peak	2.12926	14.691	13.9365	1.35309	2.55959	5.7328	6.57773	16.5417	16.7155	ICAM1	NC_000019.10	10246120	10296120	-	-	-	-
NC_000015.10	70113301	70113701	0.905102	0.896263	1,25-vitD-unresponsive-RXR-peak	6.33157	14.5568	13.8277	0.789968	1.49171	2.41386	2.91976	1.03339	0.99465	TLE3	NC_000015.10	70072917	70122917	-	-	-	-
NC_000002.12	112812762	112813162	0.904156	0.795254	1,25-vitD-unresponsive-RXR-peak	6.06475	19.5857	18.4942	1.36738	1.90775	3.31894	2.77978	2.09211	2.21619	IL1B	NC_000002.12	112811779	112861779	-	-	-	-
NC_000016.10	81444436	81444836	0.904028	0.967104	1,25-vitD-unresponsive-RXR-peak	-0.599721	3.67236	3.53103	0.410838	0.602789	2.7514	2.13178	3.77552	2.98164	CMIP	NC_000016.10	81419808	81469808	-	-	-	-
NC_000007.14	74766302	74766702	0.903954	0.96144	1,25-vitD-unresponsive-RXR-peak	4.56818	11.4304	12.741	3.07101	5.1536	5.18346	5.63838	7.89619	7.29856	NCF1	NC_000007.14	74749011	74799011	-	-	-	-
NC_000005.10	170312655	170313055	0.903362	0.906595	1,25-vitD-unresponsive-RXR-peak	4.47286	18.5996	17.6678	3.71811	9.42216	6.13574	6.36519	2.80525	4.67068	LCP2	NC_000005.10	170272777	170322777	-	-	-	-
NC_000001.11	119001965	119002365	0.903049	0.858181	1,25-vitD-unresponsive-RXR-peak	3.33276	22.3954	21.4164	3.05359	5.73918	4.92575	7.38649	8.73141	7.93081	TBX15	NC_000001.11	118964510	119014510	-	-	-	-
NC_000006.12	35452083	35452483	0.901157	0.936347	1,25-vitD-unresponsive-RXR-peak	4.1916	7.31062	6.91381	1.50537	1.67327	5.4569	6.18168	6.68463	7.64107	FANCE	NC_000006.12	35427338	35477338	-	-	-	-
NC_000006.12	36121110	36121510	0.901061	0.946829	1,25-vitD-unresponsive-RXR-peak	2.45037	6.66638	6.31768	2.11448	3.21401	3.01521	3.72539	2.46135	3.48459	MAPK13	NC_000006.12	36105513	36155513	-	-	-	-
NC_000019.10	18378342	18378742	0.899847	0.742139	1,25-vitD-unresponsive-RXR-peak	1.87	32.6356	30.636	3.05673	13.8378	13.2879	20.3045	10.2433	11.7155	LRRC25	NC_000019.10	18372622	18422622	-	-	-	-
NC_000001.11	229625078	229625478	0.899494	0.933858	1,25-vitD-unresponsive-RXR-peak	0.915546	6.86862	6.44228	0.867675	1.38973	2.77324	3.24015	9.87284	7.88152	URB2	NC_000001.11	229601247	229651247	-	-	-	-
NC_000008.11	133303156	133303556	0.899466	0.917118	1,25-vitD-unresponsive-RXR-peak	5.25425	14.267	13.3893	1.7005	2.04286	3.74242	4.06028	3.43036	3.05963	NDRG1	NC_000008.11	133272252	133322252	-	-	-	-
NC_000012.12	42585801	42586201	0.899367	0.942283	1,25-vitD-unresponsive-RXR-peak	5.97763	4.23602	3.97576	0.913674	1.59109	3.21609	2.37334	1.61945	1.88911	PRICKLE1	NC_000012.12	42564746	42614746	-	-	-	-
NC_000001.11	12180257	12180657	0.898967	0.868537	1,25-vitD-unresponsive-RXR-peak	6.34739	12.343	11.6135	1.47052	2.42707	5.74606	9.00084	10.0867	9.01412	TNFRSF1B	NC_000001.11	12141991	12191991	-	-	-	-
NC_000006.12	108559542	108559942	0.898951	0.92619	1,25-vitD-unresponsive-RXR-peak	2.41409	9.2166	8.70849	2.4159	2.76095	6.3075	8.92831	14.6169	12.6366	FOXO3	NC_000006.12	108534825	108584825	-	-	-	-
NC_000008.11	37695373	37695773	0.898049	0.858214	1,25-vitD-unresponsive-RXR-peak	3.94329	13.8553	13.0375	1.45937	2.04156	6.61604	8.87849	13.885	13.0351	ZNF703	NC_000008.11	37670782	37720782	-	-	-	-
NC_000001.11	155967696	155968096	0.897147	0.916475	1,25-vitD-unresponsive-RXR-peak	4.90291	8.69224	8.18177	1.58307	2.5768	5.20647	6.48029	13.6966	13.1419	ARHGEF2	NC_000001.11	155954617	156004617	-	-	-	-
NC_000019.10	14383894	14384294	0.897078	0.91154	1,25-vitD-unresponsive-RXR-peak	4.04828	13.3559	12.5328	2.35875	6.10877	4.60148	5.25058	9.11939	9.81534	ADGRE5	NC_000019.10	14356444	14406444	-	-	-	-
NC_000005.10	61341911	61342311	0.895723	0.660549	1,25-vitD-unresponsive-RXR-peak	1.44918	30.6187	28.7766	4.2084	10.0766	6.48901	7.3616	3.80085	5.43381	ZSWIM6	NC_000005.10	61307258	61357258	-	-	-	-
NC_000001.11	204516196	204516596	0.895619	0.86317	1,25-vitD-unresponsive-RXR-peak	2.17707	11.4177	10.6499	1.23252	3.02986	10.1564	11.7889	23.9652	21.5507	PIK3C2B	NC_000001.11	204469805	204519805	-	-	-	-
NC_000008.11	133570024	133570424	0.895005	0.833228	1,25-vitD-unresponsive-RXR-peak	4.40065	16.2677	15.258	2.0859	3.38225	5.5392	8.68775	24.3116	24.5481	ST3GAL1	NC_000008.11	133546887	133596887	-	-	-	-
NC_000019.10	10270262	10270662	0.892431	0.656534	1,25-vitD-unresponsive-RXR-peak	4.08493	31.7121	29.5667	4.53038	7.43095	8.95487	12.6257	9.34908	9.92197	ICAM1	NC_000019.10	10246120	10296120	-	-	-	-
NC_000022.11	35527355	35527755	0.892032	0.948705	1,25-vitD-unresponsive-RXR-peak	4.78905	3.93365	3.67612	0.364841	0.870408	0.597712	0.874055	0.662894	0.836659	RASD2	NC_000022.11	35507806	35557806	-	-	-	-
NC_000012.12	54399290	54399690	0.891865	0.937997	1,25-vitD-unresponsive-RXR-peak	3.54505	5.34199	4.98823	0.425126	0.702176	2.64738	2.74763	3.60854	3.98076	ITGA5	NC_000012.12	54394266	54444266	-	-	-	-
NC_000001.11	154511294	154511694	0.891748	0.923382	1,25-vitD-unresponsive-RXR-peak	4.03432	4.18416	3.87642	0.410838	0.33517	0.569887	0.891691	0.0764235	0.315982	SHE	NC_000001.11	154477412	154527412	TDRD10	NC_000001.11	154477219	154527219
NC_000001.11	150561179	150561579	0.891505	0.855771	1,25-vitD-unresponsive-RXR-peak	3.40395	11.1672	10.4228	3.78954	4.95224	6.12482	8.5913	11.503	11.1637	MCL1	NC_000001.11	150554610	150604610	-	-	-	-
NC_000019.10	4051749	4052149	0.890835	0.818857	1,25-vitD-unresponsive-RXR-peak	1.09982	20.06	18.6644	3.08529	5.33774	6.29905	9.53277	9.74241	9.84184	ZBTB7A	NC_000019.10	4041899	4091899	-	-	-	-
NC_000005.10	135425618	135426018	0.890732	0.890655	1,25-vitD-unresponsive-RXR-peak	4.42982	8.76205	8.12816	1.45937	2.2098	11.2309	11.3513	24.9753	19.9132	DCANP1	NC_000005.10	135422348	135472348	-	-	-	-
NC_000019.10	33282228	33282628	0.890494	0.909556	1,25-vitD-unresponsive-RXR-peak	5.6366	10.4586	9.7935	1.94791	3.36503	7.52958	10.3571	13.7248	11.5999	CEBPA	NC_000019.10	33277534	33327534	-	-	-	-
NC_000010.11	102133703	102134103	0.89002	0.962752	1,25-vitD-unresponsive-RXR-peak	2.57941	4.62436	4.3432	1.56565	1.69047	3.50526	3.71089	10.9689	13.055	PPRC1	NC_000010.11	102094889	102144889	-	-	-	-
NC_000005.10	61331765	61332165	0.888977	0.909461	1,25-vitD-unresponsive-RXR-peak	4.75893	13.7999	12.8798	1.76392	3.22993	4.66922	8.60482	6.7577	6.78683	ZSWIM6	NC_000005.10	61307258	61357258	-	-	-	-
NC_000017.11	68291863	68292263	0.888496	0.892259	1,25-vitD-unresponsive-RXR-peak	4.81405	8.80313	8.17862	1.42766	2.42707	5.51502	7.32531	9.08367	7.38765	SLC16A6	NC_000017.11	68266479	68316479	-	-	-	-
NC_000003.12	4978690	4979090	0.888154	0.860507	1,25-vitD-unresponsive-RXR-peak	2.59582	26.1732	24.5121	4.63666	9.87263	13.7173	17.699	12.9319	15.3203	BHLHE40	NC_000003.12	4954437	5004437	-	-	-	-
NC_000001.11	39799665	39800065	0.887274	0.847459	1,25-vitD-unresponsive-RXR-peak	8.56659	34.6829	32.7887	6.30058	9.90836	20.7945	22.0485	40.0724	46.3766	BMP8B	NC_000001.11	39763865	39813865	-	-	-	-
NC_000006.12	35468125	35468525	0.88719	0.878924	1,25-vitD-unresponsive-RXR-peak	5.5275	8.41659	7.75283	1.9162	2.86033	12.0246	12.7657	13.2629	13.8115	FANCE	NC_000006.12	35427338	35477338	-	-	-	-
NC_000023.11	118976154	118976554	0.885268	0.841494	1,25-vitD-unresponsive-RXR-peak	6.01981	16.6381	15.4535	2.53647	5.85837	3.96502	6.40773	5.75174	5.78324	LONRF3	NC_000023.11	118949614	118999614	-	-	-	-
NC_000019.10	17097566	17097966	0.884912	0.766545	1,25-vitD-unresponsive-RXR-peak	6.0629	24.5321	22.5913	1.32137	3.47775	2.31829	2.98507	3.31573	4.52825	MYO9B	NC_000019.10	17050777	17100777	-	-	-	-
NC_000010.11	71985685	71986085	0.881786	0.863642	1,25-vitD-unresponsive-RXR-peak	6.38607	18.0698	16.824	0.896249	1.75802	2.86035	3.5968	1.0201	1.85797	CHST3	NC_000010.11	71939395	71989395	-	-	-	-
NC_000012.12	24955252	24955652	0.880121	0.933434	1,25-vitD-unresponsive-RXR-peak	1.82571	5.03783	4.59554	1.23879	2.02564	1.75686	1.27324	0.459377	0.565221	BCAT1	NC_000012.12	24924340	24974340	-	-	-	-
NC_000007.14	2519441	2519841	0.879627	0.922377	1,25-vitD-unresponsive-RXR-peak	3.157	5.76265	5.32256	1.21823	1.25592	4.18281	4.91882	3.71197	4.10545	LFNG	NC_000007.14	2487529	2537529	-	-	-	-
NC_000006.12	148758424	148758824	0.879286	0.889599	1,25-vitD-unresponsive-RXR-peak	0.237818	14.3117	13.2583	2.75217	4.9204	6.15628	7.91215	5.53493	5.47173	UST	NC_000006.12	148722030	148772030	-	-	-	-
NC_000012.12	51898960	51899360	0.878539	0.939312	1,25-vitD-unresponsive-RXR-peak	2.66601	2.48581	2.27412	0.364841	0.870408	0.189963	1.00678	0.344742	0.244771	ACVRL1	NC_000012.12	51881944	51931944	-	-	-	-
NC_000019.10	18374442	18374842	0.877137	0.708557	1,25-vitD-unresponsive-RXR-peak	4.05826	50.48	46.1416	3.69755	17.64	27.137	33.9329	13.6455	14.3636	LRRC25	NC_000019.10	18372622	18422622	-	-	-	-
NC_000019.10	2155959	2156359	0.876676	0.889263	1,25-vitD-unresponsive-RXR-peak	0.352462	5.41718	4.90308	0.864537	1.03734	4.00741	4.63159	3.60854	4.02083	DOT1L	NC_000019.10	2138933	2188933	-	-	-	-
NC_000012.12	111413685	111414085	0.875639	0.671996	1,25-vitD-unresponsive-RXR-peak	2.82413	24.4892	22.3674	2.48559	4.90449	4.98023	5.61348	6.56748	5.99687	SH2B3	NC_000012.12	111379730	111429730	-	-	-	-
NC_000010.11	100998252	100998652	0.874942	0.849165	1,25-vitD-unresponsive-RXR-peak	4.71248	11.4447	10.4433	0.988243	1.5885	5.16655	6.07384	24.3714	20.6539	TWNK	NC_000010.11	100962543	101012543	-	-	-	-
NC_000022.11	35623254	35623654	0.872689	0.909137	1,25-vitD-unresponsive-RXR-peak	4.86934	6.27984	5.7531	1.06281	1.60571	1.87908	2.39511	1.82421	2.35645	MB	NC_000022.11	35598354	35648354	-	-	-	-
NC_000011.10	44333282	44333682	0.869744	0.908294	1,25-vitD-unresponsive-RXR-peak	3.06457	3.72781	3.37333	0.712259	0.719387	1.34183	1.04306	0.561554	0.84776	ALX4	NC_000011.10	44285139	44335139	-	-	-	-
NC_000017.11	32266952	32267352	0.869513	0.91367	1,25-vitD-unresponsive-RXR-peak	2.86007	3.57741	3.22509	0.804254	0.23449	1.45196	1.70457	0.688647	0.805522	RHBDL3	NC_000017.11	32240832	32290832	-	-	-	-
NC_000006.12	43758541	43758941	0.868711	0.868537	1,25-vitD-unresponsive-RXR-peak	2.0383	5.80553	5.23742	0.393415	0.602789	0.878429	0.622108	0.344324	0.280376	VEGFA	NC_000006.12	43745211	43795211	-	-	-	-
NC_000019.10	18392422	18392822	0.867487	0.633927	1,25-vitD-unresponsive-RXR-peak	7.18047	20.9727	19.0682	6.00403	10.2779	8.09946	10.1414	4.2976	5.18011	LRRC25	NC_000019.10	18372622	18422622	-	-	-	-
NC_000002.12	232697016	232697416	0.865711	0.890115	1,25-vitD-unresponsive-RXR-peak	4.6309	8.54544	7.77803	1.39908	2.26014	5.12781	4.56004	9.94886	10.0465	GIGYF2	NC_000002.12	232672331	232722331	-	-	-	-
NC_000022.11	35648141	35648541	0.864737	0.784215	1,25-vitD-unresponsive-RXR-peak	5.68613	12.7476	11.5109	0.853391	0.952581	2.43323	2.61803	9.84501	8.50685	MB	NC_000022.11	35598354	35648354	-	-	-	-
NC_000011.10	117327678	117328078	0.863869	0.866155	1,25-vitD-unresponsive-RXR-peak	2.68027	6.20463	5.65376	0.336268	2.00843	4.98505	4.74669	10.2005	8.02177	BACE1	NC_000011.10	117291256	117341256	-	-	-	-
NC_000012.12	54411376	54411776	0.863736	0.601578	1,25-vitD-unresponsive-RXR-peak	7.4874	20.4412	18.4862	3.82613	7.81516	13.2067	18.097	10.5345	8.84056	ITGA5	NC_000012.12	54394266	54444266	-	-	-	-
NC_000012.12	24949002	24949402	0.863715	0.763857	1,25-vitD-unresponsive-RXR-peak	3.16948	13.4526	12.1228	2.04305	3.61544	6.42244	8.14132	10.5079	10.445	BCAT1	NC_000012.12	24924340	24974340	-	-	-	-
NC_000001.11	44793638	44794038	0.863573	0.926485	1,25-vitD-unresponsive-RXR-peak	4.43289	4.64769	4.22335	0.942246	1.25592	2.3062	2.9633	1.93884	1.7712	PLK3	NC_000001.11	44775377	44825377	BTBD19	NC_000001.11	44783523	44833523
NC_000022.11	50342634	50343034	0.862459	0.909045	1,25-vitD-unresponsive-RXR-peak	2.90047	3.7314	3.31813	0.637688	1.13803	2.90391	3.69324	7.42352	8.62246	DENND6B	NC_000022.11	50302012	50352012	-	-	-	-
NC_000019.10	50315795	50316195	0.861129	0.907933	1,25-vitD-unresponsive-RXR-peak	4.70574	5.80553	5.19797	0.471123	0.736598	1.5197	2.85134	3.57033	2.65686	KCNC3	NC_000019.10	50308536	50358536	-	-	-	-
NC_000004.12	39043530	39043930	0.859285	0.923579	1,25-vitD-unresponsive-RXR-peak	3.25749	5.22391	4.73273	0.973958	1.44006	2.36185	2.0063	3.39215	2.91721	TMEM156	NC_000004.12	39007409	39057409	-	-	-	-
NC_000005.10	173885710	173886110	0.858811	0.86317	1,25-vitD-unresponsive-RXR-peak	3.30306	6.34067	5.6916	1.15481	2.47742	3.11806	3.88402	4.14518	4.59715	CPEB4	NC_000005.10	173863349	173913349	-	-	-	-
NC_000010.11	43091863	43092263	0.858389	0.956046	1,25-vitD-unresponsive-RXR-peak	3.80077	4.71392	4.31165	0.913674	1.62421	3.54882	4.44908	5.72599	4.55492	RET	NC_000010.11	43052069	43102069	-	-	-	-
NC_000003.12	50627393	50627793	0.857792	0.827816	1,25-vitD-unresponsive-RXR-peak	5.02996	10.8595	9.79511	1.91307	3.28027	3.64439	2.7041	5.50918	4.42143	CISH	NC_000003.12	50586774	50636774	-	-	-	-
NC_000006.12	108541942	108542342	0.857705	0.939224	1,25-vitD-unresponsive-RXR-peak	6.20049	3.06921	2.76615	0.821678	1.55537	2.97529	2.69372	1.45413	0.912339	FOXO3	NC_000006.12	108534825	108584825	-	-	-	-
NC_000002.12	112821333	112821733	0.857387	0.83891	1,25-vitD-unresponsive-RXR-peak	4.56864	6.46054	5.761	0.686822	1.43877	0.878429	0.960121	0.841912	0.918971	IL1B	NC_000002.12	112811779	112861779	-	-	-	-
NC_000015.10	89030937	89031337	0.855349	0.92002	1,25-vitD-unresponsive-RXR-peak	2.50083	3.98371	3.60358	1.04852	1.17115	2.06904	3.17171	1.26224	1.20382	ABHD2	NC_000015.10	89015998	89065998	-	-	-	-
NC_000002.12	150496015	150496415	0.854477	0.888482	1,25-vitD-unresponsive-RXR-peak	2.48279	9.02512	8.13602	1.40222	2.3449	3.63957	4.00636	2.74213	2.83043	RND3	NC_000002.12	150462695	150512695	-	-	-	-
NC_000006.12	39217332	39217732	0.850831	0.888225	1,25-vitD-unresponsive-RXR-peak	4.27327	5.02886	4.482	1.00253	1.27184	1.88753	1.78338	1.2747	1.2795	KCNK5	NC_000006.12	39204475	39254475	-	-	-	-
NC_000011.10	118906984	118907384	0.847433	0.848718	1,25-vitD-unresponsive-RXR-peak	4.73675	5.8163	5.06238	1.36738	2.34361	3.49317	4.03439	1.47864	1.89358	BCL9L	NC_000011.10	118900926	118950926	-	-	-	-
NC_000001.11	204513167	204513567	0.846645	0.721929	1,25-vitD-unresponsive-RXR-peak	3.61821	13.6639	12.0613	2.48245	5.67422	13.0373	16.0172	8.9923	10.1201	PIK3C2B	NC_000001.11	204469805	204519805	-	-	-	-
NC_000020.11	62696860	62697260	0.846217	0.861053	1,25-vitD-unresponsive-RXR-peak	6.35747	4.30582	3.78336	0.655112	1.08898	1.1555	1.68281	1.01968	1.23726	NTSR1	NC_000020.11	62683836	62733836	-	-	-	-
NC_000019.10	18385884	18386284	0.845607	0.809733	1,25-vitD-unresponsive-RXR-peak	7.16032	15.0488	13.2946	2.02249	4.40109	8.51449	11.7889	7.79235	7.77254	LRRC25	NC_000019.10	18372622	18422622	-	-	-	-
NC_000019.10	2974557	2974957	0.843661	0.626641	1,25-vitD-unresponsive-RXR-peak	3.80715	50.1507	44.0031	5.27749	17.0915	9.0602	10.608	3.41707	4.41913	TLE6	NC_000019.10	2952401	3002401	-	-	-	-
NC_000004.12	86918657	86919057	0.837368	0.93006	1,25-vitD-unresponsive-RXR-peak	4.50467	3.19985	2.8245	1.06595	0.953878	0.807046	0.805626	0.726859	0.57632	AFF1	NC_000004.12	86910011	86960011	C4orf36	NC_000004.12	86911204	86961204
NC_000016.10	1492933	1493333	0.834699	0.720755	1,25-vitD-unresponsive-RXR-peak	6.22209	9.0716	7.94522	1.13739	2.57551	3.55363	6.5601	14.9712	15.4248	CLCN7	NC_000016.10	1450028	1500028	-	-	-	-
NC_000019.10	2150229	2150629	0.834055	0.790598	1,25-vitD-unresponsive-RXR-peak	4.32917	6.72002	5.81304	0.623402	1.2387	3.44597	4.38791	9.61612	9.61711	DOT1L	NC_000019.10	2138933	2188933	-	-	-	-
NC_000001.11	39786289	39786689	0.833992	0.810496	1,25-vitD-unresponsive-RXR-peak	2.06578	11.1119	10.0269	2.11448	2.77946	3.88518	3.42679	5.85351	7.96844	BMP8B	NC_000001.11	39763865	39813865	-	-	-	-
NC_000015.10	51334113	51334513	0.833981	0.851443	1,25-vitD-unresponsive-RXR-peak	5.4455	8.57415	7.53359	1.88136	5.44102	7.92652	10.3902	6.33738	6.46638	CYP19A1	NC_000015.10	51313596	51363596	-	-	-	-
NC_000001.11	39890248	39890648	0.832844	0.67042	1,25-vitD-unresponsive-RXR-peak	5.79552	60.3175	52.0603	23.3561	30.1928	29.2933	28.9206	11.7195	13.0194	MYCL	NC_000001.11	39876917	39926917	-	-	-	-
NC_000004.12	15778905	15779305	0.831795	0.348652	1,25-vitD-unresponsive-RXR-peak	5.15986	21.4791	18.7686	1.28967	2.12503	3.05031	5.42271	3.97946	8.81389	CD38	NC_000004.12	15753328	15803328	-	-	-	-
NC_000019.10	3586009	3586409	0.83176	0.91154	1,25-vitD-unresponsive-RXR-peak	5.61073	2.85439	2.51857	0.878824	2.44428	1.73267	2.24062	8.69781	7.70132	TBXA2R	NC_000019.10	3581875	3631875	-	-	-	-
NC_000019.10	13774238	13774638	0.831752	0.86317	1,25-vitD-unresponsive-RXR-peak	4.38249	5.15949	4.46464	1.26109	1.42285	4.17436	4.75394	11.1338	12.1828	ZSWIM4	NC_000019.10	13770443	13820443	-	-	-	-
NC_000024.10	14524290	14524690	0.831642	0.904242	1,25-vitD-unresponsive-RXR-peak	1.28899	3.52915	3.08314	0.410838	0.936662	1.24626	1.9669	3.80085	4.802	NLGN4Y	NC_000024.10	14497616	14547616	-	-	-	-
NC_000005.10	61319420	61319820	0.831173	0.847953	1,25-vitD-unresponsive-RXR-peak	2.48811	4.6459	4.02781	1.18652	2.12633	4.15745	4.49887	2.62791	3.57584	ZSWIM6	NC_000005.10	61307258	61357258	-	-	-	-
NC_000016.10	81432039	81432439	0.830962	0.825641	1,25-vitD-unresponsive-RXR-peak	4.37584	9.99147	8.77312	1.26109	1.72231	2.76232	3.45268	3.04698	3.24876	CMIP	NC_000016.10	81419808	81469808	-	-	-	-
NC_000007.14	75725323	75725723	0.830425	0.914646	1,25-vitD-unresponsive-RXR-peak	1.75966	2.60388	2.25992	1.03424	1.50762	2.90391	2.57863	4.73165	3.61144	HIP1	NC_000007.14	75713941	75763941	-	-	-	-
NC_000001.11	7913115	7913515	0.821218	0.842766	1,25-vitD-unresponsive-RXR-peak	7.37489	4.25397	3.60832	0.758256	1.3553	2.37394	2.97056	6.22316	6.01244	UCN2	NC_000001.11	7888249	7938249	-	-	-	-
NC_000015.10	51322824	51323224	0.820443	0.72775	1,25-vitD-unresponsive-RXR-peak	4.01973	11.6146	9.9102	1.5768	2.29326	5.94214	7.60215	11.6323	13.5358	CYP19A1	NC_000015.10	51313596	51363596	-	-	-	-
NC_000001.11	150578413	150578813	0.819988	0.047097	1,25-vitD-unresponsive-RXR-peak	1.95572	32.6482	27.8855	18.2167	25.1691	8.49759	13.2198	19.2954	22.632	MCL1	NC_000001.11	150554610	150604610	-	-	-	-
NC_000010.11	121975000	121975400	0.819655	0.892975	1,25-vitD-unresponsive-RXR-peak	2.91561	3.53453	3.04529	0.55998	1.27184	3.57301	4.01987	12.2071	9.47915	TACC2	NC_000010.11	121964163	122014163	-	-	-	-
NC_000005.10	32171571	32171971	0.819538	0.578482	1,25-vitD-unresponsive-RXR-peak	2.36146	15.3658	13.1778	3.117	7.08375	4.62566	7.78255	17.0135	20.3825	GOLPH3	NC_000005.10	32149319	32199319	-	-	-	-
NC_000008.11	102662337	102662737	0.815841	0.871666	1,25-vitD-unresponsive-RXR-peak	2.77301	5.76982	5.06077	0.818539	1.62292	1.80405	3.61756	3.53295	2.81039	KLF10	NC_000008.11	102630725	102680725	-	-	-	-
NC_000001.11	7902708	7903108	0.814162	0.786073	1,25-vitD-unresponsive-RXR-peak	5.81036	4.89821	4.19025	0.166565	0.602789	1.4084	1.49203	1.8998	1.54431	UCN2	NC_000001.11	7888249	7938249	-	-	-	-
NC_000008.11	60679203	60679603	0.81407	0.899136	1,25-vitD-unresponsive-RXR-peak	6.98748	4.19493	3.60988	0.640826	1.35789	2.6873	2.86897	6.49064	6.53758	CHD7	NC_000008.11	60653740	60703740	-	-	-	-
NC_000003.12	4963618	4964018	0.81296	0.91154	1,25-vitD-unresponsive-RXR-peak	2.89046	2.28536	2.29462	0.804254	1.1049	1.47978	1.37382	0.471835	0.469503	BHLHE40	NC_000003.12	4954437	5004437	-	-	-	-
NC_000001.11	42035822	42036222	0.812919	0.733947	1,25-vitD-unresponsive-RXR-peak	1.77422	80.9236	68.2	42.7708	69.8106	14.004	18.7991	10.0116	13.549	HIVEP3	NC_000001.11	42010934	42060934	-	-	-	-
NC_000019.10	14402266	14402666	0.812016	0.744449	1,25-vitD-unresponsive-RXR-peak	2.85928	6.59836	5.59856	1.64335	2.25884	2.00975	2.75389	2.23208	1.75563	ADGRE5	NC_000019.10	14356444	14406444	-	-	-	-
NC_000006.12	41299128	41299528	0.811673	0.843074	1,25-vitD-unresponsive-RXR-peak	5.49979	4.84456	4.12716	1.91934	2.66285	2.43687	3.23701	0.880123	1.06139	TREM1	NC_000006.12	41261682	41311682	-	-	-	-
NC_000019.10	50325541	50325941	0.80864	0.774184	1,25-vitD-unresponsive-RXR-peak	9.04879	5.03064	4.23125	0.545694	1.65735	3.47743	3.65697	0.918335	0.963512	KCNC3	NC_000019.10	50308536	50358536	-	-	-	-
NC_000008.11	102653938	102654338	0.806299	0.54453	1,25-vitD-unresponsive-RXR-peak	1.45527	49.8914	41.9656	3.26928	7.68135	14.5908	17.3434	9.89527	7.24955	KLF10	NC_000008.11	102630725	102680725	-	-	-	-
NC_000006.12	37709565	37709965	0.804358	0.836483	1,25-vitD-unresponsive-RXR-peak	5.08906	4.4991	3.79282	0.499696	1.53946	1.0091	0.952863	0.242147	0.260338	MDGA1	NC_000006.12	37672883	37722883	-	-	-	-
NC_000022.11	35629934	35630334	0.802278	0.479718	1,25-vitD-unresponsive-RXR-peak	4.54755	19.8774	17.1316	1.76392	2.74374	4.05942	4.25418	5.67323	4.65078	MB	NC_000022.11	35598354	35648354	-	-	-	-
NC_000020.11	36092468	36092868	0.797734	0.821552	1,25-vitD-unresponsive-RXR-peak	1.8099	3.78864	3.15254	0.272846	1.07047	1.52334	3.77205	6.40259	6.71115	EPB41L1	NC_000020.11	36066414	36116414	-	-	-	-
NC_000010.11	121990274	121990674	0.796152	0.81882	1,25-vitD-unresponsive-RXR-peak	7.06919	3.19088	2.62581	0.25856	0.869112	0.807046	0.981889	1.42755	0.796585	TACC2	NC_000010.11	121964163	122014163	-	-	-	-
NC_000001.11	7912528	7912928	0.796012	0.825229	1,25-vitD-unresponsive-RXR-peak	2.77644	4.31839	3.60358	0.896249	1.80578	1.53907	1.82692	9.97374	8.09084	UCN2	NC_000001.11	7888249	7938249	-	-	-	-
NC_000014.9	90062838	90063238	0.795607	0.854443	1,25-vitD-unresponsive-RXR-peak	4.01966	4.63513	3.89216	1.05166	1.47061	1.09986	1.6434	0.522923	0.718742	KCNK13	NC_000014.9	90036994	90086994	-	-	-	-
NC_000003.12	50616843	50617243	0.793646	0.664808	1,25-vitD-unresponsive-RXR-peak	6.50582	7.0583	6.04329	0.927959	1.03864	2.33039	2.9882	9.93305	8.60486	CISH	NC_000003.12	50586774	50636774	-	-	-	-
NC_000015.10	70099557	70099957	0.781137	0.371591	1,25-vitD-unresponsive-RXR-peak	0.349521	13.5224	11.0015	1.28165	2.54496	9.45222	9.91331	3.91548	3.07073	TLE3	NC_000015.10	70072917	70122917	-	-	-	-
NC_000003.12	4986783	4987183	0.780183	0.17621	1,25-vitD-unresponsive-RXR-peak	4.24246	17.3147	14.1005	1.97649	1.82428	4.50227	5.62074	7.53857	6.92478	BHLHE40	NC_000003.12	4954437	5004437	-	-	-	-
NC_000006.12	148736768	148737168	0.777726	0.742023	1,25-vitD-unresponsive-RXR-peak	7.37819	4.82481	3.92056	0.864537	1.52225	1.93473	2.10376	1.59411	1.14601	UST	NC_000006.12	148722030	148772030	-	-	-	-
NC_000010.11	102114788	102115188	0.777247	0.766467	1,25-vitD-unresponsive-RXR-peak	5.33982	4.43468	3.60358	0.850252	0.83728	4.30867	4.46985	13.1105	9.95096	PPRC1	NC_000010.11	102094889	102144889	-	-	-	-
NC_000002.12	120343344	120343744	0.774206	0.812656	1,25-vitD-unresponsive-RXR-peak	1.98796	3.14081	2.53592	0.74397	0.804152	2.2239	1.74398	1.03297	0.596357	INHBB	NC_000002.12	120321136	120371136	-	-	-	-
NC_000009.12	5510392	5510792	0.774051	0.836969	1,25-vitD-unresponsive-RXR-peak	-1.41883	2.94934	2.38767	0.821678	1.00551	2.21544	1.99592	5.03818	7.22736	PDCD1LG2	NC_000009.12	5485531	5535531	-	-	-	-
NC_000001.11	204494506	204494906	0.771105	0.698434	1,25-vitD-unresponsive-RXR-peak	3.12356	6.13842	4.97088	0.697972	1.90775	4.22884	6.14227	7.83098	8.82283	PIK3C2B	NC_000001.11	204469805	204519805	-	-	-	-
NC_000017.11	4536487	4536887	0.767456	0.756631	1,25-vitD-unresponsive-RXR-peak	11.4811	3.59537	2.87025	0.970819	1.98993	1.53907	2.11102	2.10415	1.72449	MYBBP1A	NC_000017.11	4530384	4580384	-	-	-	-
NC_000012.12	101877330	101877730	0.747981	0.518035	1,25-vitD-unresponsive-RXR-peak	2.93241	8.43454	6.63467	1.61164	2.10911	4.64504	5.77836	12.3587	12.1984	DRAM1	NC_000012.12	101852580	101902580	-	-	-	-
NC_000002.12	112541893	112542293	0.745488	0.53811	1,25-vitD-unresponsive-RXR-peak	8.0629	7.23182	5.6364	0.48541	1.67197	6.3426	7.09826	20.5564	17.768	POLR1B	NC_000002.12	112517036	112567036	-	-	-	-
NC_000012.12	51951338	51951738	0.736066	0.849165	1,25-vitD-unresponsive-RXR-peak	1.63997	3.01735	2.35927	0.683686	0.904832	2.51671	1.85907	3.20151	3.85621	ACVR1B	NC_000012.12	51926699	51976699	-	-	-	-
NC_000008.11	37717142	37717542	0.729457	0.815986	1,25-vitD-unresponsive-RXR-peak	1.61701	3.46114	2.67941	0.623402	0.820067	3.03822	2.51745	2.62666	2.18289	ZNF703	NC_000008.11	37670782	37720782	-	-	-	-
NC_000002.12	73291180	73291580	0.728971	0.85425	1,25-vitD-unresponsive-RXR-peak	3.15796	2.75427	2.13532	0.6694	0.752517	2.34612	2.8337	0.458959	0.458404	FBXO41	NC_000002.12	73259478	73309478	-	-	-	-
NC_000011.10	76791914	76792314	0.728436	0.797387	1,25-vitD-unresponsive-RXR-peak	2.83554	2.93318	2.30092	0.804254	0.33517	0.249252	0.629364	0.548258	0.582951	TSKU	NC_000011.10	76757280	76807280	-	-	-	-
NC_000008.11	133550236	133550636	0.713891	0.855771	1,25-vitD-unresponsive-RXR-peak	1.58138	2.68087	2.04543	1.4848	0.989594	1.67702	2.31942	2.18058	1.92702	ST3GAL1	NC_000008.11	133546887	133596887	-	-	-	-
NC_000012.12	54359479	54359879	0.704319	0.473242	1,25-vitD-unresponsive-RXR-peak	4.59236	5.35456	3.99627	1.10881	2.91197	2.42477	3.61756	3.30327	3.97413	GPR84	NC_000012.12	54339486	54389486	-	-	-	-
NC_000014.9	61188967	61189367	0.699436	0.836521	1,25-vitD-unresponsive-RXR-peak	4.29511	2.29253	1.7048	0.428263	0.769727	1.08412	1.69732	1.08406	0.754348	PRKCH	NC_000014.9	61162468	61212468	-	-	-	-
NC_000020.11	62708205	62708605	0.693923	0.417444	1,25-vitD-unresponsive-RXR-peak	5.12876	5.35276	3.88272	0.609116	0.83728	3.33948	2.72173	4.2216	3.5336	NTSR1	NC_000020.11	62683836	62733836	-	-	-	-
NC_000001.11	17502278	17502678	0.683287	0.67042	1,25-vitD-unresponsive-RXR-peak	2.61889	2.61824	1.86408	0.594828	0.752517	1.87544	2.13591	0.854791	0.836659	ARHGEF10L	NC_000001.11	17488435	17538435	-	-	-	-
NC_000010.11	26423706	26424106	0.652712	0.678792	1,25-vitD-reduced-RXR-peak	4.34602	2.8169	1.94608	0.6694	1.33939	2.68248	2.91664	3.26422	3.84064	APBB1IP	NC_000010.11	26413341	26463341	-	-	-	-
NC_000001.11	118987520	118987920	0.482529	0.204172	1,25-vitD-reduced-RXR-peak	2.06689	2.66113	1.34681	0.651975	1.07177	2.04121	2.11102	1.53014	1.8068	TBX15	NC_000001.11	118964510	119014510	-	-	-	-
