# Supplementary material for: Genome-wide chromatin profiling reveals a nonlimiting role for RXR in macrophage-like cells stimulated with multiple nuclear receptor agonists
Source: J Biol Chem. 2026 Apr 22;302(6):111486. doi: 10.1016/j.jbc.2026.111486 (PMC13241730; doi:10.1016/j.jbc.2026.111486)
Supplement: Supplementary Table S6 vitD target genes mRNA vs RXR [file mmc8.xlsx]

## Sheet: Sheet1
Gene Symbol	Gene ID	mRNA_vehicle-6h_ average RPKM	mRNA_1,25-vitD-6h_average RPKM	mRNA_combined six agonists-6h_average RPKM	RXR_vehicle-2h _ average RPKM	RXR_1,25-vitD-2h _average RPKM	RXR_combined six agonists-2h _average RPKM	mRNA-ratio combined six agonist vs. 1,25-vitD	RXR-ratio combined six agonist vs. 1,25-vitD
PIK3C2B	ENSG00000133056	304.572	878.801	278.112	130.506	166.008	118.976	0.316468	0.716688
CYP24A1	ENSG00000019186	1	229.277	73.0818	14.3133	21.9571	16.4241	0.318748	0.748009
TRAPPC5	ENSG00000181029	27.1031	271.438	102.862	272.638	308.31	274.782	0.378952	0.891252
TIFAB	ENSG00000255833	371.79	696.76	276.123	193.329	208.058	181.265	0.396296	0.871223
DCANP1	ENSG00000251380	143.27	241.987	96.7082	228.764	248.882	228.685	0.399642	0.918849
TSKU	ENSG00000182704	62.415	103.606	44.9444	42.7222	41.3112	33.9528	0.4338	0.821879
HTR7	ENSG00000148680	229.143	352.745	167.594	24.8219	30.8124	34.3389	0.475115	1.11445
G0S2	ENSG00000123689	363.101	3918.8	1863.47	101.052	154.744	170.104	0.47552	1.09926
TBXA2R	ENSG00000006638	215.965	409.384	204.031	85.0915	109.082	61.8782	0.498384	0.567263
PGBD5	ENSG00000177614	462.417	705.559	352.909	93.0472	98.2109	98.0938	0.500184	0.998808
PDPN	ENSG00000162493	314.477	690.063	345.414	27.7983	54.8073	52.8634	0.500554	0.964532
MYCL	ENSG00000116990	647.083	1047.03	541.646	603.535	700.285	567.267	0.517319	0.810052
RASSF2	ENSG00000101265	221.043	509.582	271.788	33.361	37.3404	26.6353	0.533355	0.713311
OSM	ENSG00000099985	25.728	60.2847	32.3598	110.121	123.667	91.2859	0.536783	0.738159
RET	ENSG00000165731	801.082	2310.49	1268.89	14.2231	17.4549	18.1278	0.549187	1.03855
CISH	ENSG00000114737	116.221	176.377	99.6662	172.79	185.011	147.402	0.565076	0.79672
UST	ENSG00000111962	783.039	1364.25	771.254	83.1133	87.6331	82.9037	0.565332	0.946032
MAF	ENSG00000178573	265.519	415.022	236.109	9.18823	8.71583	7.57011	0.568907	0.868547
DPF3	ENSG00000205683	282.525	658.35	393.506	66.3791	87.9923	75.9954	0.597715	0.86366
BMP8B	ENSG00000116985	2557.69	3837.36	2312.78	351.349	445.057	292.445	0.602699	0.657096
CAMP	ENSG00000164047	3.09937	34.5196	20.976	90.8215	174.119	121.71	0.607655	0.699005
ZNF703	ENSG00000183779	249.328	477.882	311.181	134.221	130.494	125.023	0.651168	0.958075
GMPR	ENSG00000137198	28.4998	69.0762	45.1059	23.3052	30.6388	33.863	0.652988	1.10523
LAMB3	ENSG00000196878	765.255	1449.02	953.292	136.885	201.922	221.224	0.657889	1.09559
CYP19A1	ENSG00000137869	3316.65	5272	3567.61	90.9207	103.015	124.502	0.676708	1.20858
SLC16A6	ENSG00000108932	106.031	175.236	122.698	82.6139	86.6266	80.3315	0.700187	0.927331
PRKCH	ENSG00000027075	814.483	1637.61	1165.85	16.1394	16.8297	16.1507	0.711924	0.959655
INTS6L	ENSG00000165359	310.788	1114.28	807.37	39.4793	74.1719	52.9635	0.724568	0.714064
BCL2	ENSG00000171791	1141.47	2527.65	1890.17	47.0998	78.8709	93.8809	0.747797	1.19031
INHBB	ENSG00000163083	47.2084	75.4661	56.4825	16.5365	13.9125	19.9316	0.748449	1.43264
FRAT1	ENSG00000165879	370.902	661.996	500.005	111.764	162.28	108.624	0.755299	0.669362
NRROS	ENSG00000174004	3444.67	5500.35	4196.03	384.777	466.049	429.984	0.762867	0.922615
LRP12	ENSG00000147650	1261.12	2207.6	1711.74	36.3735	46.0791	54.7654	0.775383	1.18851
FBXO31	ENSG00000103264	237.34	404.042	315.01	410.397	471.051	386.71	0.779647	0.820951
HIP1	ENSG00000127946	227.93	487.226	381.789	55.046	68.2674	46.2869	0.783598	0.678023
TSC22D1	ENSG00000102804	6416.72	12611.2	9891.95	12.3036	12.8826	12.044	0.784379	0.934904
KCTD12	ENSG00000178695	2887.61	6907.21	5439.05	70.7352	69.4953	78.7553	0.787446	1.13325
LRRC8A	ENSG00000136802	1092.18	2622.88	2071.92	50.5359	80.7004	54.2558	0.789941	0.672311
LCP2	ENSG00000043462	4444.91	8822.92	7086.11	326.783	392.187	382.891	0.803148	0.976297
BAHCC1	ENSG00000266074	748.029	1282.59	1036.15	75.2257	79.6011	45.1785	0.807861	0.567561
EXT1	ENSG00000182197	134.788	234.465	189.747	43.3726	44.3322	44.8005	0.809278	1.01056
DCAF4	ENSG00000119599	310.451	495.058	401.05	37.9349	50.4202	40.3077	0.810108	0.799436
CYTH4	ENSG00000100055	7411.01	11835.9	9732.33	368.198	455.599	380.825	0.822273	0.835878
CD274	ENSG00000120217	25.7982	106.354	87.7454	74.1213	82.0658	74.1811	0.825029	0.903922
INSIG1	ENSG00000186480	1355.45	2870.99	2369.86	135.046	143.145	123.502	0.82545	0.862776
PAX5	ENSG00000196092	455.948	964.047	799.746	45.09	51.1957	36.746	0.829572	0.717756
ZXDA	ENSG00000198205	82.8234	146.298	122.639	16.3698	25.6149	34.6041	0.838282	1.35094
FBXO41	ENSG00000163013	378.347	715.802	602.616	36.3096	46.2887	32.9883	0.841876	0.712664
ZSWIM4	ENSG00000132003	119.466	182.23	153.962	29.1129	28.1962	17.1173	0.844879	0.607078
GEM	ENSG00000164949	314.539	546.754	466.359	94.4313	129.487	129.758	0.85296	1.00209
HK2	ENSG00000159399	414.266	768.423	657.313	94.226	96.6263	101.493	0.855405	1.05037
AGFG2	ENSG00000106351	166.521	270.8	231.662	69.9233	88.1713	67.5602	0.855472	0.766238
BARX1	ENSG00000131668	2303.5	4364.37	3763.09	106.682	153.215	127.758	0.86223	0.833848
FOXO3	ENSG00000118689	1192	1845.25	1601.48	163.707	198.973	218.952	0.86789	1.10041
WWC2	ENSG00000151718	757.757	1186.56	1043.79	17.9143	19.6776	17.2509	0.879681	0.876677
ZNF589	ENSG00000164048	141.376	316.4	278.851	83.9575	157.417	110.537	0.881322	0.702192
STEAP3	ENSG00000115107	508.873	911.649	808.952	19.3747	25.0366	17.6663	0.887351	0.705619
SEMA4D	ENSG00000187764	484.295	1079.57	958.199	65.5122	77.3772	77.9995	0.887576	1.00804
BCAT1	ENSG00000060982	3875.74	6125.38	5474.74	55.4412	60.5595	54.1077	0.89378	0.893463
SFXN3	ENSG00000107819	2542	4187.72	3748.37	135.924	194.03	147.882	0.895087	0.76216
GNA13	ENSG00000120063	2748.75	4148.26	3717.81	51.3548	70.0513	59.5253	0.896234	0.849739
TRAK1	ENSG00000182606	666.538	1306.02	1188.7	66.3589	92.4134	96.6701	0.910171	1.04606
FGD3	ENSG00000127084	964.963	1819.13	1660.99	35.1965	49.054	39.4831	0.913073	0.804891
NUDT4	ENSG00000173598	893.318	1434.14	1311.87	40.0583	48.0352	44.2348	0.914746	0.920883
ZFAT	ENSG00000066827	241.534	394.102	364.339	53.8053	47.7932	40.9717	0.924479	0.85727
PDLIM4	ENSG00000131435	1335.12	2442.82	2270.11	122.535	177.154	158.667	0.929302	0.895644
ZXDB	ENSG00000198455	185.916	304.059	286.414	8.23859	16.3319	20.3052	0.941971	1.24328
NFKBIA	ENSG00000100906	533.671	927.257	874.043	105.412	118.134	98.9188	0.942611	0.837344
XKR8	ENSG00000158156	256.974	442.626	417.54	43.2268	65.6525	44.1826	0.943325	0.672977
KLF10	ENSG00000155090	2545.72	3824.26	3615.77	156.878	155.058	129.637	0.945481	0.836055
PLEKHO2	ENSG00000241839	3445.22	5507.13	5232.05	132.479	146.874	123.9	0.950051	0.84358
MDGA1	ENSG00000112139	556.752	895.939	852.789	89.2878	87.6909	80.7952	0.951838	0.921364
MTMR12	ENSG00000150712	2317.47	3499.51	3333.63	117.946	125.008	112.477	0.952598	0.899758
USP2	ENSG00000036672	1115.29	3169.88	3031.4	221.689	293.666	267.835	0.956313	0.91204
CCR1	ENSG00000163823	3228.78	5786.05	5548.56	195.375	250.792	307.234	0.958954	1.22506
PPARGC1B	ENSG00000155846	421.8	2665.72	2569.15	79.1721	93.4215	75.9661	0.96377	0.813154
FOSL2	ENSG00000075426	969.611	1990.85	1921.4	57.7674	73.1411	63.609	0.965119	0.869675
GOLPH3	ENSG00000113384	7809.74	13207.9	12983.7	193.305	270.423	231.55	0.983028	0.856251
ABCD2	ENSG00000173208	34.6074	221.27	217.84	23.8161	43.5442	40.7481	0.984499	0.935787
GAS7	ENSG00000007237	2003.29	3186.43	3140.03	9.60559	8.27619	6.76003	0.985439	0.816805
ZNF551	ENSG00000204519	214.769	346.559	342.796	10.2843	9.36427	8.73711	0.989141	0.933026
PPRC1	ENSG00000148840	492.861	783.597	776.414	56.2481	56.6136	34.9821	0.990834	0.61791
AAK1	ENSG00000115977	1578.8	2523.77	2504.79	87.96	102.148	124.022	0.99248	1.21414
MYBBP1A	ENSG00000132382	408.545	652.183	650.313	28.1986	34.6321	21.0797	0.997133	0.608675
ASAP2	ENSG00000151693	668.956	2788.81	2785.08	75.753	90.4109	82.3232	0.998663	0.910545
CFLAR	ENSG00000003402	937.878	1930.28	1933.69	102.982	153.182	145.573	1.00176	0.950327
POM121	ENSG00000196313	1351.73	2103.26	2141.78	60.8733	64.4727	45.6315	1.01832	0.707765
ARHGEF2	ENSG00000116584	6138.8	11907.8	12130.4	369.103	551.356	486.864	1.01869	0.88303
BHLHE40	ENSG00000134107	1399.58	2562.63	2613.39	167.976	167.348	153.204	1.01981	0.915482
ENTPD7	ENSG00000198018	298.152	516.678	529.212	12.8094	20.441	22.654	1.02426	1.10826
ADGRE5	ENSG00000123146	1766.39	4224.52	4337.37	225.738	291.532	223.08	1.02671	0.765199
INSR	ENSG00000171105	1451.74	2922.74	3016.17	79.818	116.304	109.504	1.03197	0.941533
NINJ1	ENSG00000131669	541.701	1510.92	1566.3	176.034	268.064	229.243	1.03665	0.85518
DHX33	ENSG00000005100	324.364	510.04	529.599	10.0305	11.2046	6.69952	1.03835	0.597926
FANCE	ENSG00000112039	668.93	1169.97	1215.13	78.0778	107.588	73.2648	1.0386	0.680976
MARS2	ENSG00000247626	338.356	519.335	539.821	13.0663	13.1379	10.8374	1.03945	0.824896
POLR1A	ENSG00000068654	939.395	1811.95	1894.93	17.3056	16.691	14.0942	1.04579	0.844419
ZMIZ1	ENSG00000108175	3937.54	6702.75	7047.38	254.58	296.917	283.483	1.05142	0.954755
DENND6B	ENSG00000205593	185.469	581.099	614.744	239.722	304.086	208.036	1.0579	0.684135
ITGB5	ENSG00000082781	2842.43	4590.69	4861.11	77.176	104.524	113.466	1.05891	1.08555
MYC	ENSG00000136997	1372.49	2481.88	2641.26	133.894	149.64	136.448	1.06421	0.911842
C4orf36	ENSG00000163633	79.842	128.266	137.045	95.4888	115.61	141.159	1.06844	1.22099
EFL1	ENSG00000140598	649.994	2728.51	2928.05	78.0683	80.9439	55.9803	1.07313	0.691594
CASS4	ENSG00000087589	2363.3	3791.41	4071.25	161.535	185.334	223.577	1.07381	1.20635
ACVR1B	ENSG00000135503	513.08	1173.25	1260.49	87.0247	164.297	178.976	1.07435	1.08934
TACC2	ENSG00000138162	685.726	1089.41	1172.85	19.1783	16.9339	23.7917	1.07659	1.40497
GSE1	ENSG00000131149	974.83	1736.64	1881.98	14.6638	14.3065	15.3427	1.08369	1.07243
PDZD7	ENSG00000186862	192.757	652.746	709.287	135.924	194.03	147.882	1.08662	0.76216
GIGYF2	ENSG00000204120	1912.57	2927.22	3212.39	21.0095	22.6292	18.4409	1.09742	0.814916
GPR84	ENSG00000139572	112.756	292.16	321.368	148.24	201.392	158.237	1.09997	0.785716
FOXF1	ENSG00000103241	72.9158	350.15	386.501	49.7498	61.6244	47.5626	1.10382	0.771814
CEBPA	ENSG00000245848	6470.05	11718.4	12942.1	135.317	157.049	150.876	1.10443	0.960694
URB2	ENSG00000135763	408.915	653.359	721.665	46.6685	44.7486	38.4182	1.10455	0.858534
SLC29A4	ENSG00000164638	80.934	136.597	154.352	15.7675	19.724	12.9042	1.12998	0.654238
SLC31A1	ENSG00000136868	1267.16	2097.77	2396.84	67.9753	77.6089	95.213	1.14257	1.22683
SYNJ2	ENSG00000078269	1008.34	1685.56	1935.6	92.1992	110.575	107.618	1.14834	0.973258
KCNK5	ENSG00000164626	159.588	268.651	308.89	82.7489	90.317	87.7116	1.14978	0.971153
SP100	ENSG00000067066	1559.22	3375.6	3902.32	47.0095	82.2161	83.4235	1.15604	1.01469
ITGAM	ENSG00000169896	1528.81	3841.34	4462.42	122.638	174.791	160.338	1.16168	0.917313
TEAD1	ENSG00000187079	509.62	1832.86	2129.84	44.7055	53.0243	54.4292	1.16203	1.0265
AFF1	ENSG00000172493	896.057	1714.47	1993.93	95.4888	115.61	141.159	1.163	1.22099
MB	ENSG00000198125	573.576	1069.85	1255.84	220.784	248.827	243.554	1.17384	0.978809
LDLRAD4	ENSG00000168675	207.917	362.152	425.214	28.4164	25.8922	29.9422	1.17413	1.15642
TNFAIP8L1	ENSG00000185361	224.228	385.525	456.858	111.12	139.027	95.5199	1.18503	0.68706
ZSWIM6	ENSG00000130449	1222.29	1847.89	2192.63	175.244	214.747	226.66	1.18656	1.05547
TWNK	ENSG00000107815	231.667	361.65	432.16	56.3057	51.5432	41.6209	1.19497	0.807495
POLR1B	ENSG00000125630	547.731	918.973	1099.11	26.2324	30.7547	22.6184	1.19602	0.735445
NLGN4Y	ENSG00000165246	113.779	180.646	216.335	10.7232	8.90058	11.781	1.19756	1.32362
UBASH3B	ENSG00000154127	1174.82	2620.59	3145.87	98.3592	133.145	126.813	1.20044	0.952443
ELOVL7	ENSG00000164181	166.254	252.187	302.983	18.3392	19.2491	26.3764	1.20142	1.37027
DOT1L	ENSG00000104885	4103.19	6549.51	7894.09	289.999	305.614	246.515	1.20529	0.806622
SLC37A2	ENSG00000134955	1870.73	5253.61	6381.21	160.733	243.049	220.357	1.21463	0.906636
OTUD4	ENSG00000164164	1660.37	2709.63	3297.83	52.8071	58.8114	67.6173	1.21708	1.14973
CHD7	ENSG00000171316	1414.98	2277.7	2772.75	26.6763	26.103	16.8146	1.21734	0.644164
TNFRSF1B	ENSG00000028137	2152.41	4865.32	5957.5	224.401	277.821	222.425	1.22448	0.800605
SULF2	ENSG00000196562	56.5044	143.511	175.893	41.9828	51.8201	46.2765	1.22564	0.893022
SARDH	ENSG00000123453	84.0151	251.995	310.421	34.0694	64.5071	47.7212	1.23185	0.739782
SPRY4	ENSG00000187678	127.844	194.628	239.845	20.164	18.9365	14.7352	1.23233	0.778137
PTAFR	ENSG00000169403	82.7191	168.761	208.167	81.2816	122.092	105.071	1.2335	0.860589
MAPK13	ENSG00000156711	97.9727	223.145	277.251	74.6619	101.87	92.2024	1.24247	0.905099
SH2B3	ENSG00000111252	3541.69	5387.71	6707.8	419.904	476.051	410.082	1.24502	0.861425
PDCD1LG2	ENSG00000197646	30.8081	46.357	57.8564	37.6546	42.5596	50.7882	1.24806	1.19334
MCL1	ENSG00000143384	18227.2	28075.6	35318.7	191.039	231.29	182.649	1.25798	0.789697
TOP1	ENSG00000198900	4813.6	7710.62	9716.07	136.571	154.471	154.32	1.26009	0.999022
CPEB4	ENSG00000113742	814.964	1388.17	1770.15	71.2396	74.3102	82.8974	1.27517	1.11556
HBEGF	ENSG00000113070	1201.83	7535.74	9618	282.778	399.205	360.895	1.27632	0.904034
PFDN1	ENSG00000113068	2210.14	3684.39	4703.55	224.418	332.175	316.572	1.27661	0.953028
NTSR1	ENSG00000101188	744.336	1121.27	1439.32	97.0427	102.763	76.1518	1.28365	0.741043
RASD2	ENSG00000100302	73.6743	151.365	196.775	44.0671	44.3318	48.1367	1.3	1.08583
CLCN7	ENSG00000103249	2514.15	4876.27	6372.07	160.061	228.699	177.895	1.30675	0.777856
BACE1	ENSG00000186318	1224.93	2090.66	2803.63	52.3588	62.607	61.0366	1.34103	0.974917
HS3ST3B1	ENSG00000125430	223.955	669.455	897.928	15.2724	16.8061	14.0233	1.34128	0.834417
CXCL8	ENSG00000169429	117.603	289.005	389.34	58.6665	93.072	105.121	1.34717	1.12946
OAF	ENSG00000184232	2364.43	4907.28	6615.08	123.404	175.499	185.797	1.34802	1.05868
NT5DC3	ENSG00000111696	200.444	313.431	429.594	45.8092	56.1503	70.1495	1.37062	1.24932
RHOH	ENSG00000168421	67.0513	131.462	181.565	37.438	52.5495	76.0247	1.38113	1.44673
TBX15	ENSG00000092607	42.7666	67.9836	94.3262	42.4729	48.4292	44.6941	1.38748	0.922875
LPIN2	ENSG00000101577	890.679	1403.12	1968.53	62.847	76.1164	78.1791	1.40297	1.0271
HIVEP3	ENSG00000127124	3115.04	6953.45	9799.61	179.251	178.014	151.682	1.40932	0.852079
NUAK2	ENSG00000163545	63.2518	138.754	197.673	38.4596	39.9214	42.8234	1.42463	1.07269
CDYL2	ENSG00000166446	561.429	854.82	1224.81	9.92762	10.7413	18.2572	1.43283	1.69972
AGPAT4	ENSG00000026652	268.546	519.634	746.805	36.4915	45.7089	52.4646	1.43718	1.1478
ARHGEF10L	ENSG00000074964	785.193	1296.27	1865.4	49.018	48.3951	43.4017	1.43905	0.89682
SHE	ENSG00000169291	177.465	2282.98	3317.53	111.844	210.153	189.453	1.45316	0.9015
NCOR2	ENSG00000196498	1702.16	4165.67	6106.23	142.897	172.916	155.805	1.46584	0.901044
ZBTB7A	ENSG00000178951	1376.23	3461.07	5097.01	276.208	369.539	299.307	1.47267	0.809947
CDK17	ENSG00000059758	1084.86	1671.43	2474.42	72.2626	94.9485	119.93	1.48042	1.26311
IL1B	ENSG00000125538	4610.24	8303.25	12437.1	119.89	127.878	154.68	1.49786	1.20959
THEMIS2	ENSG00000130775	805.923	2082.56	3141.25	214.087	282.161	245.826	1.50836	0.871226
HEY2	ENSG00000135547	49.0125	103.584	156.252	21.5215	22.9646	18.9127	1.50846	0.823559
MPRIP	ENSG00000133030	1317.34	2091.82	3195.63	51.0511	77.1701	78.6698	1.52768	1.01943
PIK3R1	ENSG00000145675	2627.77	4021.2	6176.15	125.39	139.198	163.978	1.5359	1.17802
MAP3K4	ENSG00000085511	1199.29	1822.66	2820.69	31.516	30.3952	30.3451	1.54757	0.998352
ITGA5	ENSG00000161638	9026.07	18771.3	29123.6	277.23	391.682	384.075	1.5515	0.980579
TMEM37	ENSG00000171227	103.373	360.854	561.05	62.758	111.708	119.679	1.55478	1.07136
APBB1IP	ENSG00000077420	2717.07	5454.38	8533.92	100.351	117.704	169.202	1.5646	1.43752
DOCK5	ENSG00000147459	769.04	1268.76	2002.75	67.5826	71.2315	95.2463	1.57851	1.33714
ZDHHC18	ENSG00000204160	548.004	859.655	1360.87	48.9618	67.3424	53.8719	1.58304	0.79997
FUCA1	ENSG00000179163	313.546	485.775	773.688	35.1561	52.5842	46.907	1.59269	0.892036
LONRF3	ENSG00000175556	327.697	625.118	1013.43	31.1271	36.7621	38.337	1.62118	1.04284
MYO9B	ENSG00000099331	2728.9	5441.8	8904.73	213.642	278.847	275.524	1.63636	0.988083
RCL1	ENSG00000120158	712.679	1168.02	1919.96	70.9285	76.1288	83.7888	1.64376	1.10062
ABHD2	ENSG00000140526	7373.75	12839.4	21509.8	41.0579	39.8749	37.6584	1.6753	0.944414
RPRD2	ENSG00000163125	795.022	2947.27	4940.96	56.9516	86.5235	104.652	1.67645	1.20952
PFKFB4	ENSG00000114268	540.314	1612.16	2722.69	175.601	254.081	217.547	1.68885	0.856211
LHFPL2	ENSG00000145685	306.326	597.869	1012.1	22.5785	26.0325	22.8647	1.69285	0.878314
LRRC25	ENSG00000175489	206.765	651.324	1118.21	477.039	536.972	471.271	1.71683	0.877645
FBP1	ENSG00000165140	214.303	2774.74	4805.79	116.457	207.282	193.33	1.73198	0.932691
TREM1	ENSG00000124731	10.42	37.851	66.3007	108.366	115.435	131.573	1.75162	1.1398
ARHGEF16	ENSG00000130762	104.334	174.451	306.393	40.4522	42.0622	47.145	1.75633	1.12084
CCDC83	ENSG00000150676	8.05746	22.2726	39.8364	23.3242	23.9485	22.2886	1.78858	0.930689
VEGFA	ENSG00000112715	307.27	646.298	1158.72	63.7594	66.7513	66.9074	1.79285	1.00234
SMIM3	ENSG00000256235	971.859	2358.77	4233.97	299.482	378.81	382.503	1.79499	1.00975
PRICKLE1	ENSG00000139174	237.872	358.076	650.165	17.0688	25.2325	29.986	1.81572	1.18839
KLHDC8B	ENSG00000185909	67.7695	139.128	258.169	83.715	98.2818	77.8035	1.85561	0.791637
CMIP	ENSG00000153815	859.913	1519.23	2855.46	69.0727	71.1858	67.0891	1.87954	0.942451
CD93	ENSG00000125810	250.093	419.5	803.604	21.716	24.9207	28.5894	1.91562	1.14721
DRAM1	ENSG00000136048	273.863	494.585	958.938	48.778	59.2623	78.2229	1.93887	1.31994
PLK3	ENSG00000173846	227.369	427.824	841.584	336.775	403.216	300.015	1.96713	0.744055
SEL1L3	ENSG00000091490	1097.36	1702.12	3382.64	58.4499	69.8059	122.702	1.98731	1.75776
SLC44A2	ENSG00000129353	88.4024	155.287	316.244	41.5282	58.9974	43.7903	2.03651	0.742241
BCL9L	ENSG00000186174	319.872	628.081	1291.16	163.942	185.882	164.856	2.05572	0.886885
UCN2	ENSG00000145040	25.5469	48.9148	100.583	44.2433	40.6512	37.3848	2.05629	0.919648
ACVRL1	ENSG00000139567	201.306	411.904	851.695	130.71	146.317	137.224	2.0677	0.937854
NCF1	ENSG00000158517	1235.27	1903.91	4169.53	29.9905	38.5556	31.0279	2.18999	0.804757
ALX4	ENSG00000052850	132.791	221.228	490.84	43.264	49.7829	52.3873	2.21871	1.05232
KCNK13	ENSG00000152315	30.0255	86.6118	195.8	16.2297	18.67	22.4285	2.26067	1.20131
BTBD19	ENSG00000222009	30.1798	46.89	106.436	296.609	358.012	267.442	2.2699	0.74702
ST3GAL1	ENSG00000008513	3300.76	6681.38	15380.9	68.2335	73.7536	75.0433	2.30206	1.01749
TDRD10	ENSG00000163239	12.8628	69.2882	161.172	111.844	210.153	189.453	2.3261	0.9015
ELF4	ENSG00000102034	1389.9	2486.26	5818.52	93.0538	134.137	153.082	2.34028	1.14124
ADRA1B	ENSG00000170214	9.67119	23.2271	54.5608	3.94187	4.41001	4.2673	2.34901	0.96764
TLE3	ENSG00000140332	1171.43	2437.7	5780.72	127.088	124.581	149.667	2.37138	1.20136
KCNC3	ENSG00000131398	485.434	821.199	1961.96	228.591	269.314	263.006	2.38914	0.976578
SOBP	ENSG00000112320	46.6969	90.8913	219.662	36.2206	38.0233	57.0263	2.41675	1.49977
TBC1D2	ENSG00000095383	242.704	384.947	938.023	60.6334	74.0337	84.4548	2.43676	1.14076
TMEM156	ENSG00000121895	28.7062	49.851	128.25	36.8792	35.2805	45.9634	2.57266	1.3028
ACSL1	ENSG00000151726	2788.93	4969.38	12865.9	85.4129	115.714	140.17	2.58905	1.21135
RND3	ENSG00000115963	438.787	804.731	2236.12	148.783	155.936	191.401	2.77871	1.22743
ICAM1	ENSG00000090339	672.165	1307.12	3765.21	152.872	163.762	117.165	2.88055	0.715459
CD14	ENSG00000170458	20.3427	509.833	1479.12	320.458	374.481	321.94	2.90118	0.859696
FCHO1	ENSG00000130475	101.682	158.068	489.35	144.151	172.953	147.394	3.09582	0.85222
NDRG1	ENSG00000104419	4320.22	6700.19	20794.2	109.204	116.42	112.737	3.10353	0.968365
CHST3	ENSG00000122863	183.798	573.762	1854.13	99.2469	114.66	166.198	3.23154	1.44949
RAB20	ENSG00000139832	55.028	276.585	899.264	116.986	184.811	209.976	3.25131	1.13617
APBB1	ENSG00000166313	23.1319	37.3084	122.538	20.1078	18.8207	27.5768	3.28445	1.46524
NRIP1	ENSG00000180530	933.01	3014.69	9972.43	18.6366	25.2221	26.9254	3.30795	1.06753
THBD	ENSG00000178726	1281.13	9143.58	30709.7	59.8857	90.2489	101.472	3.35861	1.12436
PNPLA3	ENSG00000100344	72.0954	126.975	449.722	105.55	112.693	134.88	3.54181	1.19688
CEBPB	ENSG00000172216	339.699	693.817	2460.4	86.5375	107.398	89.6528	3.54618	0.834772
LFNG	ENSG00000106003	322.246	506.578	1806.43	177.476	183.057	173.166	3.56595	0.945968
SYT2	ENSG00000143858	64.2598	121.947	442.268	26.4705	38.1042	38.7816	3.62672	1.01778
TLE6	ENSG00000104953	20.2468	30.7355	135.183	164.504	192.571	168.709	4.39828	0.876087
SEMA6B	ENSG00000167680	99.5093	1622.16	8352.71	250.754	406.163	358.331	5.14911	0.882234
EPB41L1	ENSG00000088367	71.2575	168.728	876.342	129.955	162.384	195.66	5.19383	1.20492
LRG1	ENSG00000171236	556.427	1383.96	8604.91	227.892	369.645	320.978	6.21758	0.868341
TGM2	ENSG00000198959	230.498	499.334	3662.66	145.765	177.801	206.681	7.33509	1.16243
ADAMTS14	ENSG00000138316	26.8806	59.3952	499.485	94.3163	136.446	186.532	8.40952	1.36708
RHBDL3	ENSG00000141314	6.2016	11.9541	113.695	46.678	48.8913	61.4753	9.51099	1.25739
CD38	ENSG00000004468	87.0409	207.792	2261.51	42.9786	49.3666	65.2563	10.8835	1.32187
CYP26B1	ENSG00000003137	3.90496	196.531	3294.45	29.4053	30.3607	48.452	16.763	1.59588
